# Supplementary material for: The transaminase-ω-amidase pathway senses oxidative stress to control glutamine metabolism and α-ketoglutarate levels in endothelial cells
Source: EMBO J. 2025 Dec 17;45(3):820–55. doi: 10.1038/s44318-025-00642-7 (PMC12864753; doi:10.1038/s44318-025-00642-7)
Supplement: Supplementary file 2 — Dataset EV1 [file 44318_2025_642_MOESM2_ESM.xlsx]

## Sheet: Legend
RNAseq HUVEC
Differentially expressed genes between NTC (Non-targeted control) and CRISPR/cas9 knockout cells for NIT2, GLS1 or NIT2/GLS1.
Data set related to Figure EV3.

## Sheet: Group_NIT2_vs_NTC
GeneID	Symbol	Biotype	NTC_N1	NTC_N2	NTC_N3	NTC_N4	NIT2_N1	NIT2_N2	NIT2_N3	NIT2_N4	baseMean	log2FoldChange	lfcSE	stat	pvalue	padj	log2FoldChangeShrunken	Contrast
ENSG00000000005.6	TNMD	protein_coding	0	0	0	0	0	0	0	0	0							Group_NIT2_vs_NTC
ENSG00000000419.14	DPM1	protein_coding	955.209	1073.97	989.877	1020.58	1027.41	959.048	1003.3	1080.22	1023.96	0.0112813	0.0724754	0.155657	0.876304	0.999953	0.000212488	Group_NIT2_vs_NTC
ENSG00000000457.14	SCYL3	protein_coding	106.371	163.148	128.134	121.919	110.398	143.857	141.155	150.28	130.656	0.0753006	0.200993	0.374643	0.707926	0.999953	0.00278563	Group_NIT2_vs_NTC
ENSG00000000460.17	C1orf112	protein_coding	254.226	261.469	211.15	256.621	237.712	244.202	221.453	272.302	245.476	-0.0124834	0.133511	-0.0935007	0.925506	0.999953	-0.000886273	Group_NIT2_vs_NTC
ENSG00000000938.13	FGR	protein_coding	1.06371	0	0	0	0	0	0	0	0.38575	-0.809453	4.20359	-0.192562	0.847302	0.999953	-0.000153449	Group_NIT2_vs_NTC
ENSG00000000971.17	CFH	protein_coding	34.0386	27.0113	38.801	25.5637	48.0765	26.6402	9.29764	15.4133	24.2623	-0.558824	0.460957	-1.21231	0.225392	0.999953	-0.00395565	Group_NIT2_vs_NTC
ENSG00000001036.14	FUCA2	protein_coding	860.539	909.741	1092.75	927.177	1201.02	1017.66	945.824	1031.41	1035.18	0.152292	0.114074	1.33503	0.181868	0.999953	0.0190634	Group_NIT2_vs_NTC
ENSG00000001084.13	GCLC	protein_coding	528.662	520.778	556.75	542.738	482.546	537.245	473.335	529.191	564.225	-0.0906774	0.102742	-0.882571	0.377468	0.999953	-0.0124282	Group_NIT2_vs_NTC
ENSG00000001167.15	NFYA	protein_coding	2113.59	2026.93	1978.85	2023.47	1978.26	2108.13	2027.73	2064.1	1944.76	0.00746284	0.0749877	0.0995208	0.920725	0.999953	0.0017195	Group_NIT2_vs_NTC
ENSG00000001460.18	STPG1	protein_coding	246.78	153.424	179.568	200.577	227.918	160.729	174.965	178.538	235.798	-0.0624425	0.184852	-0.337796	0.735517	0.999953	-0.00285572	Group_NIT2_vs_NTC
ENSG00000001461.17	NIPAL3	protein_coding	558.446	498.089	628.035	494.56	496.791	436.012	475.87	485.52	693.631	-0.194941	0.179657	-1.08507	0.277891	0.999953	-0.00954175	Group_NIT2_vs_NTC
ENSG00000001497.18	LAS1L	protein_coding	920.107	950.798	886.107	953.724	1014.95	907.544	1014.29	1013.43	916.69	0.0886416	0.0740995	1.19625	0.231599	0.999953	0.0245564	Group_NIT2_vs_NTC
ENSG00000001561.7	ENPP4	protein_coding	397.826	279.837	387.108	283.168	228.809	158.065	256.108	206.795	280.731	-0.668016	0.158829	-4.20588	2.60063e-05	0.0115416	-0.587201	Group_NIT2_vs_NTC
ENSG00000001617.12	SEMA3F	protein_coding	4254.83	3460.69	3738.43	3847.34	5368.55	2906.45	4251.56	3493.69	4957.53	0.0537685	0.271565	0.197995	0.843049	0.999953	0.00114943	Group_NIT2_vs_NTC
ENSG00000001626.18	CFTR	protein_coding	0	0	5.4141	3.93288	0	0.888008	0	0	0.796828	-2.5462	2.86363	-0.889149	0.373923	0.999953	-0.000236928	Group_NIT2_vs_NTC
ENSG00000001629.10	ANKIB1	protein_coding	1499.83	1335.44	1511.44	1434.52	1563.38	1484.75	1405.63	1441.15	1505.62	0.0286836	0.0685286	0.418564	0.675535	0.999953	0.00864575	Group_NIT2_vs_NTC
ENSG00000001630.18	CYP51A1	protein_coding	42.5483	56.1835	59.5551	52.1107	63.2118	44.4004	57.4763	57.8	58.6167	0.0743794	0.244505	0.304204	0.760973	0.999953	0.00165284	Group_NIT2_vs_NTC
ENSG00000001631.17	KRIT1	protein_coding	171.257	164.229	157.911	154.366	127.314	162.505	160.596	133.582	149.361	-0.15114	0.176461	-0.856509	0.391716	0.999953	-0.00745821	Group_NIT2_vs_NTC
ENSG00000002016.18	RAD52	protein_coding	172.321	156.666	168.739	175.997	185.184	166.945	152.143	181.107	160.891	0.0227461	0.140253	0.162179	0.871165	0.999953	0.00173153	Group_NIT2_vs_NTC
ENSG00000002330.14	BAD	protein_coding	269.118	270.113	276.119	297.916	286.679	231.77	265.405	259.458	293.835	-0.0984237	0.125789	-0.782454	0.433948	0.999953	-0.00903574	Group_NIT2_vs_NTC
ENSG00000002549.13	LAP3	protein_coding	1325.38	1389.46	1201.03	1278.19	1454.76	1161.51	1161.36	1274.17	1200.32	-0.042222	0.138139	-0.30565	0.759871	0.999953	-0.00356069	Group_NIT2_vs_NTC
ENSG00000002586.20	CD99	protein_coding	2.12741	0	0	0	0	0	0	0	0.225697	-1.32848	4.18864	-0.317162	0.751121	0.999953	-0.000127113	Group_NIT2_vs_NTC
ENSG00000002587.10	HS3ST1	protein_coding	22.3379	38.8963	56.848	28.5134	26.7092	39.0723	38.0358	28.2578	30.4175	-0.0923086	0.325418	-0.283661	0.77667	0.999953	-0.00151978	Group_NIT2_vs_NTC
ENSG00000002726.21	AOC1	protein_coding	0	0	0	0.983221	0	0.888008	0	0	0.124749	-0.0621239	4.20601	-0.0147703	0.988215	0.999953	2.60122e-06	Group_NIT2_vs_NTC
ENSG00000002745.13	WNT16	protein_coding	0	0	0	0	0	0	0	0	0.198313	-0.0621535	4.20601	-0.0147773	0.98821	0.999953	-3.06633e-05	Group_NIT2_vs_NTC
ENSG00000002746.15	HECW1	protein_coding	0	0	0.902349	0	0	0	0	0	0.0601566	-0.783462	4.20601	-0.186272	0.852232		-8.76549e-05	Group_NIT2_vs_NTC
ENSG00000002822.16	MAD1L1	protein_coding	9.57336	5.40226	0.902349	0.983221	3.56123	6.21605	4.2262	1.28444	4.48595	0.053275	0.971019	0.0548651	0.956246	0.999953	6.41038e-05	Group_NIT2_vs_NTC
ENSG00000002919.15	SNX11	protein_coding	477.605	512.134	504.413	512.258	441.592	509.716	493.62	443.133	500.323	-0.0878292	0.100339	-0.875324	0.381398	0.999953	-0.012241	Group_NIT2_vs_NTC
ENSG00000002933.9	TMEM176A	protein_coding	0	2.1609	0	0	0	0	0	0	0.14406	-1.22457	4.19655	-0.291804	0.770437	0.999953	-8.36091e-05	Group_NIT2_vs_NTC
ENSG00000003056.8	M6PR	protein_coding	1600.88	1612.03	1579.11	1555.46	1657.75	1589.53	1687.94	1673.63	1630.14	0.0578623	0.0619562	0.933922	0.350344	0.999953	0.0196228	Group_NIT2_vs_NTC
ENSG00000003096.15	KLHL13	protein_coding	1339.21	1279.26	1039.51	1441.4	876.062	782.335	1077.68	1051.96	976.09	-0.42689	0.180653	-2.36304	0.0181259	0.712429	-0.0229528	Group_NIT2_vs_NTC
ENSG00000003137.9	CYP26B1	protein_coding	46.8031	9.72407	194.005	5.89933	14.2449	16.8721	10.9881	5.13777	27.4241	-1.38672	0.771741	-1.79688	0.072355	0.999953	-0.00300825	Group_NIT2_vs_NTC
ENSG00000003147.19	ICA1	protein_coding	407.4	498.089	568.48	449.332	399.748	464.428	431.073	371.204	441.144	-0.198248	0.118449	-1.6737	0.0941897	0.999953	-0.0233076	Group_NIT2_vs_NTC
ENSG00000003249.15	DBNDD1	protein_coding	847.775	708.777	735.415	747.248	666.84	634.038	662.668	585.706	674.216	-0.250567	0.217548	-1.15178	0.249412	0.999953	-0.0070633	Group_NIT2_vs_NTC
ENSG00000003393.16	ALS2	protein_coding	1222.2	1230.64	1153.2	1197.56	1258.89	1212.13	1207	1240.77	1260.39	0.0350804	0.0766965	0.457393	0.647389	0.999953	0.00748107	Group_NIT2_vs_NTC
ENSG00000003400.16	CASP10	protein_coding	625.46	615.858	742.633	567.319	549.319	655.35	684.645	586.991	588.95	-0.0390686	0.104295	-0.374596	0.707961	0.999953	-0.0060958	Group_NIT2_vs_NTC
ENSG00000003402.21	CFLAR	protein_coding	4151.65	4325.05	4765.31	4280.94	3707.24	4474.67	4252.4	4202.7	4145.54	-0.0717685	0.109541	-0.655174	0.512356	0.999953	-0.00824287	Group_NIT2_vs_NTC
ENSG00000003436.16	TFPI	protein_coding	5146.22	5826.88	6751.38	4851.21	4100.75	6060.65	5262.47	4780.7	5440.45	-0.163679	0.111017	-1.47436	0.140384	0.999953	-0.0219361	Group_NIT2_vs_NTC
ENSG00000003509.16	NDUFAF7	protein_coding	182.958	202.045	237.318	169.114	190.526	176.714	191.024	138.72	182.633	-0.179011	0.171808	-1.04193	0.297446	0.999953	-0.00947278	Group_NIT2_vs_NTC
ENSG00000003756.17	RBM5	protein_coding	1095.62	1054.52	1155.91	1073.68	1169.86	1059.39	1027.81	1132.88	1060.58	0.00105588	0.0695053	0.0151914	0.987879	0.999953	-3.503e-05	Group_NIT2_vs_NTC
ENSG00000003987.14	MTMR7	protein_coding	39.3572	36.7354	33.3869	23.5973	19.5867	47.0644	31.2739	32.1111	30.5995	-0.0489037	0.361195	-0.135394	0.8923	0.999953	-0.000669687	Group_NIT2_vs_NTC
ENSG00000003989.18	SLC7A2	protein_coding	2172.09	1143.12	697.516	1686.22	2059.28	1067.39	1570.46	1843.18	1305.34	0.260989	0.222821	1.17129	0.24148	0.999953	0.008177	Group_NIT2_vs_NTC
ENSG00000004059.11	ARF5	protein_coding	1043.5	1130.15	1266	1045.16	1075.49	1096.69	1095.43	955.626	1091.46	-0.0828337	0.0869076	-0.953124	0.340527	0.999953	-0.0157903	Group_NIT2_vs_NTC
ENSG00000004139.14	SARM1	protein_coding	39.3572	59.4249	54.141	28.5134	45.4056	51.5045	33.8096	33.3955	35.6923	-0.138998	0.290901	-0.47782	0.632778	0.999953	-0.00248269	Group_NIT2_vs_NTC
ENSG00000004142.12	POLDIP2	protein_coding	2260.38	2216.01	2119.62	2196.52	2459.92	2243.11	2072.53	2322.27	2251.27	0.0477449	0.075138	0.63543	0.525148	0.999953	0.00693352	Group_NIT2_vs_NTC
ENSG00000004399.13	PLXND1	protein_coding	14963.2	16452	21447.9	16495.5	13705.4	16049	17319	14754.4	15884.3	-0.159606	0.0864936	-1.84529	0.0649955	0.999953	-0.0372627	Group_NIT2_vs_NTC
ENSG00000004455.18	AK2	protein_coding	2579.49	2441.82	2248.65	2668.46	2630.86	2411.83	2561.08	2662.65	2473.16	0.0479627	0.0756512	0.633997	0.526083	0.999953	0.00943761	Group_NIT2_vs_NTC
ENSG00000004468.13	CD38	protein_coding	0	2.1609	0	0	0	0.888008	0	0	0.526803	-0.547174	2.96235	-0.184709	0.853457	0.999953	-0.000140166	Group_NIT2_vs_NTC
ENSG00000004478.8	FKBP4	protein_coding	2570.98	2227.89	2327.16	2476.73	2814.26	2316.81	2474.86	2562.46	2406.11	0.0813091	0.0680844	1.19424	0.232384	0.999953	0.0248653	Group_NIT2_vs_NTC
ENSG00000004487.18	KDM1A	protein_coding	4385.66	4253.74	3963.12	3970.25	4887.78	4400.97	4245.64	4448.03	4149.16	0.116547	0.0617971	1.88597	0.059299	0.999953	0.0520501	Group_NIT2_vs_NTC
ENSG00000004534.15	RBM6	protein_coding	1231.77	1165.81	1201.93	1271.3	1130.69	1219.23	1212.07	1357.66	1204.55	0.0123388	0.0753833	0.163681	0.869982	0.999953	0.00150865	Group_NIT2_vs_NTC
ENSG00000004660.15	CAMKK1	protein_coding	125.517	116.689	129.938	111.104	153.133	119.881	92.1312	104.04	115.32	-0.0715241	0.202226	-0.353684	0.723576	0.999953	-0.00307695	Group_NIT2_vs_NTC
ENSG00000004700.16	RECQL	protein_coding	1721.08	1695.23	1475.34	1771.76	1818.01	1789.34	1719.22	1891.99	1771.54	0.117533	0.0716855	1.63957	0.101096	0.999953	0.0378564	Group_NIT2_vs_NTC
ENSG00000004766.17	VPS50	protein_coding	572.274	601.812	531.484	575.184	512.817	545.237	519.823	569.008	591.747	-0.0872022	0.079822	-1.09246	0.274632	0.999953	-0.0190782	Group_NIT2_vs_NTC
ENSG00000004776.13	HSPB6	protein_coding	29.7838	23.77	13.5352	23.5973	36.5026	14.2081	17.75	23.12	28.3311	0.0582954	0.553119	0.105394	0.916063	0.999953	0.00046624	Group_NIT2_vs_NTC
ENSG00000004777.19	ARHGAP33	protein_coding	102.116	98.3212	75.7973	73.7416	78.347	87.0248	78.6074	96.3333	83.4505	-0.0383235	0.237558	-0.161322	0.871839	0.999953	-0.00104018	Group_NIT2_vs_NTC
ENSG00000004779.10	NDUFAB1	protein_coding	1342.4	1505.07	1396.84	1393.22	1637.27	1464.32	1444.52	1475.83	1427.97	0.0946504	0.0712135	1.32911	0.183813	0.999953	0.0268238	Group_NIT2_vs_NTC
ENSG00000004799.8	PDK4	protein_coding	29.7838	55.1031	145.278	39.3288	11.574	41.7364	52.4049	37.2489	41.8677	-0.770984	0.437003	-1.76425	0.0776893	0.999953	-0.00621094	Group_NIT2_vs_NTC
ENSG00000004809.14	SLC22A16	protein_coding	0	0	0	0	0	0	0	0	0							Group_NIT2_vs_NTC
ENSG00000004838.14	ZMYND10	protein_coding	0	0	0.902349	1.96644	0	0.888008	2.53572	0	1.24874	0.470455	2.14469	0.219358	0.826371	0.999953	0.000209026	Group_NIT2_vs_NTC
ENSG00000004846.17	ABCB5	protein_coding	1.06371	0	5.4141	1.96644	3.56123	1.77602	0.84524	3.85333	2.23564	0.526371	1.21314	0.433892	0.664367	0.999953	0.000490656	Group_NIT2_vs_NTC
ENSG00000004848.8	ARX	protein_coding	0	0	0.902349	0	0	0	0	0	0.0601566	-0.783462	4.20601	-0.186272	0.852232		-8.76549e-05	Group_NIT2_vs_NTC
ENSG00000004864.14	SLC25A13	protein_coding	539.3	487.284	572.992	500.46	532.403	538.133	573.073	508.64	507.862	0.0360077	0.079155	0.454901	0.649181	0.999953	0.00701621	Group_NIT2_vs_NTC
ENSG00000004866.22	ST7	protein_coding	355.278	327.377	335.674	354.943	350.781	404.932	390.501	391.755	390.091	0.162692	0.0950848	1.71102	0.0870766	0.999953	0.0297633	Group_NIT2_vs_NTC
ENSG00000004897.12	CDC27	protein_coding	3804.88	3743.77	3546.23	3711.66	4070.48	4073.29	3895.71	4117.93	3852.19	0.125869	0.0704663	1.78623	0.0740625	0.999953	0.0456682	Group_NIT2_vs_NTC
ENSG00000004939.16	SLC4A1	protein_coding	0	0	0	0	0	0.888008	0	0	0.0592005	0.659192	4.20601	0.156726	0.875461		8.69492e-05	Group_NIT2_vs_NTC
ENSG00000004948.16	CALCR	protein_coding	0	0	0	1.96644	0.890306	0	0	0	0.318125	-0.805298	4.16722	-0.193246	0.846766	0.999953	-4.80402e-05	Group_NIT2_vs_NTC
ENSG00000004961.15	HCCS	protein_coding	828.628	838.431	754.364	873.1	781.689	800.095	796.216	802.777	873.857	-0.0499397	0.0958882	-0.520812	0.602498	0.999953	-0.0074066	Group_NIT2_vs_NTC
ENSG00000004975.12	DVL2	protein_coding	578.657	616.938	503.511	552.57	685.536	623.381	638.156	586.991	633.037	0.171439	0.0894498	1.9166	0.0552888	0.999953	0.0394192	Group_NIT2_vs_NTC
ENSG00000005001.10	PRSS22	protein_coding	0	2.1609	0	0	0.890306	0	0	0	0.203414	-0.474628	4.19237	-0.113212	0.909862	0.999953	1.50346e-05	Group_NIT2_vs_NTC
ENSG00000005007.14	UPF1	protein_coding	2995.4	2961.52	2942.56	3098.13	3007.46	3066.29	3092.73	3112.21	2963.1	0.0334678	0.0538471	0.621535	0.534248	0.999953	0.0104298	Group_NIT2_vs_NTC
ENSG00000005020.13	SKAP2	protein_coding	1303.04	1388.38	1490.68	1330.3	1224.17	1491.85	1317.73	1301.14	1417.5	-0.0484879	0.0803287	-0.603618	0.546097	0.999953	-0.00975382	Group_NIT2_vs_NTC
ENSG00000005022.6	SLC25A5	protein_coding	4471.83	4747.51	4281.65	4395.98	5486.07	4841.42	4702.92	5029.88	4517.42	0.162504	0.0725669	2.23936	0.0251323	0.858648	0.0715907	Group_NIT2_vs_NTC
ENSG00000005059.16	MCUB	protein_coding	757.36	828.707	766.095	766.912	946.396	969.705	808.895	902.964	839.57	0.217215	0.081813	2.65502	0.00793044	0.449806	0.129947	Group_NIT2_vs_NTC
ENSG00000005073.6	HOXA11	protein_coding	241.462	274.435	283.338	271.369	321.401	275.282	251.036	271.018	287.434	0.0680094	0.178146	0.381762	0.702638	0.999953	0.00321468	Group_NIT2_vs_NTC
ENSG00000005075.16	POLR2J	protein_coding	444.63	485.123	425.007	424.752	492.339	417.364	432.763	454.693	447.228	0.0139128	0.0991865	0.14027	0.888447	0.999953	0.00211873	Group_NIT2_vs_NTC
ENSG00000005100.13	DHX33	protein_coding	1304.11	1251.16	1128.84	1452.22	1440.52	1441.24	1446.21	1707.03	1385.28	0.233742	0.0747537	3.12682	0.00176705	0.166155	0.187536	Group_NIT2_vs_NTC
ENSG00000005102.14	MEOX1	protein_coding	0	0	0	0	0	0	0	1.28444	0.156267	0.650105	4.20512	0.154599	0.877138	0.999953	8.88561e-05	Group_NIT2_vs_NTC
ENSG00000005108.17	THSD7A	protein_coding	341.45	325.216	739.926	307.748	213.674	492.844	423.465	318.542	279.447	-0.10209	0.446691	-0.228546	0.819222	0.999953	-0.000768296	Group_NIT2_vs_NTC
ENSG00000005156.12	LIG3	protein_coding	646.734	582.364	573.894	578.134	670.401	633.15	596.74	611.395	563.341	0.0787832	0.0978007	0.805548	0.420503	0.999953	0.0116626	Group_NIT2_vs_NTC
ENSG00000005175.10	RPAP3	protein_coding	849.902	753.075	766.095	854.419	909.003	851.599	821.574	897.826	823.314	0.110486	0.0834901	1.32334	0.185721	0.999953	0.0241267	Group_NIT2_vs_NTC
ENSG00000005187.12	ACSM3	protein_coding	394.635	702.294	726.391	368.708	41.8444	229.106	235.822	169.547	352.848	-1.75469	0.403612	-4.34747	1.37716e-05	0.00799092	-0.016345	Group_NIT2_vs_NTC
ENSG00000005189.20	REXO5	protein_coding	57.4402	74.5512	61.3598	78.6577	94.3725	94.1288	85.3693	80.9199	66.5749	0.378805	0.227865	1.66241	0.0964312	0.999953	0.0116579	Group_NIT2_vs_NTC
ENSG00000005194.15	CIAPIN1	protein_coding	1500.89	1433.76	1291.26	1422.72	1459.21	1282.28	1410.71	1384.63	1345.9	-0.0271835	0.0782698	-0.347305	0.728362	0.999953	-0.00603233	Group_NIT2_vs_NTC
ENSG00000005206.17	SPPL2B	protein_coding	281.882	321.975	330.26	310.698	234.151	253.97	291.608	265.88	278.086	-0.253195	0.104378	-2.42576	0.0152765	0.658934	-0.0580439	Group_NIT2_vs_NTC
ENSG00000005238.20	ATOSB	protein_coding	1575.35	1704.95	1843.5	1659.68	1525.99	1490.97	1651.6	1475.83	1792.96	-0.140907	0.0826023	-1.70585	0.0880356	0.999953	-0.035477	Group_NIT2_vs_NTC
ENSG00000005243.10	COPZ2	protein_coding	99.9885	70.2294	66.7739	86.5235	129.094	57.7205	68.4645	47.5244	95.3967	-0.132295	0.385264	-0.343387	0.731308	0.999953	-0.00150387	Group_NIT2_vs_NTC
ENSG00000005249.14	PRKAR2B	protein_coding	1465.79	1804.36	1371.57	1475.81	1972.92	1989.14	1533.27	1895.84	1828.61	0.274605	0.114263	2.40328	0.0162487	0.67908	0.0466587	Group_NIT2_vs_NTC
ENSG00000005302.19	MSL3	protein_coding	1211.56	1443.48	1539.41	1234.93	1126.24	1489.19	1275.47	1334.54	1260	-0.054428	0.132369	-0.411185	0.680937	0.999953	-0.00457244	Group_NIT2_vs_NTC
ENSG00000005339.15	CREBBP	protein_coding	1835.96	1532.08	1719.88	1682.29	1789.52	1806.21	2051.4	1948.5	1649.11	0.169778	0.0790814	2.14688	0.0318029	0.938552	0.0517415	Group_NIT2_vs_NTC
ENSG00000005379.17	TSPOAP1	protein_coding	5.31854	0	2.70705	0	0	0	0	0	0.535039	-3.02939	4.12715	-0.734015	0.46294	0.999953	-0.000164269	Group_NIT2_vs_NTC
ENSG00000005381.9	MPO	protein_coding	0	0	2.70705	0.983221	0	3.55203	0.84524	0	0.757566	0.535383	2.62815	0.203711	0.838579	0.999953	9.25672e-05	Group_NIT2_vs_NTC
ENSG00000005421.9	PON1	protein_coding	0	0	0	0	0	0	0	0	0							Group_NIT2_vs_NTC
ENSG00000005436.14	GCFC2	protein_coding	392.508	318.733	392.522	433.6	549.319	374.739	435.299	373.773	413.331	0.170433	0.116623	1.46141	0.143904	0.999953	0.0200462	Group_NIT2_vs_NTC
ENSG00000005448.17	WDR54	protein_coding	262.736	303.607	348.307	274.319	288.459	333.891	278.084	272.302	275.978	-0.0115272	0.143022	-0.0805977	0.935762	0.999953	-0.0010256	Group_NIT2_vs_NTC
ENSG00000005469.12	CROT	protein_coding	212.741	248.504	231.001	198.611	192.306	265.514	214.691	190.098	220.314	-0.0493978	0.143311	-0.344688	0.730329	0.999953	-0.00347964	Group_NIT2_vs_NTC
ENSG00000005471.19	ABCB4	protein_coding	0	1.08045	0	0	0.890306	1.77602	0	0	1.34148	0.941236	1.88928	0.498199	0.618344	0.999953	0.000476751	Group_NIT2_vs_NTC
ENSG00000005483.23	KMT2E	protein_coding	1499.83	1307.35	1822.75	1521.04	1667.54	1829.3	1725.98	1740.42	1626.23	0.187988	0.101394	1.85404	0.0637333	0.999953	0.0365187	Group_NIT2_vs_NTC
ENSG00000005486.17	RHBDD2	protein_coding	637.161	500.249	622.621	561.419	596.505	581.645	543.49	529.191	551.719	-0.041596	0.0936396	-0.444214	0.656888	0.999953	-0.00668766	Group_NIT2_vs_NTC
ENSG00000005700.15	IBTK	protein_coding	1883.83	1914.56	1949.98	2104.09	1852.73	2083.27	2120.71	2156.58	1876.07	0.0649339	0.0723814	0.897108	0.369661	0.999953	0.0144181	Group_NIT2_vs_NTC
ENSG00000005801.18	ZNF195	protein_coding	710.556	624.501	582.015	657.775	608.97	698.862	693.942	700.022	622.014	0.0761104	0.10667	0.713513	0.475528	0.999953	0.00962777	Group_NIT2_vs_NTC
ENSG00000005810.20	MYCBP2	protein_coding	1631.73	1659.57	1836.28	1888.77	1435.17	1943.85	2091.97	2002.45	1653.1	0.0891083	0.147956	0.602263	0.546999	0.999953	0.00610665	Group_NIT2_vs_NTC
ENSG00000005812.11	FBXL3	protein_coding	740.34	895.695	840.99	841.637	687.317	868.472	800.443	859.293	788.578	-0.0476544	0.128821	-0.369926	0.711438	0.999953	-0.0041657	Group_NIT2_vs_NTC
ENSG00000005844.19	ITGAL	protein_coding	1.06371	0	0	0	0	0	0.84524	0	0.211133	-0.0621282	4.20601	-0.0147713	0.988215	0.999953	1.85632e-05	Group_NIT2_vs_NTC
ENSG00000005882.12	PDK2	protein_coding	138.282	185.838	223.783	165.181	116.63	162.505	169.893	136.151	165.4	-0.27538	0.163451	-1.68479	0.0920298	0.999953	-0.0165731	Group_NIT2_vs_NTC
ENSG00000005884.18	ITGA3	protein_coding	1991.26	1802.19	1786.65	1861.24	2165.23	1742.27	1780.08	1771.25	2123.63	0.00316285	0.130404	0.0242542	0.98065	0.999953	0.00028657	Group_NIT2_vs_NTC
ENSG00000005889.16	ZFX	protein_coding	563.765	871.925	617.207	832.788	588.493	851.599	753.109	864.43	719.496	0.0869649	0.112981	0.769728	0.441461	0.999953	0.00963689	Group_NIT2_vs_NTC
ENSG00000005893.17	LAMP2	protein_coding	5574.89	5620.51	5009.84	5486.37	4626.92	5484.34	5284.44	5404.94	5586.89	-0.0593414	0.09421	-0.629884	0.52877	0.999953	-0.00817614	Group_NIT2_vs_NTC
ENSG00000005961.19	ITGA2B	protein_coding	4.25483	0	1.8047	0	1.78061	1.77602	0	1.28444	1.75	0.1531	1.48981	0.102764	0.91815	0.999953	0.000109798	Group_NIT2_vs_NTC
ENSG00000005981.13	ASB4	protein_coding	0	1.08045	0	0	0	0	1.69048	0	0.184729	0.308719	4.19171	0.0736499	0.941289	0.999953	3.68515e-06	Group_NIT2_vs_NTC
ENSG00000006007.12	GDE1	protein_coding	1259.43	1204.7	1262.39	1176.92	1192.12	1179.27	1097.97	1171.41	1229.45	-0.0826608	0.0944039	-0.875608	0.381243	0.999953	-0.0130232	Group_NIT2_vs_NTC
ENSG00000006015.18	REX1BD	protein_coding	442.502	464.594	445.761	426.718	452.276	356.979	464.882	327.533	418.329	-0.158408	0.109908	-1.44128	0.149506	0.999953	-0.0203218	Group_NIT2_vs_NTC
ENSG00000006016.12	CRLF1	protein_coding	29.7838	20.5286	24.3634	28.5134	11.574	17.7602	25.3572	24.4044	20.2409	-0.416854	0.425157	-0.980471	0.326854	0.999953	-0.00353683	Group_NIT2_vs_NTC
ENSG00000006042.12	TMEM98	protein_coding	1320.06	1211.19	1628.74	1405.02	1203.69	1236.99	1338.02	1231.78	1335.7	-0.154148	0.15767	-0.977663	0.328241	0.999953	-0.009682	Group_NIT2_vs_NTC
ENSG00000006047.13	YBX2	protein_coding	2.12741	5.40226	2.70705	0.983221	8.01276	0	4.2262	3.85333	2.99574	0.194697	1.00885	0.192988	0.846968	0.999953	0.000279334	Group_NIT2_vs_NTC
ENSG00000006059.4	KRT33A	protein_coding	0	0	0	0	0	0	0	0	0							Group_NIT2_vs_NTC
ENSG00000006062.18	MAP3K14	protein_coding	102.116	102.643	101.063	109.138	107.727	94.1288	122.56	78.3511	110.093	-0.0473691	0.193802	-0.24442	0.806906	0.999953	-0.0023902	Group_NIT2_vs_NTC
ENSG00000006071.16	ABCC8	protein_coding	1.06371	0	0	0	1.78061	0	0	0	0.330897	0.304185	4.18536	0.0726785	0.942062	0.999953	4.29826e-05	Group_NIT2_vs_NTC
ENSG00000006116.4	CACNG3	protein_coding	0	0	0	0	0	0	0	0	0							Group_NIT2_vs_NTC
ENSG00000006118.15	TMEM132A	protein_coding	2939.02	2380.24	3183.49	2384.31	1854.51	2022.88	2565.3	1934.37	2347.05	-0.362095	0.157323	-2.3016	0.0213579	0.787122	-0.0287025	Group_NIT2_vs_NTC
ENSG00000006125.18	AP2B1	protein_coding	7948.02	8215.76	8125.66	8570.74	7743	8152.8	8471.84	8424.66	8628.33	-0.00329708	0.0571325	-0.0577093	0.95398	0.999953	-0.00106553	Group_NIT2_vs_NTC
ENSG00000006128.12	TAC1	protein_coding	0	0	0	0	0	0	0	0	0							Group_NIT2_vs_NTC
ENSG00000006194.11	ZNF263	protein_coding	243.589	229.056	208.443	221.225	253.737	219.338	228.215	215.787	220.081	0.0264421	0.129776	0.203753	0.838547	0.999953	0.00238584	Group_NIT2_vs_NTC
ENSG00000006210.7	CX3CL1	protein_coding	0	0	0.902349	0	0	0	0.84524	0	0.288995	-0.0615827	4.16873	-0.0147725	0.988214	0.999953	-2.55188e-05	Group_NIT2_vs_NTC
ENSG00000006283.18	CACNA1G	protein_coding	0	2.1609	2.70705	1.96644	1.78061	0	1.69048	1.28444	2.07296	-0.449761	1.24274	-0.361913	0.717417	0.999953	-0.000444515	Group_NIT2_vs_NTC
ENSG00000006327.14	TNFRSF12A	protein_coding	2718.84	2216.01	1687.39	2668.46	2449.23	1647.25	2231.43	2349.25	2558.3	-0.0966624	0.146808	-0.658428	0.510263	0.999953	-0.00520843	Group_NIT2_vs_NTC
ENSG00000006377.11	DLX6	protein_coding	0	1.08045	0	0	0	0	0	0	0.122688	-0.783469	4.20601	-0.186273	0.85223	0.999953	-0.000121613	Group_NIT2_vs_NTC
ENSG00000006432.16	MAP3K9	protein_coding	0	1.08045	0	0	4.45153	0.888008	0	2.56889	0.720554	2.5397	2.53587	1.00151	0.31658	0.999953	0.000471424	Group_NIT2_vs_NTC
ENSG00000006451.8	RALA	protein_coding	9704.2	11900.1	12824.2	10744.6	7798.19	11998.8	10925.6	10256.3	10087.1	-0.142858	0.142659	-1.00139	0.316637	0.999953	-0.0114899	Group_NIT2_vs_NTC
ENSG00000006453.14	BAIAP2L1	protein_coding	10.6371	11.885	14.4376	16.7148	30.2704	19.5362	17.75	10.2755	24.5668	0.627044	0.560882	1.11796	0.263583	0.999953	0.00300483	Group_NIT2_vs_NTC
ENSG00000006459.11	KDM7A	protein_coding	365.915	334.94	464.71	435.567	400.638	494.62	438.68	363.498	475.664	0.115144	0.184733	0.623301	0.533087	0.999953	0.00518042	Group_NIT2_vs_NTC
ENSG00000006468.15	ETV1	protein_coding	369.106	326.297	435.835	316.597	356.123	543.461	430.227	318.542	373.643	0.180308	0.1781	1.0124	0.311348	0.999953	0.00897116	Group_NIT2_vs_NTC
ENSG00000006530.18	AGK	protein_coding	766.933	786.569	726.391	840.654	826.204	744.151	731.133	840.026	760.505	0.00778558	0.0780492	0.0997522	0.920541	0.999953	0.00123253	Group_NIT2_vs_NTC
ENSG00000006534.17	ALDH3B1	protein_coding	4.25483	7.56317	7.21879	5.89933	3.56123	9.76809	7.60716	0	4.91447	-0.505292	1.00325	-0.503657	0.614502	0.999953	-0.000749576	Group_NIT2_vs_NTC
ENSG00000006555.11	TTC22	protein_coding	0	0	0	0	0.890306	0	0	0	0.129991	0.659188	4.20601	0.156725	0.875461	0.999953	0.000114262	Group_NIT2_vs_NTC
ENSG00000006576.17	PHTF2	protein_coding	531.854	504.571	383.498	531.923	803.056	503.5	491.93	585.706	640.269	0.284085	0.136163	2.08636	0.0369462	0.991178	0.0259092	Group_NIT2_vs_NTC
ENSG00000006606.9	CCL26	protein_coding	0	0	0.902349	0.983221	8.90306	0	0.84524	0	2.64349	1.98768	1.6537	1.20196	0.22938	0.999953	0.00092864	Group_NIT2_vs_NTC
ENSG00000006607.14	FARP2	protein_coding	830.755	821.144	736.317	871.134	726.49	934.184	955.967	899.11	879.27	0.0987995	0.110055	0.89773	0.369329	0.999953	0.0112069	Group_NIT2_vs_NTC
ENSG00000006611.17	USH1C	protein_coding	0	0	0	0	0	0	0	0	0							Group_NIT2_vs_NTC
ENSG00000006625.18	GGCT	protein_coding	452.076	459.192	397.936	474.896	503.023	449.332	415.858	459.831	456.702	0.0352202	0.0921648	0.382143	0.702355	0.999953	0.00553872	Group_NIT2_vs_NTC
ENSG00000006634.8	DBF4	protein_coding	485.05	432.181	343.795	499.476	624.995	574.541	510.525	592.128	481.198	0.392958	0.145412	2.70238	0.00688453	0.413279	0.196659	Group_NIT2_vs_NTC
ENSG00000006638.13	TBXA2R	protein_coding	65.9498	62.6662	55.9457	74.7248	92.5919	66.6006	59.1668	69.3599	68.7823	0.14976	0.24335	0.61541	0.538284	0.999953	0.00386569	Group_NIT2_vs_NTC
ENSG00000006652.15	IFRD1	protein_coding	204.232	172.872	131.743	158.299	159.365	142.081	165.667	179.822	181.01	-0.0477762	0.213155	-0.224139	0.822649	0.999953	-0.00182036	Group_NIT2_vs_NTC
ENSG00000006659.13	LGALS14	protein_coding	0	0	0	0	0	0	0	0	0							Group_NIT2_vs_NTC
ENSG00000006695.12	COX10	protein_coding	258.481	272.274	264.388	284.151	338.316	295.707	264.56	314.689	276.88	0.167801	0.114423	1.4665	0.142511	0.999953	0.0196974	Group_NIT2_vs_NTC
ENSG00000006704.11	GTF2IRD1	protein_coding	255.29	237.7	303.189	293.983	285.788	260.186	253.572	247.898	262.504	-0.0489717	0.118559	-0.413058	0.679564	0.999953	-0.00498519	Group_NIT2_vs_NTC
ENSG00000006712.15	PAF1	protein_coding	1350.91	1300.86	1200.12	1224.11	1438.74	1259.2	1224.75	1302.43	1264.35	0.0403831	0.0713701	0.565827	0.571511	0.999953	0.0106801	Group_NIT2_vs_NTC
ENSG00000006715.16	VPS41	protein_coding	1348.78	1588.26	1662.13	1599.7	1379.97	1648.14	1572.99	1522.07	1707.54	-0.0159389	0.0685412	-0.232545	0.816115	0.999953	-0.00196145	Group_NIT2_vs_NTC
ENSG00000006740.18	ARHGAP44	protein_coding	31.9112	29.1722	20.754	22.6141	21.3674	11.5441	19.4405	26.9733	19.9728	-0.421462	0.376372	-1.1198	0.262798	0.999953	-0.00450613	Group_NIT2_vs_NTC
ENSG00000006744.19	ELAC2	protein_coding	2445.46	2292.72	2250.46	2309.59	2285.42	2290.17	2325.26	2556.04	2207.55	0.0237047	0.065319	0.362906	0.716675	0.999953	0.00650788	Group_NIT2_vs_NTC
ENSG00000006747.15	SCIN	protein_coding	3.19112	2.1609	3.6094	3.93288	8.01276	7.99207	3.38096	1.28444	3.04807	0.630297	1.02172	0.616897	0.537303	0.999953	0.000702173	Group_NIT2_vs_NTC
ENSG00000006756.16	ARSD	protein_coding	279.755	450.549	430.421	380.507	262.64	468.868	402.334	324.964	355.801	-0.0837899	0.106115	-0.789613	0.429754	0.999953	-0.010727	Group_NIT2_vs_NTC
ENSG00000006757.12	PNPLA4	protein_coding	162.747	185.838	208.443	175.013	131.765	150.961	159.75	181.107	158.663	-0.239453	0.166224	-1.44055	0.149713	0.999953	-0.0137505	Group_NIT2_vs_NTC
ENSG00000006788.14	MYH13	protein_coding	0	0	0	0	0	1.77602	0	0	0.118401	1.04784	4.19463	0.249805	0.802738	0.999953	9.1676e-05	Group_NIT2_vs_NTC
ENSG00000006831.10	ADIPOR2	protein_coding	1412.6	1313.83	1326.45	1409.94	1707.61	1478.53	1368.44	1529.77	1489.57	0.154727	0.0802314	1.92851	0.0537922	0.999953	0.0582721	Group_NIT2_vs_NTC
ENSG00000006837.12	CDKL3	protein_coding	8.50966	3.24136	9.92584	0.983221	6.23215	6.21605	2.53572	10.2755	4.82585	0.174121	0.977882	0.17806	0.858676	0.999953	0.000289418	Group_NIT2_vs_NTC
ENSG00000007001.13	UPP2	protein_coding	0	0	0	0	0	0	0	0	0							Group_NIT2_vs_NTC
ENSG00000007038.11	PRSS21	protein_coding	0	0	0	0	0.890306	0.888008	0.84524	1.28444	1.91311	2.51368	2.14844	1.17	0.242	0.999953	0.000879511	Group_NIT2_vs_NTC
ENSG00000007047.16	MARK4	protein_coding	1062.64	1137.72	1269.61	1088.43	956.189	1011.44	1165.59	1028.84	1060.09	-0.131697	0.0696519	-1.89078	0.0586533	0.999953	-0.0464528	Group_NIT2_vs_NTC
ENSG00000007062.12	PROM1	protein_coding	4.25483	3.24136	0	0	0	0.888008	1.69048	0	0.877346	-1.69475	2.25438	-0.751761	0.452195	0.999953	-0.00035019	Group_NIT2_vs_NTC
ENSG00000007080.11	CCDC124	protein_coding	1634.92	1500.75	1404.06	1437.47	1754.79	1415.48	1429.3	1462.98	1572.36	0.0187705	0.0941207	0.19943	0.841927	0.999953	0.00211245	Group_NIT2_vs_NTC
ENSG00000007129.18	CEACAM21	protein_coding	27.6564	44.2985	55.9457	45.2282	12.4643	27.5282	38.8811	21.8355	26.226	-0.810082	0.474306	-1.70793	0.0876492	0.999953	-0.00522058	Group_NIT2_vs_NTC
ENSG00000007168.14	PAFAH1B1	protein_coding	4606.92	4422.29	4168.85	4563.13	4408.8	4537.72	4326.79	4519.96	4731.97	0.00297638	0.0647605	0.0459598	0.963342	0.999953	-0.000221271	Group_NIT2_vs_NTC
ENSG00000007171.19	NOS2	protein_coding	0	0	0	0	0	0.888008	0	0	0.312682	0.563911	4.19441	0.134444	0.893052	0.999953	5.03441e-05	Group_NIT2_vs_NTC
ENSG00000007174.18	DNAH9	protein_coding	0	1.08045	0	0	0	0	0	0	0.142668	-0.783469	4.20601	-0.186273	0.85223	0.999953	-0.000115073	Group_NIT2_vs_NTC
ENSG00000007216.16	SLC13A2	protein_coding	0	0	0	0.983221	0	0	0	0	0.0655481	-0.77146	4.20483	-0.18347	0.854429		-8.38729e-05	Group_NIT2_vs_NTC
ENSG00000007237.19	GAS7	protein_coding	1.06371	0	0	0	0	0	0	0	0.263447	-0.783474	4.20601	-0.186275	0.852229	0.999953	-0.000142395	Group_NIT2_vs_NTC
ENSG00000007255.10	TRAPPC6A	protein_coding	93.6062	84.2753	161.521	84.557	60.5408	79.9207	100.584	74.4977	79.4343	-0.401138	0.280944	-1.42782	0.153343	0.999953	-0.00787774	Group_NIT2_vs_NTC
ENSG00000007264.15	MATK	protein_coding	0	18.3677	0	3.93288	0	8.88008	3.38096	1.28444	3.0589	-0.238804	1.25416	-0.190409	0.848988	0.999953	-0.000193403	Group_NIT2_vs_NTC
ENSG00000007306.15	CEACAM7	protein_coding	0	0	0	0	0	0.888008	0	1.28444	1.34181	1.22791	2.21115	0.555326	0.578672	0.999953	0.000490797	Group_NIT2_vs_NTC
ENSG00000007312.14	CD79B	protein_coding	5.31854	10.8045	11.7305	7.86577	24.0383	13.3201	6.76192	5.13777	9.10904	0.409232	0.719351	0.568891	0.56943	0.999953	0.00118951	Group_NIT2_vs_NTC
ENSG00000007314.12	SCN4A	protein_coding	0	0	0	0	4.45153	0	0.84524	1.28444	0.929585	2.71935	2.15634	1.26109	0.207275	0.999953	0.000870014	Group_NIT2_vs_NTC
ENSG00000007341.19	ST7L	protein_coding	266.991	246.343	238.22	261.537	275.105	262.85	277.239	268.449	234.999	0.101222	0.147772	0.684986	0.493353	0.999953	0.00688069	Group_NIT2_vs_NTC
ENSG00000007372.25	PAX6	protein_coding	0	0	0	0	0	0.888008	0.84524	0	0.236845	1.27268	4.1914	0.303641	0.761402	0.999953	0.000147186	Group_NIT2_vs_NTC
ENSG00000007376.8	RPUSD1	protein_coding	780.761	824.385	646.082	819.023	863.597	681.99	781.002	838.742	771.008	0.0458538	0.104431	0.439082	0.660602	0.999953	0.00578234	Group_NIT2_vs_NTC
ENSG00000007384.15	RHBDF1	protein_coding	1041.37	1056.68	1106.28	1073.68	951.738	900.44	1065.85	864.43	1054.52	-0.180225	0.0725985	-2.48249	0.0130466	0.604469	-0.10248	Group_NIT2_vs_NTC
ENSG00000007392.17	LUC7L	protein_coding	919.043	941.074	1010.63	879	967.763	910.208	960.193	887.55	864.989	-0.00908986	0.0732747	-0.124052	0.901274	0.999953	-0.00277777	Group_NIT2_vs_NTC
ENSG00000007402.12	CACNA2D2	protein_coding	4.25483	5.40226	7.21879	2.94966	7.12245	3.55203	3.38096	7.70666	5.68509	0.00260219	0.784032	0.00331899	0.997352	0.999953	6.91326e-07	Group_NIT2_vs_NTC
ENSG00000007520.4	TSR3	protein_coding	775.443	723.903	730.903	712.835	842.23	557.669	649.99	679.471	741.381	-0.112596	0.1232	-0.913932	0.360753	0.999953	-0.0110888	Group_NIT2_vs_NTC
ENSG00000007541.17	PIGQ	protein_coding	539.3	507.813	489.976	456.215	489.669	491.956	475.025	430.289	462.176	-0.0791015	0.0965741	-0.819075	0.412743	0.999953	-0.0104316	Group_NIT2_vs_NTC
ENSG00000007545.16	CRAMP1	protein_coding	344.641	296.044	351.916	314.631	322.291	394.275	355.846	348.084	331.314	0.126631	0.13522	0.93648	0.349026	0.999953	0.010664	Group_NIT2_vs_NTC
ENSG00000007866.22	TEAD3	protein_coding	38.2935	17.2872	9.92584	12.7819	60.5408	25.7522	12.6786	28.2578	31.615	0.694074	0.478623	1.45015	0.147017	0.999953	0.00480991	Group_NIT2_vs_NTC
ENSG00000007908.16	SELE	protein_coding	9.57336	12.9654	48.7269	33.4295	5.34184	15.0961	18.5953	14.1289	16.4378	-0.945954	0.575492	-1.64373	0.100232	0.999953	-0.00440577	Group_NIT2_vs_NTC
ENSG00000007923.17	DNAJC11	protein_coding	1039.24	1051.28	930.322	1047.13	1209.04	1081.59	1013.44	1114.9	1055.59	0.118597	0.0677793	1.74976	0.0801602	0.999953	0.0406939	Group_NIT2_vs_NTC
ENSG00000007933.13	FMO3	protein_coding	0	0	0	0	0	0	0	0	0							Group_NIT2_vs_NTC
ENSG00000007944.15	MYLIP	protein_coding	119.135	132.896	177.763	122.903	112.179	177.602	128.477	122.022	146.624	-0.0413474	0.185313	-0.223122	0.82344	0.999953	-0.00160721	Group_NIT2_vs_NTC
ENSG00000007952.18	NOX1	protein_coding	10.6371	8.64362	8.12114	8.84899	13.3546	9.76809	17.75	15.4133	12.122	0.617827	0.49927	1.23746	0.215916	0.999953	0.00409442	Group_NIT2_vs_NTC
ENSG00000007968.7	E2F2	protein_coding	52.1217	65.9076	54.141	67.8423	154.023	71.9286	81.1431	113.031	73.3368	0.753027	0.289172	2.60408	0.00921217	0.487786	0.0146387	Group_NIT2_vs_NTC
ENSG00000008018.9	PSMB1	protein_coding	3061.35	3540.64	3398.25	3177.77	3652.93	3397.52	3137.53	3258.63	3319.78	0.0315393	0.078088	0.403895	0.68629	0.999953	0.00477656	Group_NIT2_vs_NTC
ENSG00000008056.14	SYN1	protein_coding	5.31854	8.64362	2.70705	1.96644	0.890306	1.77602	5.07144	3.85333	3.50256	-0.628303	0.977457	-0.642794	0.520358	0.999953	-0.000998894	Group_NIT2_vs_NTC
ENSG00000008083.14	JARID2	protein_coding	386.126	385.721	529.679	360.842	308.936	452.884	469.108	380.195	392.886	-0.0362501	0.18262	-0.1985	0.842654	0.999953	-0.00165765	Group_NIT2_vs_NTC
ENSG00000008086.13	CDKL5	protein_coding	228.697	215.01	250.853	246.788	175.39	236.21	216.382	218.355	252.737	-0.152484	0.127606	-1.19496	0.232102	0.999953	-0.0150553	Group_NIT2_vs_NTC
ENSG00000008118.10	CAMK1G	protein_coding	0	1.08045	0	0	0	0	0	0	0.213306	-0.810782	4.20347	-0.192884	0.84705	0.999953	-0.000133872	Group_NIT2_vs_NTC
ENSG00000008128.23	CDK11A	protein_coding	41.4846	18.3677	35.1916	18.6812	41.8444	27.5282	34.6549	23.12	29.4181	0.172953	0.420954	0.41086	0.681175	0.999953	0.00154084	Group_NIT2_vs_NTC
ENSG00000008130.15	NADK	protein_coding	1632.79	1617.44	1553.85	1543.66	1509.07	1394.17	1530.73	1495.09	1452.04	-0.0987879	0.06004	-1.64537	0.0998942	0.999953	-0.0390219	Group_NIT2_vs_NTC
ENSG00000008196.13	TFAP2B	protein_coding	1.06371	0	0	0	0	0	0	0	0.134751	-0.740254	4.20153	-0.176187	0.860147	0.999953	-8.1235e-05	Group_NIT2_vs_NTC
ENSG00000008197.5	TFAP2D	protein_coding	0	0	0	0	0	0	0	2.56889	0.296045	1.17553	4.19896	0.279958	0.77951	0.999953	0.000114995	Group_NIT2_vs_NTC
ENSG00000008226.20	DLEC1	protein_coding	3.19112	1.08045	0	0	0	0	1.69048	0	0.529592	-2.06989	3.29318	-0.628539	0.529651	0.999953	-6.28244e-05	Group_NIT2_vs_NTC
ENSG00000008277.15	ADAM22	protein_coding	29.7838	18.3677	30.6799	15.7315	8.90306	11.5441	21.131	11.56	19.8589	-0.832791	0.432571	-1.92521	0.0542029	0.999953	-0.00669036	Group_NIT2_vs_NTC
ENSG00000008282.10	SYPL1	protein_coding	2107.2	2293.8	2073.6	2182.75	2038.8	2387.85	2163.82	2322.27	2306.7	0.0404419	0.0564522	0.716392	0.473749	0.999953	0.0128849	Group_NIT2_vs_NTC
ENSG00000008283.16	CYB561	protein_coding	668.008	855.718	1034.99	842.62	667.73	890.672	781.847	783.511	696.361	-0.127135	0.160712	-0.791077	0.428899	0.999953	-0.00715872	Group_NIT2_vs_NTC
ENSG00000008294.22	SPAG9	protein_coding	3264.52	3104.14	3045.43	3622.19	3075.12	3105.36	3375.04	3280.47	3761.3	-0.0205135	0.0718139	-0.285648	0.775147	0.999953	-0.00481235	Group_NIT2_vs_NTC
ENSG00000008300.17	CELSR3	protein_coding	11.7008	8.64362	15.3399	8.84899	8.90306	13.3201	8.4524	16.6978	8.65279	0.0292051	0.550298	0.0530715	0.957675	0.999953	0.000158353	Group_NIT2_vs_NTC
ENSG00000008311.16	AASS	protein_coding	415.91	461.353	597.355	471.946	512.817	613.613	519.823	508.64	451.55	0.140617	0.179075	0.785237	0.432315	0.999953	0.00708517	Group_NIT2_vs_NTC
ENSG00000008323.16	PLEKHG6	protein_coding	10.6371	5.40226	9.02349	1.96644	6.23215	4.44004	6.76192	8.9911	7.27996	0.0301271	0.648577	0.0464511	0.962951	0.999953	0.000157696	Group_NIT2_vs_NTC
ENSG00000008324.12	SS18L2	protein_coding	327.622	407.331	435.835	394.272	348.11	428.908	324.572	378.911	364.07	-0.088424	0.120848	-0.731697	0.464353	0.999953	-0.00892098	Group_NIT2_vs_NTC
ENSG00000008382.16	MPND	protein_coding	177.639	169.631	167.837	151.416	152.242	150.073	154.679	156.702	145.551	-0.121337	0.133054	-0.911943	0.361799	0.999953	-0.0103202	Group_NIT2_vs_NTC
ENSG00000008394.13	MGST1	protein_coding	1458.34	1361.37	1067.48	1376.51	1688.91	1345.33	1068.38	1357.66	1377.42	0.0458705	0.148011	0.309913	0.756627	0.999953	0.00312646	Group_NIT2_vs_NTC
ENSG00000008405.12	CRY1	protein_coding	556.319	726.064	523.363	665.641	636.569	643.806	618.716	716.719	720.324	0.0976269	0.128754	0.758245	0.448304	0.999953	0.00891114	Group_NIT2_vs_NTC
ENSG00000008438.5	PGLYRP1	protein_coding	0	1.08045	1.8047	0	2.67092	0.888008	0	0	0.682894	1.07403	3.11346	0.344963	0.730122	0.999953	0.000148608	Group_NIT2_vs_NTC
ENSG00000008441.19	NFIX	protein_coding	449.948	405.17	332.967	430.651	537.745	396.939	394.727	372.489	459.28	0.0705948	0.12854	0.549204	0.582865	0.999953	0.00629346	Group_NIT2_vs_NTC
ENSG00000008516.18	MMP25	protein_coding	10.6371	11.885	12.6329	12.7819	8.90306	8.88008	12.6786	6.42222	9.06328	-0.39237	0.569812	-0.688596	0.491078	0.999953	-0.00195927	Group_NIT2_vs_NTC
ENSG00000008517.19	IL32	protein_coding	462.713	414.894	845.501	539.788	193.196	367.635	895.955	529.191	467.287	-0.300489	0.185919	-1.61623	0.106044	0.999953	-0.0134792	Group_NIT2_vs_NTC
ENSG00000008710.20	PKD1	protein_coding	766.933	641.789	675.86	758.063	655.266	654.462	677.038	588.275	708.621	-0.135485	0.105652	-1.28238	0.199709	0.999953	-0.0146115	Group_NIT2_vs_NTC
ENSG00000008735.14	MAPK8IP2	protein_coding	1.06371	2.1609	2.70705	0.983221	2.67092	0.888008	5.07144	3.85333	2.31671	0.962152	1.11273	0.86468	0.387214	0.999953	0.00131849	Group_NIT2_vs_NTC
ENSG00000008838.21	MED24	protein_coding	1470.04	1407.83	1450.08	1449.27	1624.81	1562.89	1483.4	1304.99	1441.72	0.0469909	0.0719457	0.653144	0.513664	0.999953	0.0112494	Group_NIT2_vs_NTC
ENSG00000008853.18	RHOBTB2	protein_coding	504.197	461.353	488.171	449.332	517.268	467.98	510.525	457.262	509.945	0.0389731	0.0850297	0.458347	0.646703	0.999953	0.00708699	Group_NIT2_vs_NTC
ENSG00000008869.12	HEATR5B	protein_coding	903.087	758.478	879.791	872.117	662.388	805.423	897.645	868.284	785.804	-0.0801618	0.109231	-0.733877	0.463024	0.999953	-0.0099687	Group_NIT2_vs_NTC
ENSG00000008952.17	SEC62	protein_coding	3070.92	2966.92	2950.68	3011.61	2893.5	2830.97	2911.01	2875.87	2891.31	-0.0597401	0.0540009	-1.10628	0.268605	0.999953	-0.02217	Group_NIT2_vs_NTC
ENSG00000008988.11	RPS20	protein_coding	8263.94	8493.44	9060.49	8448.82	8116.92	8560.4	8322.24	7943	8419.75	-0.0566325	0.048589	-1.16554	0.2438	0.999953	-0.0249851	Group_NIT2_vs_NTC
ENSG00000009307.17	CSDE1	protein_coding	14812.1	14995.6	14887	15062.9	15583.9	15686.7	15135.7	15534.1	14563.6	0.0505756	0.108872	0.46454	0.642261	0.999953	0.00606197	Group_NIT2_vs_NTC
ENSG00000009694.14	TENM1	protein_coding	0	0	0.902349	0	0	0	0	0	0.246334	-0.741496	4.20167	-0.176476	0.85992	0.999953	-0.000117173	Group_NIT2_vs_NTC
ENSG00000009709.12	PAX7	protein_coding	0	0	0	0	0	0	0	0	0							Group_NIT2_vs_NTC
ENSG00000009724.18	MASP2	protein_coding	5.31854	3.24136	9.02349	8.84899	14.2449	8.88008	19.4405	8.9911	9.59402	0.970747	0.639639	1.51765	0.129103	0.999953	0.00374017	Group_NIT2_vs_NTC
ENSG00000009765.15	IYD	protein_coding	0	0	0	0	0	0	0	0	0.0711734	-0.0621523	4.20601	-0.014777	0.98821	0.999953	-2.35291e-05	Group_NIT2_vs_NTC
ENSG00000009780.16	FAM76A	protein_coding	129.772	158.826	170.544	140.601	162.036	130.537	145.381	125.875	144.638	-0.0818055	0.158332	-0.51667	0.605386	0.999953	-0.00504675	Group_NIT2_vs_NTC
ENSG00000009790.15	TRAF3IP3	protein_coding	1.06371	5.40226	5.4141	2.94966	0	2.66402	2.53572	0	2.80993	-1.71592	1.12962	-1.51903	0.128756	0.999953	-0.0022009	Group_NIT2_vs_NTC
ENSG00000009830.13	POMT2	protein_coding	648.861	574.801	536.898	563.386	616.982	576.317	631.395	538.182	604.923	0.0261512	0.0890756	0.293584	0.769075	0.999953	0.00464724	Group_NIT2_vs_NTC
ENSG00000009844.16	VTA1	protein_coding	1277.51	1251.16	1115.3	1187.73	1335.46	1212.13	1316.04	1335.82	1252.53	0.1084	0.0818709	1.32404	0.185489	0.999953	0.0230533	Group_NIT2_vs_NTC
ENSG00000009950.16	MLXIPL	protein_coding	0	0	0	0	1.78061	0	0	0	0.259983	1.10739	4.1968	0.263865	0.791884	0.999953	0.000133588	Group_NIT2_vs_NTC
ENSG00000009954.11	BAZ1B	protein_coding	3752.76	3493.1	3382.01	3696.91	4204.92	3877.93	3812.88	4097.37	3999.11	0.159189	0.0795632	2.00078	0.0454157	0.999953	0.0510868	Group_NIT2_vs_NTC
ENSG00000010017.13	RANBP9	protein_coding	1114.77	1097.74	1250.66	1135.62	1303.41	1296.49	1216.3	1138.02	1228.66	0.110166	0.0825861	1.33395	0.182219	0.999953	0.0228982	Group_NIT2_vs_NTC
ENSG00000010030.14	ETV7	protein_coding	3.19112	2.1609	0	0	2.67092	2.66402	0.84524	2.56889	2.8712	0.872341	1.25734	0.6938	0.487808	0.999953	0.000858387	Group_NIT2_vs_NTC
ENSG00000010072.16	SPRTN	protein_coding	419.101	366.273	399.741	395.255	372.148	404.044	396.418	420.013	401.846	0.00939242	0.0940066	0.0999124	0.920414	0.999953	0.00069027	Group_NIT2_vs_NTC
ENSG00000010165.20	METTL13	protein_coding	981.802	967.005	1108.08	1068.76	996.253	991.905	1022.74	1120.03	996.896	0.000611506	0.0799506	0.00764855	0.993897	0.999953	0.000577086	Group_NIT2_vs_NTC
ENSG00000010219.14	DYRK4	protein_coding	360.597	422.457	413.276	326.429	324.072	412.036	351.62	322.395	348.396	-0.112079	0.111965	-1.00102	0.316819	0.999953	-0.0126586	Group_NIT2_vs_NTC
ENSG00000010244.19	ZNF207	protein_coding	3825.09	3516.87	3597.67	3557.29	3652.93	3799.79	3633.69	3773.69	3621.76	0.0362929	0.0570565	0.636087	0.52472	0.999953	0.0110869	Group_NIT2_vs_NTC
ENSG00000010256.11	UQCRC1	protein_coding	1862.55	2045.3	1948.17	1927.11	2306.78	1944.74	1997.3	1880.43	1931.22	0.0601516	0.0878466	0.684735	0.493511	0.999953	0.0105017	Group_NIT2_vs_NTC
ENSG00000010270.14	STARD3NL	protein_coding	1670.02	1662.82	1967.12	1729.49	1591.87	1726.29	1969.41	1775.1	1686.52	0.00676363	0.0878107	0.0770251	0.938604	0.999953	0.00111506	Group_NIT2_vs_NTC
ENSG00000010278.15	CD9	protein_coding	16107.7	14152.8	13304.2	14767	17872.9	11767	13664.2	13771.8	18084.5	-0.0342118	0.131323	-0.260517	0.794465	0.999953	-0.00286993	Group_NIT2_vs_NTC
ENSG00000010282.15	HHATL	protein_coding	0	0	0	0	0	0	0	0	0							Group_NIT2_vs_NTC
ENSG00000010292.13	NCAPD2	protein_coding	3070.92	2773.52	2201.73	2589.8	3939.61	3061.85	2951.58	3446.16	2823.11	0.333061	0.0896877	3.71357	0.000204356	0.035596	0.286731	Group_NIT2_vs_NTC
ENSG00000010295.20	IFFO1	protein_coding	430.801	420.296	499.902	474.896	378.38	401.38	506.299	435.426	441.151	-0.0899755	0.0982361	-0.91591	0.359714	0.999953	-0.0130839	Group_NIT2_vs_NTC
ENSG00000010310.9	GIPR	protein_coding	0	0	0	0.983221	0	0.888008	0	1.28444	0.362351	0.800435	4.17768	0.191598	0.848057	0.999953	0.000110975	Group_NIT2_vs_NTC
ENSG00000010318.22	PHF7	protein_coding	46.8031	56.1835	55.9457	48.1778	54.3087	62.1605	56.6311	33.3955	60.9483	-0.0125411	0.247364	-0.050699	0.959565	0.999953	-0.000374886	Group_NIT2_vs_NTC
ENSG00000010319.7	SEMA3G	protein_coding	294.647	385.721	1244.34	419.835	38.2832	413.812	472.489	296.706	328.365	-0.797364	0.625597	-1.27456	0.202463	0.999953	-0.00302498	Group_NIT2_vs_NTC
ENSG00000010322.16	NISCH	protein_coding	1696.61	1777.34	2149.4	1637.06	1330.12	1689.88	1655.83	1471.97	1536.39	-0.2369	0.0989562	-2.39399	0.0166663	0.684605	-0.0641108	Group_NIT2_vs_NTC
ENSG00000010327.10	STAB1	protein_coding	8729.85	6992.69	8314.25	7722.22	11230.3	7049.01	8720.34	8189.61	8227.08	0.13477	0.0789475	1.70708	0.0878066	0.999953	0.040523	Group_NIT2_vs_NTC
ENSG00000010361.14	FUZ	protein_coding	94.6699	119.93	120.012	115.037	100.605	118.105	114.953	107.893	101.97	-0.0292137	0.170198	-0.171645	0.863716	0.999953	-0.00115008	Group_NIT2_vs_NTC
ENSG00000010379.16	SLC6A13	protein_coding	0	0	0.902349	0	0	0	2.53572	0	0.654219	0.492762	3.10926	0.158482	0.874077	0.999953	8.62064e-05	Group_NIT2_vs_NTC
ENSG00000010404.18	IDS	protein_coding	171.257	176.114	140.766	171.08	166.487	174.938	163.131	187.529	181.624	0.0719772	0.156631	0.459534	0.645851	0.999953	0.00432769	Group_NIT2_vs_NTC
ENSG00000010438.17	PRSS3	protein_coding	854.157	954.039	836.478	1032.38	1271.36	935.96	1065	1001.87	1363.92	0.207492	0.187336	1.1076	0.268036	0.999953	0.00918166	Group_NIT2_vs_NTC
ENSG00000010539.12	ZNF200	protein_coding	253.162	237.7	286.045	248.755	241.273	254.858	282.31	294.138	256.749	0.0609282	0.127371	0.478354	0.632398	0.999953	0.00555804	Group_NIT2_vs_NTC
ENSG00000010610.10	CD4	protein_coding	3.19112	1.08045	0	0.983221	6.23215	0	0	1.28444	1.05761	0.159117	2.10576	0.0755628	0.939767	0.999953	7.17796e-05	Group_NIT2_vs_NTC
ENSG00000010626.15	LRRC23	protein_coding	74.4595	61.5858	79.4067	60.9597	62.3215	71.0406	72.6907	51.3777	64.8568	-0.090762	0.316645	-0.286637	0.77439	0.999953	-0.00142087	Group_NIT2_vs_NTC
ENSG00000010671.18	BTK	protein_coding	114.88	73.4708	52.3363	55.0604	226.138	32.8563	36.3453	53.9466	114.402	0.00812359	0.370472	0.0219277	0.982506	0.999953	0.000942048	Group_NIT2_vs_NTC
ENSG00000010704.19	HFE	protein_coding	84.0329	68.0685	65.8715	73.7416	88.1403	95.9048	79.4526	89.911	78.8858	0.277946	0.230893	1.20379	0.228672	0.999953	0.00887125	Group_NIT2_vs_NTC
ENSG00000010803.17	SCMH1	protein_coding	351.023	379.239	301.385	368.708	452.276	377.403	355.001	445.702	385.394	0.223203	0.130105	1.71556	0.0862417	0.999953	0.0212142	Group_NIT2_vs_NTC
ENSG00000010810.18	FYN	protein_coding	2325.26	3068.48	3613.91	2484.6	1757.46	2989.03	2659.13	2200.25	2298.15	-0.25862	0.127776	-2.024	0.0429698	0.999953	-0.0290873	Group_NIT2_vs_NTC
ENSG00000010818.11	HIVEP2	protein_coding	214.869	155.585	144.376	170.097	170.939	174.938	159.75	156.702	186.465	-0.0291031	0.182473	-0.159492	0.873281	0.999953	-0.00138309	Group_NIT2_vs_NTC
ENSG00000010932.17	FMO1	protein_coding	0	0	0	0	0	0	0	0	0.0711734	-0.0621523	4.20601	-0.014777	0.98821	0.999953	-2.35291e-05	Group_NIT2_vs_NTC
ENSG00000011007.13	ELOA	protein_coding	2198.68	2141.46	2107.89	2175.87	2171.46	2023.77	2304.97	2218.23	2121.14	0.0141746	0.0624695	0.226905	0.820498	0.999953	0.00401499	Group_NIT2_vs_NTC
ENSG00000011009.11	LYPLA2	protein_coding	1610.45	1851.9	1991.48	1679.34	1735.21	1752.93	1643.15	1489.95	1616.84	-0.107612	0.0819048	-1.31387	0.188891	0.999953	-0.0233375	Group_NIT2_vs_NTC
ENSG00000011021.23	CLCN6	protein_coding	338.259	296.044	367.256	343.144	300.924	332.115	346.549	268.449	327.955	-0.105132	0.1242	-0.846479	0.397285	0.999953	-0.0102059	Group_NIT2_vs_NTC
ENSG00000011028.14	MRC2	protein_coding	1646.62	1666.06	1654.01	1644.93	1129.8	1188.15	1516.36	1335.82	1200.34	-0.352296	0.184333	-1.91119	0.0559798	0.999953	-0.0169795	Group_NIT2_vs_NTC
ENSG00000011052.21	NME1-NME2	protein_coding	0	0	0	0	0	0	0	0	0							Group_NIT2_vs_NTC
ENSG00000011083.9	SLC6A7	protein_coding	0	0	0	0	0	0	0	0	0							Group_NIT2_vs_NTC
ENSG00000011105.14	TSPAN9	protein_coding	2063.59	2554.19	2481.46	2295.82	1647.07	2234.23	2025.2	1938.23	2157.65	-0.261347	0.120442	-2.1699	0.0300143	0.917846	-0.0337955	Group_NIT2_vs_NTC
ENSG00000011114.15	BTBD7	protein_coding	2117.84	1825.96	1985.17	2124.74	2130.5	2155.19	2075.91	2031.99	2029.72	0.0606014	0.0818872	0.740059	0.459264	0.999953	0.012012	Group_NIT2_vs_NTC
ENSG00000011132.12	APBA3	protein_coding	226.57	245.263	200.322	178.946	205.661	202.466	195.251	190.098	193.512	-0.0978776	0.128818	-0.759813	0.447366	0.999953	-0.00895321	Group_NIT2_vs_NTC
ENSG00000011143.19	MKS1	protein_coding	201.041	210.688	243.634	230.074	219.906	193.586	181.727	211.933	194	-0.141947	0.14097	-1.00693	0.31397	0.999953	-0.0107564	Group_NIT2_vs_NTC
ENSG00000011198.10	ABHD5	protein_coding	832.883	905.419	830.161	859.335	803.056	862.256	824.109	863.146	899.485	-0.0320561	0.0818169	-0.391803	0.695203	0.999953	-0.00572087	Group_NIT2_vs_NTC
ENSG00000011201.12	ANOS1	protein_coding	304.22	319.814	93.8443	321.513	493.23	140.305	125.096	229.915	193.952	-0.120344	0.303815	-0.396111	0.692023	0.999953	-0.00209214	Group_NIT2_vs_NTC
ENSG00000011243.19	AKAP8L	protein_coding	473.35	461.353	584.722	457.198	459.398	423.58	453.049	476.529	530.962	-0.120065	0.135345	-0.887107	0.375021	0.999953	-0.00970258	Group_NIT2_vs_NTC
ENSG00000011258.16	MBTD1	protein_coding	355.278	377.078	438.542	347.077	307.156	414.7	369.37	376.342	346.811	-0.047583	0.135657	-0.35076	0.725769	0.999953	-0.00381685	Group_NIT2_vs_NTC
ENSG00000011260.14	UTP18	protein_coding	1082.85	1072.89	979.049	1005.84	1257.11	1062.06	1035.42	1182.97	1150.82	0.132364	0.112001	1.18181	0.23728	0.999953	0.0161409	Group_NIT2_vs_NTC
ENSG00000011275.19	RNF216	protein_coding	1405.16	1297.62	1439.25	1383.39	1452.98	1452.78	1356.61	1419.31	1369.17	0.038929	0.0701696	0.554785	0.579042	0.999953	0.00912961	Group_NIT2_vs_NTC
ENSG00000011295.16	TTC19	protein_coding	1045.62	1086.94	957.393	990.104	985.569	1013.22	977.098	1050.67	1011.78	-0.0194618	0.0893011	-0.217935	0.82748	0.999953	-0.0037603	Group_NIT2_vs_NTC
ENSG00000011304.22	PTBP1	protein_coding	9838.23	9643.04	9009.96	9812.55	10747.8	10245.8	10618.8	10763.6	9852.32	0.145614	0.0611016	2.38315	0.0171654	0.69661	0.0936909	Group_NIT2_vs_NTC
ENSG00000011332.22	DPF1	protein_coding	88.2877	90.758	83.0161	93.406	112.179	114.553	104.81	102.755	87.9146	0.28548	0.209756	1.36101	0.17351	0.999953	0.0102933	Group_NIT2_vs_NTC
ENSG00000011347.10	SYT7	protein_coding	2.12741	5.40226	4.51175	2.94966	4.45153	3.55203	3.38096	5.13777	3.63704	0.184626	0.887684	0.207987	0.835239	0.999953	0.000353969	Group_NIT2_vs_NTC
ENSG00000011376.12	LARS2	protein_coding	984.993	999.418	924.908	918.328	1037.21	952.832	880.74	882.413	921.526	-0.0324707	0.0764165	-0.424917	0.670897	0.999953	-0.00782283	Group_NIT2_vs_NTC
ENSG00000011405.14	PIK3C2A	protein_coding	2729.47	2439.66	2402.96	2807.1	2491.97	2640.05	2681.95	2891.28	2774.1	0.0439524	0.0721694	0.609016	0.542514	0.999953	0.0100116	Group_NIT2_vs_NTC
ENSG00000011422.12	PLAUR	protein_coding	3160.27	2906.42	2421	2868.06	3200.65	2560.13	2579.67	2509.8	3160.67	-0.0652809	0.101026	-0.646179	0.518163	0.999953	-0.0139961	Group_NIT2_vs_NTC
ENSG00000011426.11	ANLN	protein_coding	5061.12	3872.34	2726	3791.3	5409.5	4087.5	4008.13	4847.49	4037.76	0.256467	0.168888	1.51856	0.128873	0.999953	0.0147931	Group_NIT2_vs_NTC
ENSG00000011451.21	WIZ	protein_coding	2505.03	2190.08	2344.3	2272.22	2006.75	2034.43	2260.17	2139.88	2149.78	-0.139869	0.0853111	-1.63952	0.101106	0.999953	-0.0327681	Group_NIT2_vs_NTC
ENSG00000011454.18	RABGAP1	protein_coding	984.993	800.615	1147.79	957.657	1017.62	987.465	994.003	846.448	1014.95	-0.00894458	0.101021	-0.0885421	0.929446	0.999953	-0.00192169	Group_NIT2_vs_NTC
ENSG00000011465.18	DCN	protein_coding	8.50966	11.885	28.8752	10.8154	17.8061	13.3201	12.6786	12.8444	11.4406	-0.0131941	0.499454	-0.026417	0.978925	0.999953	9.66461e-05	Group_NIT2_vs_NTC
ENSG00000011478.13	QPCTL	protein_coding	344.641	303.607	351.916	340.194	349	293.043	318.656	296.706	273.81	-0.0975192	0.122491	-0.796131	0.425956	0.999953	-0.00823041	Group_NIT2_vs_NTC
ENSG00000011485.15	PPP5C	protein_coding	1950.84	1879.99	1668.44	1681.31	2057.5	1900.34	1749.65	1894.55	1830.66	0.0826788	0.066342	1.24625	0.212672	0.999953	0.023502	Group_NIT2_vs_NTC
ENSG00000011523.15	CEP68	protein_coding	752.041	882.73	1139.67	782.644	700.671	1102.02	970.336	783.511	856.857	0.00602439	0.144403	0.0417193	0.966722	0.999953	9.5718e-05	Group_NIT2_vs_NTC
ENSG00000011566.15	MAP4K3	protein_coding	689.282	710.938	662.324	729.55	608.079	736.158	654.216	711.582	792.151	-0.0459664	0.0942061	-0.487935	0.625596	0.999953	-0.00715348	Group_NIT2_vs_NTC
ENSG00000011590.14	ZBTB32	protein_coding	1.06371	8.64362	3.6094	3.93288	1.78061	0.888008	2.53572	2.56889	2.4343	-1.26913	1.16826	-1.08634	0.27733	0.999953	-0.00132554	Group_NIT2_vs_NTC
ENSG00000011600.12	TYROBP	protein_coding	0	0	0	0	0	0	0	0	0							Group_NIT2_vs_NTC
ENSG00000011638.11	LDAF1	protein_coding	277.628	289.561	298.678	243.839	250.176	288.603	232.441	231.2	277.024	-0.151588	0.131469	-1.15304	0.248895	0.999953	-0.0130664	Group_NIT2_vs_NTC
ENSG00000011677.13	GABRA3	protein_coding	0	0	0	0	0	0	0	0	0.303947	-0.052777	4.1918	-0.0125905	0.989954	0.999953	-3.03833e-05	Group_NIT2_vs_NTC
ENSG00000012124.17	CD22	protein_coding	0	0	0	0.983221	0.890306	0.888008	0.84524	0	1.66906	1.30406	1.79398	0.726908	0.467283	0.999953	0.000695619	Group_NIT2_vs_NTC
ENSG00000012171.20	SEMA3B	protein_coding	4.25483	7.56317	5.4141	11.7987	8.01276	10.6561	10.9881	5.13777	9.30192	0.224286	0.644047	0.348244	0.727657	0.999953	0.000829989	Group_NIT2_vs_NTC
ENSG00000012174.12	MBTPS2	protein_coding	1148.8	977.809	837.38	1040.25	959.75	959.048	1088.67	1080.22	987.917	0.0341405	0.117279	0.291106	0.77097	0.999953	0.00370038	Group_NIT2_vs_NTC
ENSG00000012211.13	PRICKLE3	protein_coding	107.434	101.563	152.497	102.255	121.972	96.7928	125.941	109.178	107.663	-0.0282938	0.16511	-0.171364	0.863938	0.999953	-0.00152534	Group_NIT2_vs_NTC
ENSG00000012223.13	LTF	protein_coding	1.06371	0	2.70705	1.96644	2.67092	1.77602	0.84524	1.28444	3.40881	0.470624	1.1469	0.410343	0.681554	0.999953	0.000547518	Group_NIT2_vs_NTC
ENSG00000012232.10	EXTL3	protein_coding	2286.97	2549.87	2956.1	2458.05	2239.12	2953.51	2600.8	2567.6	2387.51	0.0159011	0.111431	0.142699	0.886528	0.999953	0.00182145	Group_NIT2_vs_NTC
ENSG00000012504.15	NR1H4	protein_coding	0	0	0	0	0	0	0	0	0.0609478	-0.0621488	4.20601	-0.0147762	0.988211		-2.31072e-05	Group_NIT2_vs_NTC
ENSG00000012660.14	ELOVL5	protein_coding	4442.04	4110.04	3881.91	4228.83	4131.91	3990.71	4161.12	4422.34	4251.72	0.00417276	0.0612517	0.0681248	0.945686	0.999953	0.0012676	Group_NIT2_vs_NTC
ENSG00000012779.12	ALOX5	protein_coding	0	0	0	0	0	0.888008	0.84524	0	0.179387	1.39051	4.19043	0.33183	0.740018	0.999953	0.000188616	Group_NIT2_vs_NTC
ENSG00000012817.16	KDM5D	protein_coding	554.191	169.631	415.983	243.839	477.204	186.482	342.322	235.053	287.561	-0.132623	0.581861	-0.227929	0.819702	0.999953	-0.000601469	Group_NIT2_vs_NTC
ENSG00000012822.16	CALCOCO1	protein_coding	539.3	659.076	877.084	557.486	465.63	650.91	573.073	539.466	670.098	-0.221702	0.128348	-1.72735	0.0841055	0.999953	-0.0216951	Group_NIT2_vs_NTC
ENSG00000012963.15	UBR7	protein_coding	1161.57	1183.1	827.454	1191.66	1162.74	1190.82	1137.69	1281.87	1166.87	0.135443	0.110029	1.23097	0.218332	0.999953	0.0168355	Group_NIT2_vs_NTC
ENSG00000012983.12	MAP4K5	protein_coding	1895.53	1883.23	1756.87	1843.54	1927.51	1844.39	1775.85	1940.79	1994.86	0.0210273	0.0693921	0.303022	0.761873	0.999953	0.00583282	Group_NIT2_vs_NTC
ENSG00000013016.16	EHD3	protein_coding	502.07	497.008	536.898	480.795	135.327	249.53	414.168	262.026	340.258	-0.994899	0.21426	-4.64341	3.42705e-06	0.00321296	-0.900961	Group_NIT2_vs_NTC
ENSG00000013275.8	PSMC4	protein_coding	2469.93	2313.25	2254.07	2232.9	2586.34	2147.2	2359.91	2331.26	2262.64	0.0228346	0.0641141	0.356156	0.721724	0.999953	0.00510879	Group_NIT2_vs_NTC
ENSG00000013288.9	MAN2B2	protein_coding	1565.78	1878.91	1935.54	1810.11	1086.17	1621.5	1714.15	1542.62	1653	-0.277619	0.152144	-1.82471	0.0680451	0.999953	-0.0201847	Group_NIT2_vs_NTC
ENSG00000013293.6	SLC7A14	protein_coding	22.3379	6.48271	15.3399	23.5973	10.6837	4.44004	17.75	23.12	13.2038	-0.35288	0.547231	-0.644846	0.519027	0.999953	-0.00182422	Group_NIT2_vs_NTC
ENSG00000013297.12	CLDN11	protein_coding	4847.31	5087.85	5390.63	6240.5	6794.82	5529.62	6619.08	6707.36	5461.14	0.244038	0.288551	0.845733	0.397701	0.999953	0.00461021	Group_NIT2_vs_NTC
ENSG00000013306.16	SLC25A39	protein_coding	1597.69	1691.99	1529.48	1608.55	1477.91	1431.47	1632.16	1469.4	1555.75	-0.100531	0.0942329	-1.06684	0.286044	0.999953	-0.0162539	Group_NIT2_vs_NTC
ENSG00000013364.19	MVP	protein_coding	5356.83	6076.46	5282.35	5469.66	5902.73	5716.11	5202.45	5485.86	6172.79	0.00978629	0.0929007	0.105341	0.916105	0.999953	0.000848996	Group_NIT2_vs_NTC
ENSG00000013374.17	NUB1	protein_coding	1093.49	1091.26	1132.45	986.171	1099.53	1007.89	1054.86	1086.64	1179.14	-0.0182089	0.105364	-0.172819	0.862794	0.999953	-0.00204663	Group_NIT2_vs_NTC
ENSG00000013375.17	PGM3	protein_coding	1696.61	1491.02	1314.72	1788.48	1609.67	1396.84	1483.4	1614.55	1488.6	-0.038145	0.0796909	-0.478662	0.632179	0.999953	-0.00822654	Group_NIT2_vs_NTC
ENSG00000013392.8	RWDD2A	protein_coding	230.824	208.527	228.294	221.225	179.842	186.482	228.215	169.547	213.136	-0.213646	0.138979	-1.53725	0.124232	0.999953	-0.0177045	Group_NIT2_vs_NTC
ENSG00000013441.17	CLK1	protein_coding	922.234	853.557	864.451	826.889	732.722	851.599	784.383	847.733	845.552	-0.107303	0.104315	-1.02865	0.303646	0.999953	-0.0158769	Group_NIT2_vs_NTC
ENSG00000013503.10	POLR3B	protein_coding	648.861	513.215	496.292	603.698	631.227	612.725	562.93	615.248	568.671	0.103816	0.0959165	1.08236	0.279094	0.999953	0.0169552	Group_NIT2_vs_NTC
ENSG00000013523.11	ANGEL1	protein_coding	276.564	290.642	261.681	319.547	269.763	290.379	276.394	339.093	343.889	0.0309685	0.120496	0.257007	0.797173	0.999953	0.0025961	Group_NIT2_vs_NTC
ENSG00000013561.18	RNF14	protein_coding	1606.2	1554.77	1518.65	1509.24	1462.77	1510.5	1524.81	1429.59	1616.47	-0.0609934	0.0664635	-0.917697	0.358777	0.999953	-0.0165057	Group_NIT2_vs_NTC
ENSG00000013563.14	DNASE1L1	protein_coding	727.576	816.822	647.887	807.225	856.475	651.798	688.026	638.368	824.766	-0.0740924	0.125958	-0.588229	0.556379	0.999953	-0.00726766	Group_NIT2_vs_NTC
ENSG00000013573.17	DDX11	protein_coding	211.678	149.102	186.786	181.896	283.117	135.865	239.203	186.244	188.145	0.166298	0.201879	0.823751	0.410081	0.999953	0.00629843	Group_NIT2_vs_NTC
ENSG00000013583.10	HEBP1	protein_coding	616.95	622.341	629.84	586	664.169	647.358	566.311	606.257	664.487	0.0163325	0.0950506	0.171829	0.863572	0.999953	0.00279667	Group_NIT2_vs_NTC
ENSG00000013619.15	MAMLD1	protein_coding	325.494	202.045	231.904	232.04	211.893	179.378	278.929	209.364	246.946	-0.172155	0.143635	-1.19856	0.2307	0.999953	-0.0127526	Group_NIT2_vs_NTC
ENSG00000013725.14	CD6	protein_coding	0	1.08045	0	0	0	0	0	0	0.135868	-0.783459	4.20601	-0.186271	0.852232	0.999953	-0.000107822	Group_NIT2_vs_NTC
ENSG00000013810.21	TACC3	protein_coding	2347.6	1976.15	1664.83	1949.73	2791.11	2111.68	2161.28	2313.28	1916.7	0.243537	0.121116	2.01078	0.044349	0.999953	0.0294494	Group_NIT2_vs_NTC
ENSG00000014123.10	UFL1	protein_coding	1159.44	996.177	1084.62	1051.06	1063.92	1197.92	1174.04	1226.64	1078.59	0.120802	0.0938419	1.2873	0.197991	0.999953	0.0220214	Group_NIT2_vs_NTC
ENSG00000014138.10	POLA2	protein_coding	131.9	137.217	140.766	140.601	194.977	106.561	135.238	179.822	134.423	0.156175	0.219469	0.711604	0.47671	0.999953	0.0049871	Group_NIT2_vs_NTC
ENSG00000014164.7	ZC3H3	protein_coding	461.649	354.388	454.784	413.936	492.339	372.075	442.906	398.177	411.16	0.0175707	0.108754	0.161565	0.871649	0.999953	0.0018649	Group_NIT2_vs_NTC
ENSG00000014216.16	CAPN1	protein_coding	4772.85	5341.76	5316.64	5075.39	5918.76	5087.4	5077.36	5088.97	5365.53	0.046134	0.0777175	0.593611	0.552772	0.999953	0.00902703	Group_NIT2_vs_NTC
ENSG00000014257.17	ACP3	protein_coding	2.12741	0	0	0	0	0	0	0	0.141828	-1.21204	4.1961	-0.28885	0.772696	0.999953	-9.85356e-05	Group_NIT2_vs_NTC
ENSG00000014641.21	MDH1	protein_coding	1843.4	1912.4	1821.84	1913.35	2032.57	1887.02	1734.43	1917.67	1933.82	0.0148385	0.0654356	0.226764	0.820607	0.999953	0.00371721	Group_NIT2_vs_NTC
ENSG00000014824.14	SLC30A9	protein_coding	1670.02	1951.3	1641.37	1934	1397.78	1961.61	1758.95	1917.67	1805.12	-0.0371137	0.0784138	-0.473305	0.635995	0.999953	-0.00745823	Group_NIT2_vs_NTC
ENSG00000014914.21	MTMR11	protein_coding	112.753	125.332	120.012	93.406	145.12	196.25	132.703	140.004	145.743	0.450029	0.202311	2.22444	0.0261191	0.870178	0.0185435	Group_NIT2_vs_NTC
ENSG00000014919.13	COX15	protein_coding	582.912	673.122	601.867	677.439	672.181	676.662	661.823	703.875	600.93	0.0997736	0.0905503	1.10186	0.270523	0.999953	0.0162282	Group_NIT2_vs_NTC
ENSG00000015133.20	CCDC88C	protein_coding	334.004	399.767	591.941	291.033	317.839	459.988	294.989	259.458	304.054	-0.290181	0.241499	-1.20159	0.229524	0.999953	-0.00763801	Group_NIT2_vs_NTC
ENSG00000015153.15	YAF2	protein_coding	249.971	294.963	249.951	261.537	251.957	256.634	227.37	273.586	265.614	-0.0694892	0.122928	-0.565282	0.571882	0.999953	-0.00695859	Group_NIT2_vs_NTC
ENSG00000015171.21	ZMYND11	protein_coding	2329.52	2322.97	2197.22	2367.6	2239.12	2358.55	2233.97	2404.48	2623.77	0.00232894	0.0722488	0.032235	0.974285	0.999953	0.00124681	Group_NIT2_vs_NTC
ENSG00000015285.12	WAS	protein_coding	3.19112	1.08045	0.902349	3.93288	1.78061	1.77602	0	0	1.31208	-1.32909	1.46744	-0.905721	0.365084	0.999953	-0.000939918	Group_NIT2_vs_NTC
ENSG00000015413.10	DPEP1	protein_coding	0	0	2.70705	2.94966	0	2.66402	5.07144	0	1.26921	0.637384	2.07227	0.307577	0.758404	0.999953	0.000244515	Group_NIT2_vs_NTC
ENSG00000015475.19	BID	protein_coding	1132.85	1111.79	1146.89	1075.64	981.118	1000.78	1092.05	1051.96	1092.36	-0.114407	0.100455	-1.13889	0.254749	0.999953	-0.0165703	Group_NIT2_vs_NTC
ENSG00000015479.20	MATR3	protein_coding	22.3379	17.2872	18.9493	19.6644	56.9796	20.4242	23.6667	29.5422	25.612	0.67395	0.364133	1.85084	0.0641929	0.999953	0.00797969	Group_NIT2_vs_NTC
ENSG00000015520.15	NPC1L1	protein_coding	0	0	0	0	0	0	0	2.56889	0.293155	1.32461	4.18456	0.316547	0.751588	0.999953	0.000105555	Group_NIT2_vs_NTC
ENSG00000015532.10	XYLT2	protein_coding	656.307	669.88	704.735	665.641	769.225	616.277	639.002	652.497	619.457	-0.0179266	0.101964	-0.175812	0.860442	0.999953	-0.00231194	Group_NIT2_vs_NTC
ENSG00000015568.13	RGPD5	protein_coding	0	0	0	0	0	0	0	0	0							Group_NIT2_vs_NTC
ENSG00000015592.17	STMN4	protein_coding	0	0	0	0	0	0	0	0	0							Group_NIT2_vs_NTC
ENSG00000015676.18	NUDCD3	protein_coding	2044.45	2226.81	2079.01	2073.61	2317.47	2077.05	2037.87	2029.42	2132.67	0.00573523	0.0758723	0.0755905	0.939745	0.999953	-4.87021e-05	Group_NIT2_vs_NTC
ENSG00000016082.15	ISL1	protein_coding	3.19112	7.56317	25.2658	21.6309	22.2577	11.5441	18.5953	19.2667	23.6981	0.608599	0.471955	1.28953	0.197214	0.999953	0.00423214	Group_NIT2_vs_NTC
ENSG00000016391.11	CHDH	protein_coding	0	0	0	0	2.67092	0.888008	1.69048	1.28444	0.560375	3.13486	2.67196	1.17324	0.240698	0.999953	0.000669912	Group_NIT2_vs_NTC
ENSG00000016402.14	IL20RA	protein_coding	0	0	0	0	0	0	0	0	0.881266	-0.0621755	4.20601	-0.0147825	0.988206	0.999953	-2.35233e-05	Group_NIT2_vs_NTC
ENSG00000016490.16	CLCA1	protein_coding	0	0	0	0	0	0	0	0	0							Group_NIT2_vs_NTC
ENSG00000016602.9	CLCA4	protein_coding	1.06371	0	0.902349	0.983221	0	0	0	0	0.520696	-1.9926	2.52145	-0.790256	0.429378	0.999953	-0.000582166	Group_NIT2_vs_NTC
ENSG00000016864.19	GLT8D1	protein_coding	1362.61	1223.07	1239.83	1183.8	1233.96	1055.84	1141.07	1140.59	1241.02	-0.132296	0.0684539	-1.93263	0.0532824	0.999953	-0.0483631	Group_NIT2_vs_NTC
ENSG00000017260.20	ATP2C1	protein_coding	2972	2970.16	2991.29	2934.91	2746.6	2641.82	2934.67	2836.05	2942.3	-0.0902863	0.0634279	-1.42345	0.154606	0.999953	-0.028736	Group_NIT2_vs_NTC
ENSG00000017427.17	IGF1	protein_coding	0	0	0	0	0	0	0	0	0.0638376	-0.0621424	4.20601	-0.0147747	0.988212		-1.70057e-05	Group_NIT2_vs_NTC
ENSG00000017483.16	SLC38A5	protein_coding	153.174	145.861	191.298	208.443	352.561	161.617	184.262	222.209	129.535	0.301157	0.302184	0.996601	0.318958	0.999953	0.00517684	Group_NIT2_vs_NTC
ENSG00000017797.13	RALBP1	protein_coding	2482.69	2400.77	2542.82	2452.15	2737.69	2489.09	2519.66	2525.22	2561.48	0.0573986	0.0703296	0.816137	0.414422	0.999953	0.0143102	Group_NIT2_vs_NTC
ENSG00000018189.13	RUFY3	protein_coding	424.419	410.572	492.683	451.298	380.161	431.572	435.299	384.049	432.977	-0.123634	0.118091	-1.04694	0.295126	0.999953	-0.0129603	Group_NIT2_vs_NTC
ENSG00000018236.15	CNTN1	protein_coding	14.8919	3.24136	3.6094	11.7987	47.1862	1.77602	3.38096	3.85333	11.0752	0.0406933	0.843852	0.0482233	0.961538	0.999953	3.89659e-05	Group_NIT2_vs_NTC
ENSG00000018280.17	SLC11A1	protein_coding	2.12741	5.40226	6.31645	0.983221	1.78061	4.44004	1.69048	3.85333	3.30046	-0.429652	0.972561	-0.441774	0.658653	0.999953	-0.000674062	Group_NIT2_vs_NTC
ENSG00000018408.15	WWTR1	protein_coding	10937	11379.3	12945.1	10475.2	9710.57	12068.9	11527.4	10368	10328.1	-0.0656715	0.122426	-0.53642	0.591668	0.999953	-0.00634219	Group_NIT2_vs_NTC
ENSG00000018510.18	AGPS	protein_coding	3310.26	3251.08	2895.64	3676.26	3698.33	3560.91	3719.9	4097.37	3504.14	0.201112	0.0821377	2.44847	0.0143465	0.634269	0.104977	Group_NIT2_vs_NTC
ENSG00000018607.9	ZNF285CP	transcribed_unprocessed_pseudogene	0	1.08045	0	0	0	0	0	0	0.0720302	-0.783458	4.20601	-0.186271	0.852232	0.999953	-8.6078e-05	Group_NIT2_vs_NTC
ENSG00000018610.15	STEEP1	protein_coding	553.128	488.364	486.366	446.382	554.661	488.404	468.263	472.675	492.534	0.00879315	0.104192	0.0843937	0.932743	0.999953	0.00115987	Group_NIT2_vs_NTC
ENSG00000018625.15	ATP1A2	protein_coding	0	0	0	0	1.78061	0	0	0	0.118708	1.04212	4.19441	0.248454	0.803783	0.999953	0.000123848	Group_NIT2_vs_NTC
ENSG00000018699.13	TTC27	protein_coding	688.219	664.478	518.851	610.58	719.368	697.974	565.466	625.524	614.342	0.0730278	0.0875301	0.834317	0.404103	0.999953	0.014016	Group_NIT2_vs_NTC
ENSG00000018869.18	ZNF582	protein_coding	46.8031	33.494	42.4104	37.3624	26.7092	33.7443	36.3453	65.5066	39.4444	-0.0296108	0.320364	-0.0924288	0.926357	0.999953	-0.00059202	Group_NIT2_vs_NTC
ENSG00000019102.12	VSIG2	protein_coding	44.6757	37.8158	50.5316	51.1275	80.1276	47.0644	54.9406	42.3866	51.7683	0.244418	0.373078	0.655138	0.512379	0.999953	0.00269539	Group_NIT2_vs_NTC
ENSG00000019144.20	PHLDB1	protein_coding	5052.61	4399.6	4269.01	5055.72	4554.81	4211.82	4897.32	4585.46	4685.23	-0.0353059	0.0914312	-0.386147	0.699388	0.999953	-0.00566332	Group_NIT2_vs_NTC
ENSG00000019169.11	MARCO	protein_coding	0	0	0	0	0	0	0	0	0							Group_NIT2_vs_NTC
ENSG00000019186.10	CYP24A1	protein_coding	0	0	0	0	0	0	0	0	0							Group_NIT2_vs_NTC
ENSG00000019485.14	PRDM11	protein_coding	201.041	198.803	241.83	196.644	210.112	214.898	237.513	240.191	205.51	0.104228	0.126796	0.822013	0.41107	0.999953	0.0094557	Group_NIT2_vs_NTC
ENSG00000019505.8	SYT13	protein_coding	0	2.1609	1.8047	0	0	0	0.84524	0	0.959142	-1.20961	2.12174	-0.570102	0.568609	0.999953	-0.0004796	Group_NIT2_vs_NTC
ENSG00000019549.13	SNAI2	protein_coding	53.1854	27.0113	31.5822	32.4463	50.7475	7.99207	43.1073	34.68	48.2808	-0.237978	0.38594	-0.616617	0.537487	0.999953	-0.00232126	Group_NIT2_vs_NTC
ENSG00000019582.17	CD74	protein_coding	8.50966	0	4.51175	4.91611	4.45153	0.888008	3.38096	2.56889	4.64512	-0.630559	1.01744	-0.619753	0.53542	0.999953	-0.000911772	Group_NIT2_vs_NTC
ENSG00000019991.18	HGF	protein_coding	1.06371	2.1609	2.70705	0	0.890306	0	1.69048	0	1.14797	-1.15084	1.89349	-0.607785	0.54333	0.999953	-0.000482068	Group_NIT2_vs_NTC
ENSG00000019995.6	ZRANB1	protein_coding	332.94	330.618	346.502	316.597	365.026	335.667	300.906	315.973	352.192	-0.0103373	0.109332	-0.0945491	0.924673	0.999953	-0.00176399	Group_NIT2_vs_NTC
ENSG00000020129.16	NCDN	protein_coding	602.058	627.743	694.809	617.463	673.072	637.59	646.609	655.066	675.623	0.0380986	0.0889875	0.428135	0.668553	0.999953	0.00759635	Group_NIT2_vs_NTC
ENSG00000020181.18	ADGRA2	protein_coding	1412.6	1332.2	1389.62	1433.54	1064.81	1326.68	1420	1316.55	1395.65	-0.125051	0.103416	-1.2092	0.226587	0.999953	-0.0172422	Group_NIT2_vs_NTC
ENSG00000020219.9	CCT8L1P	processed_pseudogene	0	0	0	0	0	0	0	0	0							Group_NIT2_vs_NTC
ENSG00000020256.20	ZFP64	protein_coding	505.261	538.065	611.793	577.151	611.641	529.253	562.93	512.493	499.293	-0.0101372	0.104884	-0.0966513	0.923003	0.999953	-0.00170445	Group_NIT2_vs_NTC
ENSG00000020426.11	MNAT1	protein_coding	537.172	556.433	548.628	553.553	569.796	514.157	543.49	597.266	585.181	0.0169056	0.0801902	0.210818	0.833029	0.999953	0.00279089	Group_NIT2_vs_NTC
ENSG00000020577.14	SAMD4A	protein_coding	1307.3	1378.66	973.635	1674.43	1088.84	1038.97	1296.6	1522.07	1744.79	-0.0882273	0.174756	-0.504859	0.613658	0.999953	-0.00434309	Group_NIT2_vs_NTC
ENSG00000020633.19	RUNX3	protein_coding	0	0	0.902349	0	0	0.888008	0	0	0.247032	-0.0621287	4.20601	-0.0147714	0.988215	0.999953	1.96036e-06	Group_NIT2_vs_NTC
ENSG00000020922.13	MRE11	protein_coding	664.817	646.11	584.722	643.027	676.633	667.782	688.026	721.857	698.373	0.117239	0.0947332	1.23757	0.215877	0.999953	0.0194603	Group_NIT2_vs_NTC
ENSG00000021300.14	PLEKHB1	protein_coding	6.38224	7.56317	15.3399	2.94966	2.67092	5.32805	2.53572	1.28444	4.29541	-1.39409	0.813783	-1.7131	0.0866935	0.999953	-0.00327088	Group_NIT2_vs_NTC
ENSG00000021355.13	SERPINB1	protein_coding	371.234	427.859	674.055	404.104	357.013	531.917	541.799	453.409	570.482	0.0344042	0.154913	0.222088	0.824246	0.999953	0.00218733	Group_NIT2_vs_NTC
ENSG00000021461.18	CYP3A43	protein_coding	0	0	0	0	0	0.888008	0	0	0.0592005	0.659192	4.20601	0.156726	0.875461		8.69492e-05	Group_NIT2_vs_NTC
ENSG00000021488.13	SLC7A9	protein_coding	0	0	0	0	0	0	0	0	0.0745716	-0.0621459	4.20601	-0.0147755	0.988211	0.999953	-2.29537e-05	Group_NIT2_vs_NTC
ENSG00000021574.14	SPAST	protein_coding	955.209	1032.91	1012.44	879	884.965	1057.62	887.502	905.533	929.959	-0.0563851	0.0849374	-0.663843	0.506791	0.999953	-0.0104725	Group_NIT2_vs_NTC
ENSG00000021645.20	NRXN3	protein_coding	305.284	258.228	178.665	312.664	393.515	190.922	326.263	297.991	288.15	0.212781	0.212867	0.999596	0.317506	0.999953	0.00705741	Group_NIT2_vs_NTC
ENSG00000021762.20	OSBPL5	protein_coding	428.674	459.192	472.831	475.879	508.365	441.34	441.215	396.893	399.529	-0.0374423	0.117315	-0.31916	0.749605	0.999953	-0.00357806	Group_NIT2_vs_NTC
ENSG00000021776.11	AQR	protein_coding	1910.42	1719	1689.2	1830.76	1739.66	1960.72	1923.77	2028.14	1866.28	0.0975552	0.0740772	1.31694	0.187859	0.999953	0.0258737	Group_NIT2_vs_NTC
ENSG00000021826.18	CPS1	protein_coding	32.9749	49.7008	38.801	32.4463	48.0765	79.0327	44.7977	62.9377	41.7167	0.579685	0.287632	2.01537	0.0438662	0.999953	0.0112818	Group_NIT2_vs_NTC
ENSG00000021852.14	C8B	protein_coding	0	0	0	0	0	0	0	0	0							Group_NIT2_vs_NTC
ENSG00000022267.19	FHL1	protein_coding	328.686	625.582	718.27	613.53	267.982	606.509	586.597	507.355	608.132	-0.218607	0.187284	-1.16725	0.243111	0.999953	-0.00984393	Group_NIT2_vs_NTC
ENSG00000022277.13	RTF2	protein_coding	1616.83	1699.55	1670.25	1619.37	1672	1554.01	1672.73	1604.27	1644.46	-0.0224548	0.0657326	-0.341609	0.732646	0.999953	-0.00733596	Group_NIT2_vs_NTC
ENSG00000022355.18	GABRA1	protein_coding	0	0	0	0	0	0	0.84524	0	0.184025	0.683318	4.20375	0.16255	0.870873	0.999953	9.42057e-05	Group_NIT2_vs_NTC
ENSG00000022556.16	NLRP2	protein_coding	106.371	31.3331	87.5279	69.8087	84.5791	44.4004	71.0002	48.8089	53.6202	-0.117442	0.529435	-0.221825	0.82445	0.999953	-0.000373758	Group_NIT2_vs_NTC
ENSG00000022567.10	SLC45A4	protein_coding	182.958	136.137	166.935	137.651	152.242	104.785	145.381	98.9021	142.64	-0.316535	0.164321	-1.92632	0.0540644	0.999953	-0.0195944	Group_NIT2_vs_NTC
ENSG00000022840.17	RNF10	protein_coding	3136.87	3356.97	3515.55	3289.86	3347.55	3421.49	3220.37	3222.67	3289.7	-0.0101877	0.0792225	-0.128597	0.897677	0.999953	-0.0032696	Group_NIT2_vs_NTC
ENSG00000022976.16	ZNF839	protein_coding	161.683	156.666	181.372	149.45	163.816	162.505	170.739	134.867	156.099	-0.0375858	0.140376	-0.26775	0.788892	0.999953	-0.00333476	Group_NIT2_vs_NTC
ENSG00000023041.12	ZDHHC6	protein_coding	769.06	877.327	895.131	857.369	742.516	929.744	890.038	897.826	911.811	0.0237639	0.081463	0.291714	0.770506	0.999953	0.00488015	Group_NIT2_vs_NTC
ENSG00000023171.20	GRAMD1B	protein_coding	40.4209	47.5399	78.5044	35.396	56.9796	47.0644	63.393	48.8089	77.7573	0.164565	0.312179	0.527148	0.598091	0.999953	0.00247205	Group_NIT2_vs_NTC
ENSG00000023191.17	RNH1	protein_coding	2200.81	2342.42	2385.81	2463.95	2617.5	2055.74	2282.99	2115.48	2502.82	-0.0424108	0.144249	-0.29401	0.76875	0.999953	-0.00299341	Group_NIT2_vs_NTC
ENSG00000023287.13	RB1CC1	protein_coding	1533.87	1658.49	1706.34	1616.42	1600.77	1792	1604.27	1632.53	1819.64	0.0254432	0.064919	0.391923	0.695115	0.999953	0.00648729	Group_NIT2_vs_NTC
ENSG00000023318.9	ERP44	protein_coding	1931.69	1912.4	1809.21	1837.64	1485.03	1644.59	1779.23	1695.47	1696.38	-0.178825	0.0971583	-1.84055	0.0656877	0.999953	-0.0331364	Group_NIT2_vs_NTC
ENSG00000023330.15	ALAS1	protein_coding	1768.95	1769.78	1929.22	1851.41	1581.18	1461.66	1763.17	1750.7	1632.51	-0.161388	0.108289	-1.49035	0.136133	0.999953	-0.0211397	Group_NIT2_vs_NTC
ENSG00000023516.9	AKAP11	protein_coding	1679.59	1682.26	1546.63	1727.52	1629.26	1860.38	1874.74	1764.83	1591.56	0.105765	0.110433	0.957729	0.338199	0.999953	0.0125818	Group_NIT2_vs_NTC
ENSG00000023572.10	GLRX2	protein_coding	491.433	553.192	424.104	529.956	490.559	507.052	504.608	502.217	518.142	0.0110621	0.114336	0.0967507	0.922924	0.999953	0.00103179	Group_NIT2_vs_NTC
ENSG00000023608.5	SNAPC1	protein_coding	399.954	393.285	295.971	377.557	360.574	337.443	290.763	360.929	474.189	-0.112013	0.225162	-0.497478	0.618852	0.999953	-0.00344036	Group_NIT2_vs_NTC
ENSG00000023697.13	DERA	protein_coding	737.149	842.753	720.075	813.124	781.689	840.055	783.538	842.595	808.814	0.0621918	0.0977816	0.636028	0.524758	0.999953	0.00873677	Group_NIT2_vs_NTC
ENSG00000023734.11	STRAP	protein_coding	4818.59	4954.95	4695.83	4840.4	5243.9	4890.26	4730.81	5047.86	4892.54	0.0439126	0.0485733	0.904049	0.36597	0.999953	0.0179445	Group_NIT2_vs_NTC
ENSG00000023839.12	ABCC2	protein_coding	36.166	34.5745	45.1175	40.3121	30.2704	45.2884	30.4287	33.3955	34.1084	-0.169729	0.334479	-0.507443	0.611844	0.999953	-0.00241201	Group_NIT2_vs_NTC
ENSG00000023892.12	DEF6	protein_coding	14.8919	11.885	15.3399	9.83221	16.9158	13.3201	16.0596	16.6978	14.1515	0.279243	0.427881	0.652619	0.514002	0.999953	0.00234853	Group_NIT2_vs_NTC
ENSG00000023902.14	PLEKHO1	protein_coding	1149.87	1064.25	1389.62	1116.94	844.901	1197.03	1272.09	1032.69	1364.46	-0.123139	0.139838	-0.880587	0.378541	0.999953	-0.00891027	Group_NIT2_vs_NTC
ENSG00000023909.10	GCLM	protein_coding	2122.1	2496.93	2002.31	2891.65	2243.57	2331.02	2340.47	2911.83	2698.61	0.0645257	0.160649	0.401655	0.687938	0.999953	0.00377152	Group_NIT2_vs_NTC
ENSG00000024048.11	UBR2	protein_coding	1014.78	906.499	1059.36	1040.25	912.564	1007	998.229	931.222	995.764	-0.0634244	0.0766198	-0.827781	0.407794	0.999953	-0.0141363	Group_NIT2_vs_NTC
ENSG00000024422.12	EHD2	protein_coding	5983.35	6195.31	6230.72	6156.93	5452.24	5969.19	6762.77	6130.65	6495.01	-0.0195943	0.0673524	-0.290922	0.771111	0.999953	-0.00417241	Group_NIT2_vs_NTC
ENSG00000024526.17	DEPDC1	protein_coding	822.246	657.995	545.019	681.372	1047.89	794.767	699.859	886.266	755.585	0.339602	0.140747	2.41285	0.0158285	0.671835	0.0329075	Group_NIT2_vs_NTC
ENSG00000024862.18	CCDC28A	protein_coding	134.027	160.987	195.81	145.517	186.074	170.497	150.453	137.435	165.869	0.0291002	0.180157	0.161526	0.871679	0.999953	0.00138049	Group_NIT2_vs_NTC
ENSG00000025039.15	RRAGD	protein_coding	2.12741	2.1609	5.4141	3.93288	0.890306	2.66402	2.53572	3.85333	8.24268	-0.501783	0.774656	-0.647749	0.517147	0.999953	-0.00122703	Group_NIT2_vs_NTC
ENSG00000025156.13	HSF2	protein_coding	263.799	249.584	261.681	238.923	349	273.506	267.941	246.613	258.149	0.164526	0.138634	1.18676	0.235323	0.999953	0.0138095	Group_NIT2_vs_NTC
ENSG00000025293.17	PHF20	protein_coding	1464.72	1525.6	1587.23	1484.66	1455.65	1540.69	1578.91	1523.35	1544.18	0.00871748	0.0624392	0.139616	0.888964	0.999953	0.00244977	Group_NIT2_vs_NTC
ENSG00000025423.11	HSD17B6	protein_coding	0	2.1609	0.902349	1.96644	0.890306	0	0	0	1.6164	-1.9536	1.77455	-1.1009	0.27094	0.999953	-0.000882057	Group_NIT2_vs_NTC
ENSG00000025434.19	NR1H3	protein_coding	20.2104	23.77	19.8517	14.7483	22.2577	10.6561	19.4405	16.6978	19.7797	-0.238211	0.401411	-0.593433	0.552891	0.999953	-0.00230363	Group_NIT2_vs_NTC
ENSG00000025708.14	TYMP	protein_coding	11.7008	9.72407	18.047	14.7483	20.477	12.4321	10.9881	10.2755	18.7722	0.0683879	0.458545	0.149141	0.881442	0.999953	0.000420722	Group_NIT2_vs_NTC
ENSG00000025770.19	NCAPH2	protein_coding	522.28	484.043	395.229	502.426	819.082	543.461	502.918	533.044	552.833	0.319761	0.16694	1.91543	0.055438	0.999953	0.0187647	Group_NIT2_vs_NTC
ENSG00000025772.8	TOMM34	protein_coding	1174.33	1349.48	1359.84	1334.23	1770.82	1451.89	1343.93	1455.27	1327.47	0.200351	0.0944132	2.12206	0.0338326	0.95818	0.0461993	Group_NIT2_vs_NTC
ENSG00000025796.14	SEC63	protein_coding	2453.97	2616.86	2607.79	2477.72	2654	2597.42	2540.79	2809.08	2577.96	0.0599817	0.0633958	0.946145	0.344074	0.999953	0.0174126	Group_NIT2_vs_NTC
ENSG00000025800.14	KPNA6	protein_coding	2661.4	2754.07	2492.29	2768.75	3004.78	2646.26	2881.42	2946.51	2742.49	0.103604	0.0742387	1.39556	0.162848	0.999953	0.0274714	Group_NIT2_vs_NTC
ENSG00000026025.16	VIM	protein_coding	42702.5	44721	46295.9	42435.8	43536	43523	42207.1	44574	47536.1	-0.019598	0.0601721	-0.325699	0.744652	0.999953	0.000403668	Group_NIT2_vs_NTC
ENSG00000026036.23	RTEL1-TNFRSF6B	protein_coding	28.7201	25.9309	25.2658	24.5805	36.5026	24.8642	47.3335	28.2578	28.0145	0.347293	0.338328	1.0265	0.304658	0.999953	0.00478137	Group_NIT2_vs_NTC
ENSG00000026103.25	FAS	protein_coding	104.243	168.551	182.275	134.701	117.52	190.034	129.322	175.969	171.237	0.0685147	0.178282	0.384306	0.700751	0.999953	0.00319886	Group_NIT2_vs_NTC
ENSG00000026297.17	RNASET2	protein_coding	88.2877	61.5858	92.0396	57.0268	86.3597	61.2725	80.2978	52.6622	84.4894	-0.0862906	0.249641	-0.345659	0.729599	0.999953	-0.00221709	Group_NIT2_vs_NTC
ENSG00000026508.21	CD44	protein_coding	6838.57	9917.47	6327.27	10833.1	7385.98	9632.22	9592.63	12484.8	12051.7	0.218448	0.104874	2.08295	0.0372557	0.992426	0.0375792	Group_NIT2_vs_NTC
ENSG00000026559.14	KCNG1	protein_coding	172.321	190.16	132.645	215.325	107.727	182.042	177.5	215.787	292.673	-0.124491	0.254898	-0.488394	0.625271	0.999953	-0.00293866	Group_NIT2_vs_NTC
ENSG00000026652.15	AGPAT4	protein_coding	306.348	305.768	375.377	296.933	295.582	299.259	347.394	265.88	310.181	-0.0899928	0.11957	-0.752637	0.451668	0.999953	-0.00942305	Group_NIT2_vs_NTC
ENSG00000026751.17	SLAMF7	protein_coding	0	0	0	0	2.67092	0	0	0	0.43442	13.8492	4.16745	3.32317	0.000890005	0.102789	0.000143041	Group_NIT2_vs_NTC
ENSG00000026950.17	BTN3A1	protein_coding	60.6313	108.045	147.083	97.3389	81.0179	168.721	107.346	113.031	88.3241	0.188831	0.29249	0.645599	0.518539	0.999953	0.00344408	Group_NIT2_vs_NTC
ENSG00000027001.10	MIPEP	protein_coding	416.973	390.043	439.444	433.6	458.508	451.108	451.358	393.04	415.859	0.0589694	0.120519	0.489297	0.624631	0.999953	0.00582683	Group_NIT2_vs_NTC
ENSG00000027075.17	PRKCH	protein_coding	1883.83	2082.03	2696.22	2216.18	1744.11	2235.12	2267.78	2088.51	1962.03	-0.0882301	0.0986124	-0.894717	0.370939	0.999953	-0.0141828	Group_NIT2_vs_NTC
ENSG00000027644.5	INSRR	protein_coding	0	0	0.902349	0	0	0	0	0	0.174652	-0.741204	4.20164	-0.176408	0.859973	0.999953	-0.00010096	Group_NIT2_vs_NTC
ENSG00000027697.16	IFNGR1	protein_coding	671.199	809.259	874.376	672.523	552.88	741.487	704.93	624.24	748.715	-0.206993	0.105089	-1.9697	0.0488724	0.999953	-0.0339031	Group_NIT2_vs_NTC
ENSG00000027847.14	B4GALT7	protein_coding	638.224	647.191	651.496	616.48	656.156	557.669	635.621	585.706	576.136	-0.0695676	0.0840873	-0.827326	0.408052	0.999953	-0.0132031	Group_NIT2_vs_NTC
ENSG00000027869.12	SH2D2A	protein_coding	12.7645	14.0459	13.5352	15.7315	28.4898	15.0961	18.5953	19.2667	28.6328	0.512803	0.382807	1.33958	0.18038	0.999953	0.0055322	Group_NIT2_vs_NTC
ENSG00000028116.18	VRK2	protein_coding	652.053	575.881	597.355	647.943	811.069	644.694	729.442	756.537	666.903	0.24841	0.0838623	2.96212	0.00305532	0.248448	0.17795	Group_NIT2_vs_NTC
ENSG00000028137.19	TNFRSF1B	protein_coding	491.433	418.135	639.766	383.456	602.737	359.643	353.31	335.24	389.034	-0.242984	0.151732	-1.6014	0.109288	0.999953	-0.017457	Group_NIT2_vs_NTC
ENSG00000028203.19	VEZT	protein_coding	2335.9	2249.5	2361.45	2139.49	2477.72	2241.33	2213.68	2164.29	2178.23	-0.000590539	0.0734355	-0.00804161	0.993584	0.999953	0.00288611	Group_NIT2_vs_NTC
ENSG00000028277.22	POU2F2	protein_coding	64.8861	119.93	128.134	95.3724	41.8444	134.977	114.107	96.3333	77.9936	-0.103634	0.292201	-0.354666	0.72284	0.999953	-0.00162193	Group_NIT2_vs_NTC
ENSG00000028310.18	BRD9	protein_coding	1296.66	1023.19	1040.41	1111.04	1314.09	1074.49	1057.4	1127.74	1091.08	0.0333676	0.0844354	0.395185	0.692706	0.999953	0.0064542	Group_NIT2_vs_NTC
ENSG00000028528.15	SNX1	protein_coding	1932.76	2096.08	2074.5	1876.97	2105.57	2211.14	1813.04	1994.74	1977.9	0.0212955	0.0734766	0.289826	0.771949	0.999953	0.00396561	Group_NIT2_vs_NTC
ENSG00000028839.10	TBPL1	protein_coding	394.635	490.525	392.522	419.835	424.676	411.148	421.775	463.684	457.812	0.0212752	0.10702	0.198797	0.842421	0.999953	0.00237373	Group_NIT2_vs_NTC
ENSG00000029153.15	BMAL2	protein_coding	2498.65	2318.65	1626.94	2416.76	2404.72	2172.07	2220.45	2603.57	3149.9	0.0864192	0.153959	0.561313	0.574584	0.999953	0.00547634	Group_NIT2_vs_NTC
ENSG00000029363.17	BCLAF1	protein_coding	3373.02	3284.58	3149.2	3154.17	3247.84	3549.37	3427.45	3789.11	3286.98	0.113861	0.0805986	1.41269	0.157748	0.999953	0.0240697	Group_NIT2_vs_NTC
ENSG00000029364.12	SLC39A9	protein_coding	1579.61	1612.03	1654.91	1608.55	1758.36	1523.82	1637.23	1567.02	1617.84	0.00694887	0.0713449	0.0973984	0.92241	0.999953	0.00153116	Group_NIT2_vs_NTC
ENSG00000029534.22	ANK1	protein_coding	5.31854	14.0459	21.6564	7.86577	2.67092	23.0882	8.4524	6.42222	12.7735	-0.317292	0.577145	-0.549762	0.582483	0.999953	-0.00151687	Group_NIT2_vs_NTC
ENSG00000029559.7	IBSP	protein_coding	2.12741	1.08045	0	0	0	0.888008	0	0	0.336896	-0.817141	4.16315	-0.19628	0.844391	0.999953	-7.59077e-05	Group_NIT2_vs_NTC
ENSG00000029639.11	TFB1M	protein_coding	244.653	199.884	190.396	214.342	292.911	237.098	229.06	255.604	207.088	0.253044	0.134699	1.87859	0.0603004	0.999953	0.0234946	Group_NIT2_vs_NTC
ENSG00000029725.17	RABEP1	protein_coding	987.12	928.109	836.478	944.875	1074.6	946.616	912.014	977.461	997.851	0.0830863	0.0728797	1.14005	0.254267	0.999953	0.0203457	Group_NIT2_vs_NTC
ENSG00000029993.15	HMGB3	protein_coding	1811.49	1870.26	1726.19	1838.62	2367.32	2234.23	1869.67	2048.69	1962.77	0.229098	0.0723833	3.16507	0.00155046	0.153486	0.182321	Group_NIT2_vs_NTC
ENSG00000030066.14	NUP160	protein_coding	1277.51	1223.07	1128.84	1218.21	1335.46	1492.74	1414.93	1451.42	1345.39	0.22973	0.103263	2.2247	0.0261011	0.870178	0.0448583	Group_NIT2_vs_NTC
ENSG00000030110.14	BAK1	protein_coding	464.84	508.893	545.921	476.862	525.281	443.116	549.406	473.96	487.756	-0.00601888	0.0906991	-0.0663609	0.94709	0.999953	-0.00192479	Group_NIT2_vs_NTC
ENSG00000030304.15	MUSK	protein_coding	0	0	0	0	0	0	0	0	0.154507	-0.0621581	4.20601	-0.0147784	0.988209	0.999953	-3.11296e-05	Group_NIT2_vs_NTC
ENSG00000030419.17	IKZF2	protein_coding	25.529	19.4481	30.6799	26.547	13.3546	20.4242	14.3691	12.8444	23.7919	-0.748903	0.342193	-2.18854	0.0286304	0.90091	-0.0104127	Group_NIT2_vs_NTC
ENSG00000031003.11	FAM13B	protein_coding	531.854	497.008	554.945	544.704	397.077	471.532	511.37	459.831	515.786	-0.211689	0.105276	-2.01079	0.044348	0.999953	-0.0355446	Group_NIT2_vs_NTC
ENSG00000031081.11	ARHGAP31	protein_coding	3989.97	3870.18	4260.89	4092.17	3505.14	3953.41	4201.69	3864.89	4038.44	-0.0625317	0.077297	-0.80898	0.418527	0.999953	-0.0136247	Group_NIT2_vs_NTC
ENSG00000031691.7	CENPQ	protein_coding	274.436	192.321	101.063	210.409	259.079	228.218	123.405	206.795	221.059	0.0881269	0.205825	0.428163	0.668532	0.999953	0.00328252	Group_NIT2_vs_NTC
ENSG00000031698.13	SARS1	protein_coding	3634.69	3670.3	3307.11	4236.7	3814.07	3293.62	3571.99	3659.38	4175.47	-0.0318209	0.166296	-0.191351	0.848251	0.999953	-0.00171106	Group_NIT2_vs_NTC
ENSG00000031823.14	RANBP3	protein_coding	1243.47	1219.83	1132.45	1030.42	1345.25	1212.13	1182.49	1215.08	1189.47	0.100356	0.0729147	1.37635	0.168713	0.999953	0.0314728	Group_NIT2_vs_NTC
ENSG00000032219.19	ARID4A	protein_coding	487.178	499.169	565.773	486.694	365.026	541.685	524.049	463.684	500.026	-0.112343	0.107959	-1.04061	0.298056	0.999953	-0.0142649	Group_NIT2_vs_NTC
ENSG00000032389.13	EIPR1	protein_coding	563.765	600.731	619.012	585.017	579.589	539.021	522.359	494.511	529.898	-0.148647	0.0909158	-1.635	0.10205	0.999953	-0.0285689	Group_NIT2_vs_NTC
ENSG00000032444.17	PNPLA6	protein_coding	2090.18	2092.84	2309.11	1993.97	2003.19	1996.24	2119.02	1945.93	2036.17	-0.0730607	0.0805106	-0.907467	0.36416	0.999953	-0.0154281	Group_NIT2_vs_NTC
ENSG00000032742.18	IFT88	protein_coding	304.22	249.584	251.755	249.738	359.684	300.147	264.56	319.826	293.398	0.231665	0.133816	1.73122	0.0834124	0.999953	0.0198133	Group_NIT2_vs_NTC
ENSG00000033011.14	ALG1	protein_coding	377.616	399.767	337.479	410.986	402.419	353.427	377.822	399.462	391.466	0.00877877	0.0988115	0.0888436	0.929206	0.999953	0.00133822	Group_NIT2_vs_NTC
ENSG00000033050.9	ABCF2	protein_coding	653.116	670.961	609.988	716.768	656.156	673.11	688.026	751.399	660.01	0.062914	0.082486	0.762723	0.445628	0.999953	0.0121087	Group_NIT2_vs_NTC
ENSG00000033100.17	CHPF2	protein_coding	2634.8	2652.51	2661.93	2577.02	2151.87	2218.24	2511.21	2169.43	2341.5	-0.218325	0.0839056	-2.60203	0.00926732	0.488273	-0.120831	Group_NIT2_vs_NTC
ENSG00000033122.21	LRRC7	protein_coding	11.7008	18.3677	10.8282	6.88255	14.2449	8.88008	13.5238	20.5511	12.1987	0.249076	0.562864	0.442516	0.658116	0.999953	0.00117456	Group_NIT2_vs_NTC
ENSG00000033170.17	FUT8	protein_coding	2035.94	1901.6	1789.36	1764.88	2947.8	1879.02	1732.74	1841.89	2074.05	0.142075	0.135358	1.04963	0.293891	0.999953	0.0127927	Group_NIT2_vs_NTC
ENSG00000033178.13	UBA6	protein_coding	2118.9	2285.16	1981.56	2538.68	2314.8	2362.1	2121.55	2541.91	2360.59	0.0695197	0.0844529	0.823177	0.410407	0.999953	0.0128902	Group_NIT2_vs_NTC
ENSG00000033327.13	GAB2	protein_coding	1058.39	1050.2	1321.04	1137.59	1300.74	1197.03	1141.07	1069.94	1024.07	0.0412509	0.110078	0.374742	0.707852	0.999953	0.00489433	Group_NIT2_vs_NTC
ENSG00000033627.18	ATP6V0A1	protein_coding	709.493	685.007	704.735	744.298	814.63	650.91	645.764	693.599	829.977	-0.0172724	0.126523	-0.136516	0.891414	0.999953	-0.00181814	Group_NIT2_vs_NTC
ENSG00000033800.14	PIAS1	protein_coding	699.919	646.11	674.957	663.674	632.118	762.799	695.633	705.159	670.298	0.0592058	0.0923463	0.641128	0.52144	0.999953	0.00931471	Group_NIT2_vs_NTC
ENSG00000034053.15	APBA2	protein_coding	720.13	884.89	759.778	791.493	652.595	760.135	747.192	768.097	759.603	-0.108482	0.0783101	-1.38529	0.165963	0.999953	-0.0260137	Group_NIT2_vs_NTC
ENSG00000034239.11	CLXN	protein_coding	0	0	0	0	0	0	0	0	0							Group_NIT2_vs_NTC
ENSG00000034510.6	TMSB10	protein_coding	31692.1	32503.2	33072.9	31076.7	34623.1	30227.8	29823.5	28287.3	32793.4	-0.0630709	0.0866774	-0.727651	0.466827	0.999953	-0.0198197	Group_NIT2_vs_NTC
ENSG00000034533.12	ASTE1	protein_coding	157.429	146.942	100.161	151.416	149.571	128.761	142	119.453	140.438	-0.0273814	0.184681	-0.148263	0.882135	0.999953	-0.00105101	Group_NIT2_vs_NTC
ENSG00000034677.13	RNF19A	protein_coding	1103.06	1179.85	1503.31	1228.04	861.817	1407.49	1310.97	1149.58	1139.91	-0.0861927	0.128	-0.67338	0.500706	0.999953	-0.00792434	Group_NIT2_vs_NTC
ENSG00000034693.15	PEX3	protein_coding	340.386	302.527	269.802	338.228	332.975	289.491	264.56	314.689	308.483	-0.0604848	0.138808	-0.435744	0.663023	0.999953	-0.00484568	Group_NIT2_vs_NTC
ENSG00000034713.8	GABARAPL2	protein_coding	947.763	1073.97	1137.86	1103.17	948.176	1107.35	1052.32	976.177	1086.06	-0.0594529	0.0740072	-0.80334	0.421778	0.999953	-0.0143095	Group_NIT2_vs_NTC
ENSG00000034971.17	MYOC	protein_coding	0	0	0	0	0	0	0	0	0.0609478	-0.0621488	4.20601	-0.0147762	0.988211		-2.31072e-05	Group_NIT2_vs_NTC
ENSG00000035115.22	SH3YL1	protein_coding	255.29	274.435	286.947	285.134	206.551	224.666	253.572	228.631	252.339	-0.269126	0.105335	-2.55496	0.0106199	0.532673	-0.118709	Group_NIT2_vs_NTC
ENSG00000035403.18	VCL	protein_coding	11855	10266.5	8857.46	11611.8	9531.62	8466.27	10366	10601.8	11775.4	-0.128324	0.0992704	-1.29267	0.196124	0.999953	-0.0223503	Group_NIT2_vs_NTC
ENSG00000035499.13	DEPDC1B	protein_coding	359.533	342.503	245.439	282.184	551.1	374.739	320.346	394.324	328.462	0.396742	0.183862	2.15783	0.0309413	0.928794	0.0200957	Group_NIT2_vs_NTC
ENSG00000035664.11	DAPK2	protein_coding	29.7838	23.77	31.5822	24.5805	5.34184	36.4083	24.512	17.9822	20.5789	-0.544629	0.469195	-1.16077	0.245734	0.999953	-0.00375765	Group_NIT2_vs_NTC
ENSG00000035681.9	NSMAF	protein_coding	1047.75	1124.75	1022.36	1067.78	1300.74	1214.79	1114.87	1294.72	1203.58	0.208453	0.0940571	2.21624	0.0266749	0.875684	0.0517073	Group_NIT2_vs_NTC
ENSG00000035687.10	ADSS2	protein_coding	4216.54	5212.1	4639.88	4494.3	4282.37	4987.94	4308.19	4600.88	4128.13	-0.0310037	0.107697	-0.287878	0.77344	0.999953	-0.00259485	Group_NIT2_vs_NTC
ENSG00000035720.8	STAP1	protein_coding	0	0	0	0	0	0	0	1.28444	0.156267	0.650105	4.20512	0.154599	0.877138	0.999953	8.88561e-05	Group_NIT2_vs_NTC
ENSG00000035862.13	TIMP2	protein_coding	7503.39	8169.3	7609.51	6703.6	4634.05	6414.08	6162.65	5410.08	7941.48	-0.412014	0.0851226	-4.84024	1.29683e-06	0.00147635	-0.374018	Group_NIT2_vs_NTC
ENSG00000035928.17	RFC1	protein_coding	1464.72	1592.59	1377.89	1622.31	1723.63	1756.48	1657.52	1701.89	1609.2	0.178342	0.0727984	2.44981	0.0142931	0.633603	0.102706	Group_NIT2_vs_NTC
ENSG00000036054.13	TBC1D23	protein_coding	943.508	1045.88	850.915	1030.42	903.661	986.577	901.871	980.03	1038.13	-0.0351986	0.0975196	-0.360938	0.718145	0.999953	-0.00474442	Group_NIT2_vs_NTC
ENSG00000036257.14	CUL3	protein_coding	2088.06	2141.46	1959.9	1995.94	2146.53	2104.58	2029.42	2120.62	2085.2	0.0380877	0.0582286	0.654108	0.513043	0.999953	0.0124949	Group_NIT2_vs_NTC
ENSG00000036448.10	MYOM2	protein_coding	5.31854	16.2068	33.3869	14.7483	2.67092	29.3043	14.3691	16.6978	12.4526	-0.24837	0.535749	-0.463593	0.642939	0.999953	-0.00132988	Group_NIT2_vs_NTC
ENSG00000036473.8	OTC	protein_coding	0	0	0	0	0	0	0	0	0.372858	-0.0621541	4.20601	-0.0147774	0.98821	0.999953	-2.30748e-05	Group_NIT2_vs_NTC
ENSG00000036530.9	CYP46A1	protein_coding	10.6371	15.1263	14.4376	9.83221	2.67092	4.44004	9.29764	7.70666	8.39893	-1.11585	0.570136	-1.95717	0.0503272	0.999953	-0.0054566	Group_NIT2_vs_NTC
ENSG00000036549.13	ZZZ3	protein_coding	1198.8	1158.24	1169.44	1300.8	1306.08	1274.29	1217.15	1342.24	1269.46	0.0921049	0.072527	1.26994	0.204106	0.999953	0.0229917	Group_NIT2_vs_NTC
ENSG00000036565.15	SLC18A1	protein_coding	0	0	0	0	0	0	0	0	0							Group_NIT2_vs_NTC
ENSG00000036672.16	USP2	protein_coding	2.12741	2.1609	12.6329	3.93288	1.78061	2.66402	0.84524	0	3.84591	-1.856	1.00684	-1.84338	0.0652734	0.999953	-0.00276901	Group_NIT2_vs_NTC
ENSG00000036828.17	CASR	protein_coding	0	0	0	0	0	0	0	0	0							Group_NIT2_vs_NTC
ENSG00000037042.9	TUBG2	protein_coding	146.792	126.413	153.399	152.399	143.339	134.089	120.869	136.151	125.582	-0.122128	0.178242	-0.685181	0.49323	0.999953	-0.00570082	Group_NIT2_vs_NTC
ENSG00000037241.7	RPL26L1	protein_coding	363.788	394.365	354.623	346.094	376.6	351.651	328.798	346.8	376.2	-0.055152	0.110827	-0.497641	0.618737	0.999953	-0.00638696	Group_NIT2_vs_NTC
ENSG00000037280.16	FLT4	protein_coding	505.261	319.814	659.617	342.161	76.5664	240.65	445.442	277.44	303.384	-0.871761	0.455787	-1.91265	0.0557928	0.999953	-0.00629101	Group_NIT2_vs_NTC
ENSG00000037474.15	NSUN2	protein_coding	2579.49	2657.91	2330.77	2704.84	2787.55	2386.08	2618.55	2866.88	2480.44	0.0524843	0.0705012	0.744445	0.456607	0.999953	0.0128035	Group_NIT2_vs_NTC
ENSG00000037637.11	FBXO42	protein_coding	573.338	597.49	683.078	612.547	572.467	624.269	657.597	583.137	574.648	-0.0156972	0.101902	-0.154042	0.877577	0.999953	-0.00271701	Group_NIT2_vs_NTC
ENSG00000037749.13	MFAP3	protein_coding	1740.22	1597.99	1555.65	1697.04	1374.63	1596.64	1606.8	1593.99	1581.69	-0.0933943	0.087001	-1.07349	0.283053	0.999953	-0.0174533	Group_NIT2_vs_NTC
ENSG00000037757.14	MRI1	protein_coding	228.697	251.745	248.146	234.99	209.222	198.914	216.382	219.64	215.277	-0.195244	0.132693	-1.4714	0.141184	0.999953	-0.0174535	Group_NIT2_vs_NTC
ENSG00000037897.17	METTL1	protein_coding	230.824	230.136	174.153	233.023	332.084	267.29	241.739	254.32	223.68	0.332607	0.126585	2.62753	0.00860062	0.463881	0.0500184	Group_NIT2_vs_NTC
ENSG00000037965.6	HOXC8	protein_coding	5.31854	1.08045	2.70705	2.94966	1.78061	0.888008	5.91668	5.13777	3.80088	-0.214823	1.14633	-0.187401	0.851347	0.999953	-0.000238556	Group_NIT2_vs_NTC
ENSG00000038002.9	AGA	protein_coding	277.628	329.538	366.354	335.278	188.745	288.603	350.775	299.275	299.231	-0.231634	0.127339	-1.81904	0.0689052	0.999953	-0.0240437	Group_NIT2_vs_NTC
ENSG00000038210.14	PI4K2B	protein_coding	900.96	843.833	693.004	847.537	925.919	935.96	862.145	908.102	842.483	0.151574	0.0759371	1.99604	0.0459293	0.999953	0.0496854	Group_NIT2_vs_NTC
ENSG00000038219.13	BOD1L1	protein_coding	1545.57	1491.02	1597.16	1606.58	1479.69	1699.65	1808.81	1710.88	1608.68	0.103716	0.1161	0.893337	0.371677	0.999953	0.0112989	Group_NIT2_vs_NTC
ENSG00000038274.18	MAT2B	protein_coding	2448.65	2401.85	2533.8	2348.92	3116.96	2577.89	2402.17	2496.96	2496.19	0.112819	0.0824353	1.36857	0.171132	0.999953	0.0329646	Group_NIT2_vs_NTC
ENSG00000038295.8	TLL1	protein_coding	191.467	84.2753	335.674	176.98	91.7016	241.538	431.918	258.173	169.388	0.474511	0.484704	0.97897	0.327595	0.999953	0.00317387	Group_NIT2_vs_NTC
ENSG00000038358.15	EDC4	protein_coding	1111.57	1145.28	1152.3	1014.68	1118.22	1091.36	1126.71	1190.68	1052.11	0.0324317	0.0746023	0.434728	0.66376	0.999953	0.00622521	Group_NIT2_vs_NTC
ENSG00000038382.23	TRIO	protein_coding	5599.35	5321.23	4816.74	6438.13	4154.17	4928.44	6177.86	6063.86	6323.57	-0.0725849	0.108514	-0.668899	0.50356	0.999953	-0.00875373	Group_NIT2_vs_NTC
ENSG00000038427.16	VCAN	protein_coding	1028.6	138.298	103.77	181.896	620.544	159.841	349.084	247.898	1814.51	0.214712	0.556252	0.385997	0.699499	0.999953	0.0010279	Group_NIT2_vs_NTC
ENSG00000038532.17	CLEC16A	protein_coding	765.869	735.788	772.411	719.718	711.355	652.686	775.085	728.279	705.723	-0.0638246	0.0831351	-0.767721	0.442653	0.999953	-0.0121721	Group_NIT2_vs_NTC
ENSG00000038945.15	MSR1	protein_coding	3.19112	5.40226	1.8047	5.89933	0	7.10406	10.9881	2.56889	4.74592	0.225407	0.949945	0.237284	0.812436	0.999953	0.00033926	Group_NIT2_vs_NTC
ENSG00000039068.20	CDH1	protein_coding	0	0	0	0	0	0	0	0	0.0711734	-0.0621523	4.20601	-0.014777	0.98821	0.999953	-2.35291e-05	Group_NIT2_vs_NTC
ENSG00000039123.16	MTREX	protein_coding	2164.64	2063.66	1999.61	2303.69	2301.44	2294.61	2325.26	2394.2	2320.4	0.128913	0.068919	1.8705	0.0614138	0.999953	0.0465219	Group_NIT2_vs_NTC
ENSG00000039139.11	DNAH5	protein_coding	5.31854	42.1376	63.1645	55.0604	11.574	17.7602	67.6192	50.0933	38.7421	-0.134532	0.352708	-0.381427	0.702887	0.999953	-0.00165133	Group_NIT2_vs_NTC
ENSG00000039319.17	ZFYVE16	protein_coding	1251.98	1271.69	1164.93	1252.62	1177.88	1304.48	1279.69	1333.25	1221.51	0.0441288	0.0911244	0.48427	0.628194	0.999953	0.00699117	Group_NIT2_vs_NTC
ENSG00000039523.20	RIPOR1	protein_coding	2246.55	2077.71	2339.79	2103.11	2333.49	2244	2348.92	2214.38	2323.54	0.0622413	0.087384	0.712273	0.476296	0.999953	0.0103286	Group_NIT2_vs_NTC
ENSG00000039537.16	C6	protein_coding	0	0	0	0	0	0	0	0	0.0506578	-0.0621521	4.20601	-0.014777	0.98821		-1.49181e-05	Group_NIT2_vs_NTC
ENSG00000039560.14	RAI14	protein_coding	13588.9	12831.5	11699.9	12726.8	13277.1	13068.8	12372.6	12640.2	11719.4	0.0168714	0.0714178	0.236235	0.813251	0.999953	0.00228193	Group_NIT2_vs_NTC
ENSG00000039600.11	SOX30	protein_coding	0	0	1.8047	0.983221	0	1.77602	3.38096	2.56889	1.76987	1.29498	1.46216	0.885659	0.375802	0.999953	0.00103181	Group_NIT2_vs_NTC
ENSG00000039650.12	PNKP	protein_coding	538.236	495.928	481.855	465.064	592.944	412.036	449.668	462.4	457.906	-0.0528716	0.112584	-0.469618	0.638628	0.999953	-0.00593647	Group_NIT2_vs_NTC
ENSG00000039987.7	BEST2	protein_coding	0	0	0	0	0	0	0	0	0							Group_NIT2_vs_NTC
ENSG00000040199.18	PHLPP2	protein_coding	393.572	411.652	420.495	409.02	450.495	478.636	391.346	458.546	412.628	0.122846	0.115997	1.05905	0.289579	0.999953	0.0141139	Group_NIT2_vs_NTC
ENSG00000040275.17	SPDL1	protein_coding	2216.77	1350.57	1024.17	1584.95	2272.95	1264.52	1800.36	1838.04	1657.41	0.242534	0.138827	1.74702	0.0806346	0.999953	0.0205515	Group_NIT2_vs_NTC
ENSG00000040341.18	STAU2	protein_coding	840.329	813.581	822.943	787.56	750.528	885.344	816.502	829.75	847.858	0.00722178	0.0943385	0.0765518	0.93898	0.999953	0.000723817	Group_NIT2_vs_NTC
ENSG00000040487.13	SLC66A1	protein_coding	225.506	217.171	256.267	227.124	276.885	245.978	237.513	208.08	245.637	0.0637507	0.13425	0.474866	0.634882	0.999953	0.00516236	Group_NIT2_vs_NTC
ENSG00000040531.16	CTNS	protein_coding	401.018	440.825	487.269	449.332	321.401	439.564	442.906	375.057	443.957	-0.176841	0.128975	-1.37112	0.170337	0.999953	-0.0167175	Group_NIT2_vs_NTC
ENSG00000040608.14	RTN4R	protein_coding	21.2741	16.2068	23.4611	15.7315	25.8189	18.6482	18.5953	7.70666	17.9255	-0.109501	0.412273	-0.265603	0.790545	0.999953	-0.00099046	Group_NIT2_vs_NTC
ENSG00000040633.13	PHF23	protein_coding	1403.03	1573.14	1792.07	1458.12	1475.24	1538.03	1467.34	1425.73	1444.46	-0.0764123	0.100708	-0.758752	0.448001	0.999953	-0.0108423	Group_NIT2_vs_NTC
ENSG00000040731.10	CDH10	protein_coding	1.06371	3.24136	0	0.983221	3.56123	2.66402	2.53572	0	2.52023	0.9392	1.21759	0.77136	0.440493	0.999953	0.000970809	Group_NIT2_vs_NTC
ENSG00000040933.16	INPP4A	protein_coding	767.997	849.236	1018.75	893.748	739.845	852.487	884.967	820.759	832.461	-0.0946749	0.0812829	-1.16476	0.244117	0.999953	-0.0210344	Group_NIT2_vs_NTC
ENSG00000041353.10	RAB27B	protein_coding	8.50966	8.64362	8.12114	3.93288	8.01276	15.9841	4.2262	5.13777	6.93782	0.179631	0.649767	0.276454	0.7822	0.999953	0.000680849	Group_NIT2_vs_NTC
ENSG00000041357.16	PSMA4	protein_coding	3417.69	3578.46	3497.51	3545.5	3920.91	3552.03	3593.96	3782.69	3507.02	0.0803936	0.0610975	1.31582	0.188233	0.999953	0.0303002	Group_NIT2_vs_NTC
ENSG00000041515.16	MYO16	protein_coding	0	0	0	0	0	0	0	2.56889	0.30338	1.41705	4.18271	0.338789	0.734769	0.999953	0.000126618	Group_NIT2_vs_NTC
ENSG00000041802.11	LSG1	protein_coding	1573.22	1685.51	1621.52	1612.48	1777.94	1664.13	1740.35	1817.49	1664.7	0.10735	0.0657215	1.63341	0.102383	0.999953	0.0373973	Group_NIT2_vs_NTC
ENSG00000041880.15	PARP3	protein_coding	224.442	254.987	238.22	227.124	267.982	224.666	224.834	236.338	253.793	0.0115712	0.141517	0.081765	0.934834	0.999953	0.00104509	Group_NIT2_vs_NTC
ENSG00000041982.17	TNC	protein_coding	7.44595	2.1609	45.1175	20.6476	4.45153	18.6482	39.7263	17.9822	164.771	0.456449	0.765444	0.59632	0.550962	0.999953	0.0011241	Group_NIT2_vs_NTC
ENSG00000041988.16	THAP3	protein_coding	179.767	203.125	223.783	172.064	185.184	192.698	188.489	169.547	183.421	-0.0798391	0.136466	-0.585048	0.558515	0.999953	-0.00643821	Group_NIT2_vs_NTC
ENSG00000042062.13	RIPOR3	protein_coding	0	2.1609	3.6094	0.983221	2.67092	0.888008	0	0	1.3554	-1.13219	1.79085	-0.632207	0.527252	0.999953	-0.000349878	Group_NIT2_vs_NTC
ENSG00000042088.14	TDP1	protein_coding	582.912	612.616	500.804	593.866	822.643	642.918	568.002	579.284	599.208	0.184359	0.137974	1.33619	0.181488	0.999953	0.01494	Group_NIT2_vs_NTC
ENSG00000042286.15	AIFM2	protein_coding	104.243	192.321	181.372	191.728	308.046	219.338	139.465	178.538	201.742	0.41685	0.299718	1.39081	0.164284	0.999953	0.00696722	Group_NIT2_vs_NTC
ENSG00000042304.14	C2orf83	transcribed_unprocessed_pseudogene	0	0	0	0	0	0	0	0	0							Group_NIT2_vs_NTC
ENSG00000042317.17	SPATA7	protein_coding	171.257	168.551	207.54	149.45	155.804	177.602	144.536	169.547	171.801	-0.111687	0.15975	-0.699135	0.484468	0.999953	-0.00662479	Group_NIT2_vs_NTC
ENSG00000042429.12	MED17	protein_coding	135.091	93.9994	94.7467	97.3389	97.9337	112.777	98.8931	92.4799	103.382	-0.0626416	0.175885	-0.35615	0.721728	0.999953	-0.00348876	Group_NIT2_vs_NTC
ENSG00000042445.14	RETSAT	protein_coding	748.85	782.247	920.396	776.745	889.416	832.063	731.133	762.959	775.045	-0.0146429	0.12768	-0.114684	0.908696	0.999953	-0.00173381	Group_NIT2_vs_NTC
ENSG00000042493.16	CAPG	protein_coding	497.815	740.11	595.551	660.725	976.666	764.575	552.787	666.626	856.184	0.27749	0.217565	1.27543	0.202156	0.999953	0.00952023	Group_NIT2_vs_NTC
ENSG00000042753.12	AP2S1	protein_coding	3929.33	4087.35	4306.01	3799.17	4475.57	3797.12	3980.24	3782.69	3915.38	-0.0114195	0.0894797	-0.127622	0.898448	0.999953	-0.00187377	Group_NIT2_vs_NTC
ENSG00000042781.14	USH2A	protein_coding	1.06371	0	0	1.96644	0	1.77602	0	0	0.711361	-0.834059	2.6334	-0.316723	0.751454	0.999953	-0.000209398	Group_NIT2_vs_NTC
ENSG00000042813.8	ZPBP	protein_coding	0	0	0	0	0	0	0	0	0							Group_NIT2_vs_NTC
ENSG00000042832.12	TG	protein_coding	4.25483	3.24136	13.5352	5.89933	6.23215	5.32805	9.29764	3.85333	9.46718	-0.0622902	0.644929	-0.0965847	0.923056	0.999953	-0.000236273	Group_NIT2_vs_NTC
ENSG00000042980.14	ADAM28	protein_coding	0	0	0	3.93288	2.67092	3.55203	2.53572	2.56889	1.27313	2.64351	1.757	1.50456	0.132438	0.999953	0.00117908	Group_NIT2_vs_NTC
ENSG00000043039.7	BARX2	protein_coding	0	0	0	0	0	0	0	0	0							Group_NIT2_vs_NTC
ENSG00000043093.15	DCUN1D1	protein_coding	627.587	570.479	600.965	604.681	695.329	721.95	643.228	644.791	670.861	0.170729	0.0943098	1.8103	0.0702488	0.999953	0.0321156	Group_NIT2_vs_NTC
ENSG00000043143.22	JADE2	protein_coding	757.36	628.823	594.648	684.322	892.977	721.062	602.656	616.533	711.78	0.0786967	0.105093	0.748827	0.453961	0.999953	0.00964701	Group_NIT2_vs_NTC
ENSG00000043355.12	ZIC2	protein_coding	0	0	0	0	0.890306	0	0	0	0.0593538	0.659199	4.20601	0.156728	0.875459		0.00010642	Group_NIT2_vs_NTC
ENSG00000043462.13	LCP2	protein_coding	12.7645	18.3677	11.7305	11.7987	2.67092	10.6561	16.9048	3.85333	9.43083	-0.792331	0.600669	-1.31908	0.187142	0.999953	-0.00336592	Group_NIT2_vs_NTC
ENSG00000043514.17	TRIT1	protein_coding	352.087	421.376	345.6	366.741	429.128	401.38	358.382	395.609	378.962	0.0927931	0.10011	0.926911	0.353973	0.999953	0.0140209	Group_NIT2_vs_NTC
ENSG00000043591.6	ADRB1	protein_coding	4.25483	7.56317	0	5.89933	8.90306	7.10406	2.53572	6.42222	20.6976	0.686666	0.804547	0.853482	0.393392	0.999953	0.00164312	Group_NIT2_vs_NTC
ENSG00000044012.4	GUCA2B	protein_coding	0	0	0	0	0	0	0	0	0							Group_NIT2_vs_NTC
ENSG00000044090.13	CUL7	protein_coding	648.861	663.398	732.708	608.614	587.602	631.374	680.418	570.293	535.418	-0.103624	0.132348	-0.782969	0.433646	0.999953	-0.00902444	Group_NIT2_vs_NTC
ENSG00000044115.21	CTNNA1	protein_coding	14243	14786	14568.4	14794.5	13903.9	14060.7	14974.3	14405	14903.6	-0.0262637	0.0487003	-0.539292	0.589685	0.999953	-0.0136297	Group_NIT2_vs_NTC
ENSG00000044446.12	PHKA2	protein_coding	207.423	222.573	234.611	225.158	291.13	237.986	235.822	226.062	229.251	0.156974	0.134983	1.16291	0.244865	0.999953	0.0131922	Group_NIT2_vs_NTC
ENSG00000044459.15	CNTLN	protein_coding	314.857	334.94	379.889	309.715	414.883	449.332	372.751	384.049	382.57	0.273308	0.101415	2.69494	0.00704005	0.418219	0.158719	Group_NIT2_vs_NTC
ENSG00000044524.11	EPHA3	protein_coding	0	0	0	0	0	0	0	0	0							Group_NIT2_vs_NTC
ENSG00000044574.9	HSPA5	protein_coding	34290.7	31959.8	30208.9	33327.3	32755.3	25638.6	30556.3	30763.7	27313.3	-0.116811	0.0819609	-1.42521	0.154098	0.999953	-0.0259876	Group_NIT2_vs_NTC
ENSG00000046604.14	DSG2	protein_coding	0	1.08045	0	0	0	0	0	0	0.503348	-0.783489	3.89757	-0.20102	0.840683	0.999953	-0.000141016	Group_NIT2_vs_NTC
ENSG00000046647.14	GEMIN8	protein_coding	239.334	259.309	295.068	269.403	290.24	299.259	294.989	208.08	266.118	0.0371606	0.150994	0.246107	0.805599	0.999953	0.00247014	Group_NIT2_vs_NTC
ENSG00000046651.16	OFD1	protein_coding	237.207	249.584	255.365	248.755	250.176	309.027	237.513	259.458	291.562	0.0845626	0.139021	0.608274	0.543006	0.999953	0.00633048	Group_NIT2_vs_NTC
ENSG00000046653.15	GPM6B	protein_coding	2.12741	15.1263	3.6094	7.86577	0.890306	7.10406	5.91668	3.85333	6.16211	-0.545651	0.704178	-0.774876	0.438413	0.999953	-0.0016225	Group_NIT2_vs_NTC
ENSG00000046774.10	MAGEC2	protein_coding	0	0	0	0	0	0	0	0	0							Group_NIT2_vs_NTC
ENSG00000046889.19	PREX2	protein_coding	2215.7	1695.23	1953.59	2107.04	1955.11	1756.48	2083.52	1931.8	1588.87	-0.0348697	0.155187	-0.224695	0.822217	0.999953	-0.00223334	Group_NIT2_vs_NTC
ENSG00000047056.18	WDR37	protein_coding	946.699	1067.49	1030.48	1001.9	863.597	996.345	987.241	986.453	1060.73	-0.078797	0.0797231	-0.988383	0.322965	0.999953	-0.0175871	Group_NIT2_vs_NTC
ENSG00000047188.16	YTHDC2	protein_coding	1043.5	1063.17	1096.35	1178.88	810.179	1055.84	1177.42	1140.59	984.857	-0.0735005	0.0944691	-0.778038	0.436547	0.999953	-0.0124511	Group_NIT2_vs_NTC
ENSG00000047230.15	CTPS2	protein_coding	404.209	467.836	512.534	472.929	495.01	477.748	431.918	458.546	443	0.00454191	0.120186	0.0377906	0.969855	0.999953	-0.000445122	Group_NIT2_vs_NTC
ENSG00000047249.18	ATP6V1H	protein_coding	995.63	1056.68	1085.53	1101.21	990.911	985.689	976.253	1044.25	1048.52	-0.0848562	0.0919895	-0.922455	0.356291	0.999953	-0.0146729	Group_NIT2_vs_NTC
ENSG00000047315.17	POLR2B	protein_coding	4836.68	5050.03	4592.06	5034.09	5129.06	4921.34	4871.12	5241.81	4936.29	0.0472898	0.0644483	0.733763	0.463093	0.999953	0.0133479	Group_NIT2_vs_NTC
ENSG00000047346.13	ATOSA	protein_coding	605.249	745.512	1112.6	667.607	568.906	867.584	766.633	741.124	679.757	-0.0714867	0.186057	-0.384218	0.700817	0.999953	-0.00310895	Group_NIT2_vs_NTC
ENSG00000047365.13	ARAP2	protein_coding	3.19112	0	0	1.96644	4.45153	4.44004	2.53572	6.42222	2.12537	2.41823	1.48749	1.62572	0.10401	0.999953	0.00151556	Group_NIT2_vs_NTC
ENSG00000047410.14	TPR	protein_coding	5846.13	5140.79	4675.97	5560.12	5542.16	5455.92	5764.54	5682.38	5313.98	0.0804566	0.0894417	0.899543	0.368364	0.999953	0.0140165	Group_NIT2_vs_NTC
ENSG00000047457.14	CP	protein_coding	1.06371	1.08045	0	0	0	0	0	1.28444	0.289521	-0.744874	4.18419	-0.178021	0.858706	0.999953	-2.56344e-05	Group_NIT2_vs_NTC
ENSG00000047578.14	KATNIP	protein_coding	422.292	315.492	467.417	397.221	380.161	298.371	393.882	393.04	411.257	-0.129392	0.108922	-1.18794	0.234858	0.999953	-0.0160966	Group_NIT2_vs_NTC
ENSG00000047579.20	DTNBP1	protein_coding	307.411	275.515	346.502	260.554	324.962	305.475	279.775	295.422	306.385	0.0199366	0.131587	0.151508	0.879575	0.999953	0.00168031	Group_NIT2_vs_NTC
ENSG00000047597.7	XK	protein_coding	2.12741	6.48271	2.70705	2.94966	0	2.66402	0.84524	3.85333	3.19546	-1.09475	1.00996	-1.08396	0.278384	0.999953	-0.0016773	Group_NIT2_vs_NTC
ENSG00000047621.12	C12orf4	protein_coding	783.952	707.696	609.988	801.325	738.954	740.598	705.776	778.373	710.304	0.0355841	0.0840783	0.423226	0.672131	0.999953	0.00610927	Group_NIT2_vs_NTC
ENSG00000047634.15	SCML1	protein_coding	251.035	259.309	262.584	248.755	327.633	334.779	266.251	341.662	279.002	0.312309	0.148675	2.10062	0.035674	0.976928	0.0245967	Group_NIT2_vs_NTC
ENSG00000047644.20	WWC3	protein_coding	1954.03	1618.52	1677.47	1870.09	1876.77	1594.86	1900.95	1781.52	2204.25	0.00537821	0.123508	0.0435454	0.965267	0.999953	0.000521807	Group_NIT2_vs_NTC
ENSG00000047648.23	ARHGAP6	protein_coding	8.50966	41.0572	25.2658	20.6476	3.56123	14.2081	12.6786	8.9911	19.6329	-1.24477	0.417298	-2.98294	0.00285493	0.237425	-0.0120004	Group_NIT2_vs_NTC
ENSG00000047662.5	FAM184B	protein_coding	1.06371	0	0.902349	0	0.890306	0.888008	2.53572	0	0.604342	0.940955	2.14429	0.438819	0.660793	0.999953	0.000322858	Group_NIT2_vs_NTC
ENSG00000047849.22	MAP4	protein_coding	9929.71	10104.4	9323.07	10918.7	9942.05	9649.09	10895.1	11062.9	10926.5	0.0420883	0.0945593	0.445099	0.656248	0.999953	0.00518244	Group_NIT2_vs_NTC
ENSG00000047932.14	GOPC	protein_coding	1425.37	1414.31	1254.27	1482.7	1147.6	1322.24	1417.47	1513.07	1375.37	-0.0523732	0.0931619	-0.562173	0.573998	0.999953	-0.00804704	Group_NIT2_vs_NTC
ENSG00000047936.11	ROS1	protein_coding	0	0	0	0	0	0	1.69048	1.28444	0.649522	1.60255	2.78476	0.575471	0.564973	0.999953	0.000365598	Group_NIT2_vs_NTC
ENSG00000048028.12	USP28	protein_coding	464.84	542.387	523.363	503.409	521.72	724.614	578.99	592.128	513.03	0.243387	0.158945	1.53127	0.125703	0.999953	0.0156415	Group_NIT2_vs_NTC
ENSG00000048052.25	HDAC9	protein_coding	51.0579	49.7008	66.7739	98.3221	23.148	52.3925	49.0239	55.2311	59.8178	-0.584968	0.272335	-2.14797	0.0317159	0.937945	-0.0127049	Group_NIT2_vs_NTC
ENSG00000048140.18	TSPAN17	protein_coding	1612.58	1854.06	1598.06	1603.63	1696.03	1708.53	1512.98	1573.44	1739.41	-0.0376397	0.0773993	-0.486306	0.62675	0.999953	-0.00634852	Group_NIT2_vs_NTC
ENSG00000048162.22	NOP16	protein_coding	711.62	657.995	595.551	764.946	763.883	576.317	686.335	714.151	683.158	0.00691607	0.104005	0.0664977	0.946982	0.999953	0.000791269	Group_NIT2_vs_NTC
ENSG00000048342.18	CC2D2A	protein_coding	319.112	399.767	434.932	375.59	238.602	371.187	363.453	364.782	322.587	-0.199102	0.156864	-1.26926	0.204347	0.999953	-0.0127388	Group_NIT2_vs_NTC
ENSG00000048392.13	RRM2B	protein_coding	1980.62	2582.28	2236.02	2253.54	1606.11	2436.69	2174.8	2317.14	2347.33	-0.0934305	0.110429	-0.846068	0.397515	0.999953	-0.0106549	Group_NIT2_vs_NTC
ENSG00000048405.11	ZNF800	protein_coding	680.773	584.525	545.921	643.027	570.686	614.501	688.026	616.533	639.507	0.0217652	0.105442	0.206419	0.836463	0.999953	0.00178033	Group_NIT2_vs_NTC
ENSG00000048462.11	TNFRSF17	protein_coding	0	0	0	0	0	0	0	0	0							Group_NIT2_vs_NTC
ENSG00000048471.14	SNX29	protein_coding	587.166	547.789	651.496	637.127	438.031	634.926	648.299	569.008	687.874	-0.0902162	0.12096	-0.745837	0.455766	0.999953	-0.00907774	Group_NIT2_vs_NTC
ENSG00000048540.16	LMO3	protein_coding	1.06371	3.24136	0	0.983221	0.890306	1.77602	0	0	0.848097	-0.856675	1.82208	-0.470162	0.638239	0.999953	-0.000497845	Group_NIT2_vs_NTC
ENSG00000048544.6	MRPS10	protein_coding	924.362	1063.17	833.771	957.657	1001.59	1041.63	895.11	990.306	986.931	0.0588899	0.0740221	0.795572	0.426281	0.999953	0.0153926	Group_NIT2_vs_NTC
ENSG00000048545.18	GUCA1A	protein_coding	0	0	0	0	0	0	0	0	0							Group_NIT2_vs_NTC
ENSG00000048649.14	RSF1	protein_coding	1522.17	1648.77	1741.53	1667.54	1707.61	1747.6	1654.14	1689.04	1597.25	0.0468044	0.0799462	0.585449	0.558246	0.999953	0.00910682	Group_NIT2_vs_NTC
ENSG00000048707.15	VPS13D	protein_coding	1472.17	1310.59	1356.23	1508.26	1490.37	1425.25	1547.64	1585	1473.34	0.100001	0.0638664	1.56578	0.1174	0.999953	0.0375301	Group_NIT2_vs_NTC
ENSG00000048740.19	CELF2	protein_coding	682.9	753.075	382.596	750.198	338.316	800.095	473.335	743.693	801.227	-0.179098	0.176162	-1.01667	0.309312	0.999953	-0.00835501	Group_NIT2_vs_NTC
ENSG00000048828.18	FAM120A	protein_coding	4540.97	4401.76	3937.85	4856.13	4746.22	4466.68	4819.56	4907.86	4930.49	0.0963692	0.0814743	1.18282	0.236882	0.999953	0.0200462	Group_NIT2_vs_NTC
ENSG00000049089.15	COL9A2	protein_coding	3.19112	2.1609	9.92584	0.983221	0.890306	2.66402	5.07144	5.13777	3.48772	0.113163	0.99992	0.113172	0.909894	0.999953	0.000174154	Group_NIT2_vs_NTC
ENSG00000049130.16	KITLG	protein_coding	1279.64	1328.96	981.756	1607.57	1024.74	1623.28	1679.49	1848.31	1980.87	0.227842	0.146523	1.555	0.119947	0.999953	0.0158961	Group_NIT2_vs_NTC
ENSG00000049167.16	ERCC8	protein_coding	284.01	293.883	256.267	302.832	271.543	331.227	256.953	301.844	313.298	0.0295493	0.115787	0.255205	0.798565	0.999953	0.00291489	Group_NIT2_vs_NTC
ENSG00000049192.15	ADAMTS6	protein_coding	945.636	813.581	565.773	924.228	796.824	680.214	762.407	911.955	835.821	-0.0315938	0.123755	-0.255294	0.798496	0.999953	-0.00277205	Group_NIT2_vs_NTC
ENSG00000049239.13	H6PD	protein_coding	2626.29	3055.52	2944.37	3098.13	2706.53	3276.75	3064.84	3103.22	2742.85	0.0505021	0.0963401	0.524207	0.600135	0.999953	0.00748167	Group_NIT2_vs_NTC
ENSG00000049245.13	VAMP3	protein_coding	4400.56	4738.86	4339.4	4556.25	3958.3	4380.54	4314.11	4473.72	4730.41	-0.0763468	0.0651639	-1.17161	0.241353	0.999953	-0.0289186	Group_NIT2_vs_NTC
ENSG00000049246.15	PER3	protein_coding	140.409	90.758	73.0903	86.5235	163.816	80.8087	89.5955	109.178	124.573	0.172682	0.181251	0.952725	0.340729	0.999953	0.00817679	Group_NIT2_vs_NTC
ENSG00000049247.14	UTS2	protein_coding	0	0	0	0	0	0	0	0	0							Group_NIT2_vs_NTC
ENSG00000049249.10	TNFRSF9	protein_coding	2.12741	1.08045	8.12114	2.94966	3.56123	2.66402	2.53572	0	2.13739	-0.660276	1.17465	-0.562103	0.574046	0.999953	-0.00070553	Group_NIT2_vs_NTC
ENSG00000049283.19	EPN3	protein_coding	2.12741	0	0	0	2.67092	0	0.84524	3.85333	1.46502	1.95541	1.7307	1.12983	0.258546	0.999953	0.000981883	Group_NIT2_vs_NTC
ENSG00000049323.16	LTBP1	protein_coding	3094.32	2385.64	3610.3	2854.29	2550.73	2208.48	3528.03	2595.86	3190.83	-0.139033	0.0875289	-1.58842	0.112191	0.999953	-0.030869	Group_NIT2_vs_NTC
ENSG00000049449.10	RCN1	protein_coding	3716.59	3618.43	4100.28	3182.69	3634.23	3476.55	3397.02	3236.8	3627.84	-0.0922253	0.141262	-0.652868	0.513842	0.999953	-0.00686938	Group_NIT2_vs_NTC
ENSG00000049540.19	ELN	protein_coding	4.25483	2.1609	5.4141	0.983221	1.78061	1.77602	0.84524	1.28444	1.33461	-0.896653	1.44106	-0.622218	0.533799	0.999953	-0.000575428	Group_NIT2_vs_NTC
ENSG00000049541.11	RFC2	protein_coding	688.219	661.237	557.652	629.261	876.062	751.255	691.407	810.484	709.381	0.301839	0.108165	2.79055	0.00526179	0.35385	0.196994	Group_NIT2_vs_NTC
ENSG00000049618.25	ARID1B	protein_coding	1704.06	1765.46	1900.35	1847.47	1760.14	1881.69	2058.16	1987.03	1987.53	0.0899248	0.0583275	1.54172	0.123141	0.999953	0.0386224	Group_NIT2_vs_NTC
ENSG00000049656.14	CLPTM1L	protein_coding	3332.59	3059.84	2894.74	3290.84	3214.01	2709.31	3019.2	3114.78	2991.77	-0.0601243	0.0715165	-0.840705	0.400513	0.999953	-0.0204687	Group_NIT2_vs_NTC
ENSG00000049759.20	NEDD4L	protein_coding	311.666	287.4	333.869	389.356	207.441	298.371	358.382	318.542	380.269	-0.198958	0.201437	-0.987689	0.323305	0.999953	-0.00747591	Group_NIT2_vs_NTC
ENSG00000049768.18	FOXP3	protein_coding	2.12741	0	0.902349	1.96644	0	1.77602	0	1.28444	0.968493	-1.25059	1.85025	-0.675902	0.499103	0.999953	-0.000517061	Group_NIT2_vs_NTC
ENSG00000049769.14	PPP1R3F	protein_coding	36.166	33.494	52.3363	52.1107	24.9286	24.8642	38.0358	28.2578	37.9029	-0.566168	0.267745	-2.11458	0.034466	0.967112	-0.0130348	Group_NIT2_vs_NTC
ENSG00000049860.14	HEXB	protein_coding	2672.03	2970.16	3146.49	2780.55	2625.51	2964.17	2652.36	2792.38	3107.41	-0.0700785	0.0774453	-0.904878	0.36553	0.999953	-0.0145927	Group_NIT2_vs_NTC
ENSG00000049883.15	PTCD2	protein_coding	278.691	281.998	273.412	280.218	250.176	312.579	318.656	308.266	276.083	0.0920501	0.115387	0.797749	0.425016	0.999953	0.00972543	Group_NIT2_vs_NTC
ENSG00000050030.16	NEXMIF	protein_coding	0	0	0	0	0	0	0	0	0							Group_NIT2_vs_NTC
ENSG00000050130.18	JKAMP	protein_coding	1055.2	1116.11	1065.67	1104.16	944.615	1080.71	1068.38	1093.06	1128.94	-0.0540172	0.0671977	-0.803855	0.421481	0.999953	-0.0163957	Group_NIT2_vs_NTC
ENSG00000050165.19	DKK3	protein_coding	4951.56	4298.04	4229.31	4713.56	2748.38	3211.92	4274.38	3929.11	5644.95	-0.373603	0.141675	-2.63705	0.00836308	0.456522	-0.0383849	Group_NIT2_vs_NTC
ENSG00000050327.15	ARHGEF5	protein_coding	4.25483	2.1609	0.902349	2.94966	8.01276	0	2.53572	3.85333	3.81185	0.241153	0.974805	0.247386	0.80461	0.999953	0.000383751	Group_NIT2_vs_NTC
ENSG00000050344.9	NFE2L3	protein_coding	1296.66	1265.21	1232.61	1172	1266.91	1082.48	1071.76	1108.47	1330.31	-0.132005	0.110185	-1.19803	0.230906	0.999953	-0.016695	Group_NIT2_vs_NTC
ENSG00000050393.12	MCUR1	protein_coding	575.466	593.168	525.167	586.983	734.503	669.558	607.728	648.644	630.096	0.223277	0.0923729	2.41713	0.0156436	0.668558	0.0723159	Group_NIT2_vs_NTC
ENSG00000050405.14	LIMA1	protein_coding	3803.82	3216.51	2843.3	3832.6	3555.88	2913.55	3487.46	3792.96	3754.71	0.00573666	0.108908	0.0526746	0.957991	0.999953	0.000693308	Group_NIT2_vs_NTC
ENSG00000050426.16	LETMD1	protein_coding	246.78	236.619	319.432	226.141	229.699	243.314	268.786	259.458	258.326	-0.0358276	0.125445	-0.285605	0.775181	0.999953	-0.00351596	Group_NIT2_vs_NTC
ENSG00000050438.17	SLC4A8	protein_coding	302.093	283.079	270.705	336.262	283.117	290.379	358.382	324.964	388.78	0.0777317	0.129377	0.600813	0.547965	0.999953	0.00751074	Group_NIT2_vs_NTC
ENSG00000050555.19	LAMC3	protein_coding	0	2.1609	0	0.983221	1.78061	2.66402	2.53572	0	1.40172	1.24323	1.68874	0.736192	0.461614	0.999953	0.000603509	Group_NIT2_vs_NTC
ENSG00000050628.21	PTGER3	protein_coding	0	0	0.902349	0	0	0	1.69048	0	0.960885	0.285035	1.9702	0.144673	0.884969	0.999953	0.000127706	Group_NIT2_vs_NTC
ENSG00000050730.16	TNIP3	protein_coding	12.7645	4.32181	5.4141	12.7819	2.67092	7.99207	10.1429	7.70666	6.35228	-0.208917	0.683211	-0.305787	0.759767	0.999953	-0.000655337	Group_NIT2_vs_NTC
ENSG00000050748.18	MAPK9	protein_coding	1340.27	1341.92	1243.44	1343.08	1319.43	1304.48	1368.44	1405.18	1354.15	0.0350934	0.0657815	0.533485	0.593698	0.999953	0.00879587	Group_NIT2_vs_NTC
ENSG00000050767.18	COL23A1	protein_coding	0	0	0	0	1.78061	0	0	1.28444	0.204337	1.60087	4.1843	0.382591	0.702023	0.999953	0.000188255	Group_NIT2_vs_NTC
ENSG00000050820.17	BCAR1	protein_coding	5477.03	5244.52	5957.31	5277.93	6858.92	5150.45	5668.18	5218.69	5467.93	0.047288	0.110894	0.426426	0.669797	0.999953	0.00508609	Group_NIT2_vs_NTC
ENSG00000051009.11	FHIP1B	protein_coding	346.769	328.458	430.421	346.094	336.536	366.747	341.477	344.231	326.239	-0.0595971	0.119688	-0.497939	0.618527	0.999953	-0.0061033	Group_NIT2_vs_NTC
ENSG00000051108.15	HERPUD1	protein_coding	1553.01	1441.32	1579.11	1720.64	1348.81	1163.29	1560.31	1423.16	1474.6	-0.200565	0.10687	-1.87672	0.060557	0.999953	-0.0314543	Group_NIT2_vs_NTC
ENSG00000051128.19	HOMER3	protein_coding	1057.32	1079.37	1107.18	1009.77	1373.74	1085.15	996.538	942.782	1052.39	0.0389873	0.100569	0.387665	0.698264	0.999953	0.00615553	Group_NIT2_vs_NTC
ENSG00000051180.17	RAD51	protein_coding	291.456	280.918	192.2	230.074	387.283	295.707	291.608	295.422	282.059	0.352914	0.16467	2.14316	0.0321005	0.939957	0.0221324	Group_NIT2_vs_NTC
ENSG00000051341.15	POLQ	protein_coding	411.655	329.538	218.369	320.53	516.378	342.771	392.192	409.737	347.079	0.368293	0.208174	1.76916	0.0768664	0.999953	0.0137013	Group_NIT2_vs_NTC
ENSG00000051382.9	PIK3CB	protein_coding	774.379	875.166	795.872	908.496	876.062	910.208	842.705	940.213	855.404	0.0891734	0.0823401	1.08299	0.278813	0.999953	0.0182119	Group_NIT2_vs_NTC
ENSG00000051523.12	CYBA	protein_coding	953.082	861.12	1063.87	909.479	1366.62	817.855	1046.41	805.346	904.355	0.0631003	0.142928	0.441484	0.658863	0.999953	0.00487521	Group_NIT2_vs_NTC
ENSG00000051596.10	THOC3	protein_coding	152.11	122.091	175.056	152.399	162.036	149.185	182.572	163.124	150.03	0.135279	0.132489	1.02106	0.307227	0.999953	0.0117255	Group_NIT2_vs_NTC
ENSG00000051620.11	HEBP2	protein_coding	1960.41	2111.2	2495.9	1981.19	2296.99	2385.19	1977.86	1949.79	2044.49	0.0113113	0.0978774	0.115566	0.907996	0.999953	0.00214032	Group_NIT2_vs_NTC
ENSG00000051825.15	MPHOSPH9	protein_coding	649.925	500.249	508.023	535.855	624.995	654.462	574.763	599.835	540.62	0.17348	0.115959	1.49604	0.134643	0.999953	0.0209134	Group_NIT2_vs_NTC
ENSG00000052126.17	PLEKHA5	protein_coding	290.392	316.573	393.424	362.809	289.35	353.427	333.025	303.129	409.871	-0.0763263	0.185342	-0.411812	0.680477	0.999953	-0.00374021	Group_NIT2_vs_NTC
ENSG00000052344.16	PRSS8	protein_coding	0	0	0	0	0	0.888008	0	0	0.0592005	0.659192	4.20601	0.156726	0.875461		8.69492e-05	Group_NIT2_vs_NTC
ENSG00000052723.12	SIKE1	protein_coding	998.821	905.419	939.346	963.557	930.37	973.257	923.002	981.315	889.495	-0.000304971	0.129318	-0.00235831	0.998118	0.999953	-0.000236481	Group_NIT2_vs_NTC
ENSG00000052749.14	RRP12	protein_coding	926.489	849.236	776.02	960.607	1148.5	866.696	1004.15	1078.93	916.647	0.220629	0.102875	2.14464	0.0319818	0.939957	0.0400431	Group_NIT2_vs_NTC
ENSG00000052795.13	FNIP2	protein_coding	425.483	343.584	472.831	453.265	382.832	425.356	442.906	445.702	467.394	0.00450345	0.108626	0.0414582	0.966931	0.999953	0.000686845	Group_NIT2_vs_NTC
ENSG00000052802.13	MSMO1	protein_coding	1109.45	1013.46	686.688	1090.39	1095.97	840.943	1003.3	1114.9	1086.48	0.0648326	0.171802	0.377368	0.7059	0.999953	0.00264464	Group_NIT2_vs_NTC
ENSG00000052841.16	TTC17	protein_coding	1111.57	1067.49	1202.83	1051.06	976.666	1077.15	982.169	959.479	1104	-0.150422	0.0749131	-2.00796	0.0446477	0.999953	-0.0504786	Group_NIT2_vs_NTC
ENSG00000052850.8	ALX4	protein_coding	0	0	0.902349	0	1.78061	0	0	0	0.405081	1.48981	4.19017	0.355548	0.722179	0.999953	3.77703e-05	Group_NIT2_vs_NTC
ENSG00000053254.16	FOXN3	protein_coding	1110.51	1174.45	1435.64	1182.81	968.653	1281.4	1226.44	1239.49	1199.69	-0.0534449	0.106817	-0.500341	0.616835	0.999953	-0.0057197	Group_NIT2_vs_NTC
ENSG00000053328.9	METTL24	protein_coding	0	0	0	0.983221	0	0	0	0	0.126496	-0.783465	4.20601	-0.186273	0.852231	0.999953	-0.000108215	Group_NIT2_vs_NTC
ENSG00000053371.13	AKR7A2	protein_coding	697.792	650.432	674.957	600.748	626.776	639.366	672.811	631.946	660.237	-0.0280153	0.0931183	-0.300857	0.763523	0.999953	-0.00454568	Group_NIT2_vs_NTC
ENSG00000053372.5	MRTO4	protein_coding	1756.18	1768.7	1327.36	1799.29	2037.02	1676.56	1710.77	1924.1	1689.05	0.14723	0.106138	1.38716	0.165394	0.999953	0.0194895	Group_NIT2_vs_NTC
ENSG00000053438.11	NNAT	protein_coding	106.371	166.39	197.615	124.869	82.7985	124.321	96.3574	88.6266	120.849	-0.60788	0.41561	-1.46262	0.143571	0.999953	-0.00560913	Group_NIT2_vs_NTC
ENSG00000053501.14	USE1	protein_coding	156.365	173.953	199.419	198.611	156.694	180.266	170.739	137.435	161.56	-0.177515	0.150029	-1.1832	0.23673	0.999953	-0.0121207	Group_NIT2_vs_NTC
ENSG00000053524.13	MCF2L2	protein_coding	9.57336	8.64362	19.8517	21.6309	14.2449	15.0961	19.4405	11.56	17.5809	0.0541111	0.465194	0.116319	0.907399	0.999953	0.000418399	Group_NIT2_vs_NTC
ENSG00000053702.15	NRIP2	protein_coding	10.6371	9.72407	6.31645	16.7148	8.90306	11.5441	5.91668	12.8444	9.91745	-0.12364	0.489637	-0.252513	0.800645	0.999953	-0.00088698	Group_NIT2_vs_NTC
ENSG00000053747.17	LAMA3	protein_coding	255.29	192.321	171.446	228.107	254.628	235.322	256.108	262.026	389.164	0.254225	0.163165	1.55809	0.119213	0.999953	0.0153995	Group_NIT2_vs_NTC
ENSG00000053770.12	AP5M1	protein_coding	952.018	1006.98	1093.65	923.245	779.018	1106.46	1118.25	1046.82	951.436	0.0226811	0.116054	0.195437	0.845051	0.999953	0.00262167	Group_NIT2_vs_NTC
ENSG00000053900.11	ANAPC4	protein_coding	420.164	467.836	453.882	446.382	440.702	412.036	439.525	471.391	443.646	-0.0198209	0.107211	-0.184878	0.853325	0.999953	-0.00243019	Group_NIT2_vs_NTC
ENSG00000054116.12	TRAPPC3	protein_coding	1308.36	1343	1324.65	1432.55	1504.62	1232.55	1251.8	1275.45	1424.37	-0.0348458	0.106095	-0.328439	0.74258	0.999953	-0.00431332	Group_NIT2_vs_NTC
ENSG00000054118.15	THRAP3	protein_coding	4487.78	4352.06	4500.02	4039.07	4926.07	4400.97	4455.26	4537.94	4250.61	0.0741537	0.077321	0.959037	0.33754	0.999953	0.0163052	Group_NIT2_vs_NTC
ENSG00000054148.18	PHPT1	protein_coding	665.881	664.478	587.429	580.1	551.99	618.053	618.716	560.017	596.403	-0.089246	0.109745	-0.813212	0.416097	0.999953	-0.0117861	Group_NIT2_vs_NTC
ENSG00000054179.12	ENTPD2	protein_coding	1.06371	0	0.902349	2.94966	1.78061	2.66402	1.69048	2.56889	1.16089	1.09978	1.48362	0.741283	0.458522	0.999953	0.000761769	Group_NIT2_vs_NTC
ENSG00000054219.11	LY75	protein_coding	20.2104	28.0918	28.8752	26.547	31.1607	46.1764	33.8096	43.6711	34.1668	0.591031	0.450317	1.31248	0.189358	0.999953	0.00457466	Group_NIT2_vs_NTC
ENSG00000054267.22	ARID4B	protein_coding	1259.43	1164.73	1374.28	1137.59	1011.39	1365.76	1313.5	1253.62	1243.19	0.000885582	0.106774	0.00829399	0.993382	0.999953	-0.000159976	Group_NIT2_vs_NTC
ENSG00000054277.14	OPN3	protein_coding	146.792	119.93	86.6255	119.953	92.5919	92.3528	98.0479	113.031	105.48	-0.246328	0.219864	-1.12037	0.262558	0.999953	-0.00744799	Group_NIT2_vs_NTC
ENSG00000054282.16	SDCCAG8	protein_coding	673.327	888.132	734.512	727.584	872.5	774.343	742.121	730.848	762.817	0.0458042	0.100143	0.457387	0.647393	0.999953	0.00605107	Group_NIT2_vs_NTC
ENSG00000054356.14	PTPRN	protein_coding	4.25483	0	0.902349	2.94966	3.56123	0	3.38096	1.28444	5.0727	0.13672	1.10246	0.124014	0.901304	0.999953	0.000154376	Group_NIT2_vs_NTC
ENSG00000054392.13	HHAT	protein_coding	40.4209	39.9767	35.1916	39.3288	40.0638	36.4083	33.8096	29.5422	50.1879	-0.132016	0.286843	-0.460238	0.645345	0.999953	-0.00231269	Group_NIT2_vs_NTC
ENSG00000054523.20	KIF1B	protein_coding	2930.51	2863.2	2901.05	2865.11	2711.87	3218.14	2982.01	3109.64	2939.33	0.0547888	0.0623928	0.878127	0.379875	0.999953	0.0175851	Group_NIT2_vs_NTC
ENSG00000054598.9	FOXC1	protein_coding	652.053	524.019	685.785	465.064	645.472	556.781	536.728	405.884	547.211	-0.115105	0.114546	-1.00487	0.314957	0.999953	-0.0137389	Group_NIT2_vs_NTC
ENSG00000054611.14	TBC1D22A	protein_coding	756.296	821.144	899.642	699.07	706.903	760.135	725.216	710.297	755.743	-0.127349	0.0881717	-1.44433	0.148647	0.999953	-0.0256835	Group_NIT2_vs_NTC
ENSG00000054654.20	SYNE2	protein_coding	648.861	423.537	365.451	508.325	608.079	531.917	592.513	562.586	539.983	0.258109	0.149669	1.72453	0.0846115	0.999953	0.0189527	Group_NIT2_vs_NTC
ENSG00000054690.14	PLEKHH1	protein_coding	18.083	20.5286	35.1916	15.7315	11.574	10.6561	20.2858	10.2755	15.6521	-0.759403	0.406287	-1.86913	0.0616052	0.999953	-0.00751527	Group_NIT2_vs_NTC
ENSG00000054793.14	ATP9A	protein_coding	2529.5	2558.51	2539.21	2492.47	2002.3	2489.09	2592.35	2237.5	2389.96	-0.119465	0.106886	-1.11768	0.263703	0.999953	-0.0167363	Group_NIT2_vs_NTC
ENSG00000054796.13	SPO11	protein_coding	0	0	0	0	0	0	0	0	0							Group_NIT2_vs_NTC
ENSG00000054803.4	CBLN4	protein_coding	0	0	1.8047	0	0	0	0.84524	0	0.176663	-0.408218	4.17443	-0.09779	0.922099	0.999953	-3.38392e-05	Group_NIT2_vs_NTC
ENSG00000054938.17	CHRDL2	protein_coding	0	1.08045	0	1.96644	0	0	0	0	0.203126	-1.69863	4.18239	-0.406138	0.684641	0.999953	-0.000153019	Group_NIT2_vs_NTC
ENSG00000054965.11	FAM168A	protein_coding	883.941	831.948	896.033	776.745	909.893	800.095	902.717	813.053	842.946	0.0146597	0.0795435	0.184298	0.85378	0.999953	0.00312161	Group_NIT2_vs_NTC
ENSG00000054967.13	RELT	protein_coding	189.34	199.884	199.419	179.929	214.564	208.682	213.846	150.28	178.202	0.0327608	0.154365	0.21223	0.831928	0.999953	0.00212857	Group_NIT2_vs_NTC
ENSG00000054983.17	GALC	protein_coding	737.149	727.144	785.044	693.171	644.582	663.342	772.55	612.68	679.545	-0.128877	0.10386	-1.24087	0.214655	0.999953	-0.0185607	Group_NIT2_vs_NTC
ENSG00000055044.11	NOP58	protein_coding	1436	1483.46	1173.05	1593.8	1668.43	1487.41	1465.65	1622.25	1501.37	0.138277	0.0907287	1.52407	0.12749	0.999953	0.0270198	Group_NIT2_vs_NTC
ENSG00000055070.17	SZRD1	protein_coding	3218.78	3501.75	3544.43	3439.31	3790.03	3750.94	3546.63	3498.82	3464.79	0.0891606	0.0595571	1.49706	0.134377	0.999953	0.0363581	Group_NIT2_vs_NTC
ENSG00000055118.17	KCNH2	protein_coding	3.19112	7.56317	8.12114	2.94966	2.67092	7.99207	3.38096	5.13777	9.59661	-0.0663308	0.864101	-0.0767628	0.938812	0.999953	-0.000172687	Group_NIT2_vs_NTC
ENSG00000055130.18	CUL1	protein_coding	2077.42	2116.61	1955.39	2055.92	2111.81	2259.09	2140.99	2151.44	2149.82	0.0792907	0.059276	1.33765	0.18101	0.999953	0.0324551	Group_NIT2_vs_NTC
ENSG00000055147.19	FAM114A2	protein_coding	673.327	767.121	797.677	690.221	658.827	704.19	728.597	712.866	699.951	-0.061805	0.088301	-0.699936	0.483967	0.999953	-0.0109663	Group_NIT2_vs_NTC
ENSG00000055163.21	CYFIP2	protein_coding	686.091	1043.72	1000.71	919.312	576.919	922.64	700.704	838.742	928.315	-0.26638	0.103606	-2.57109	0.0101379	0.515208	-0.117275	Group_NIT2_vs_NTC
ENSG00000055208.20	TAB2	protein_coding	1457.28	1454.29	1380.59	1492.53	1343.47	1439.46	1448.74	1410.32	1509.67	-0.0353901	0.065628	-0.539253	0.589712	0.999953	-0.0108506	Group_NIT2_vs_NTC
ENSG00000055211.14	GINM1	protein_coding	879.686	1041.56	1168.54	1028.45	941.944	995.457	1013.44	1044.25	1038.65	-0.0386073	0.0754282	-0.511842	0.608761	0.999953	-0.00895739	Group_NIT2_vs_NTC
ENSG00000055332.19	EIF2AK2	protein_coding	1627.47	1413.23	1523.17	1595.77	1708.5	1682.77	1616.94	1755.83	1710.33	0.135157	0.0594058	2.27515	0.022897	0.822311	0.0752376	Group_NIT2_vs_NTC
ENSG00000055483.20	USP36	protein_coding	1073.28	932.43	914.08	1113.99	1146.71	952.832	1035.42	1067.37	1082.04	0.0615476	0.0815774	0.754469	0.450568	0.999953	0.0133254	Group_NIT2_vs_NTC
ENSG00000055609.21	KMT2C	protein_coding	1207.31	1025.35	1126.13	1221.16	1103.98	1147.31	1367.6	1195.82	1189.95	0.0713947	0.0836216	0.853783	0.393225	0.999953	0.0143052	Group_NIT2_vs_NTC
ENSG00000055732.13	MCOLN3	protein_coding	0	0	0	0	0.890306	0	0.84524	0	0.42826	1.40619	4.17076	0.337155	0.736	0.999953	0.000191497	Group_NIT2_vs_NTC
ENSG00000055813.6	CCDC85A	protein_coding	177.639	99.4016	120.012	179.929	182.513	78.1447	114.107	78.3511	148.961	-0.360395	0.301953	-1.19355	0.232656	0.999953	-0.00640877	Group_NIT2_vs_NTC
ENSG00000055917.17	PUM2	protein_coding	2490.14	2478.56	2435.44	2503.28	2447.45	2704.87	2587.28	2702.47	2543.31	0.0743068	0.0842019	0.882484	0.377515	0.999953	0.0143302	Group_NIT2_vs_NTC
ENSG00000055950.17	MRPL43	protein_coding	781.825	806.017	831.966	764.946	858.255	816.079	739.585	675.617	805.996	-0.045239	0.0867198	-0.521669	0.601901	0.999953	-0.00850513	Group_NIT2_vs_NTC
ENSG00000055955.17	ITIH4	protein_coding	0	1.08045	0	0.983221	0	0	0	0	0.259474	-1.35123	4.18673	-0.322741	0.746892	0.999953	-0.000143774	Group_NIT2_vs_NTC
ENSG00000055957.11	ITIH1	protein_coding	0	0	0	0	0	0	0	0	0							Group_NIT2_vs_NTC
ENSG00000056050.7	HPF1	protein_coding	389.317	450.549	354.623	355.926	474.533	478.636	345.703	411.022	410.362	0.139247	0.118921	1.17092	0.241633	0.999953	0.0143988	Group_NIT2_vs_NTC
ENSG00000056097.16	ZFR	protein_coding	3581.5	3426.11	3368.47	3525.83	3406.31	3800.67	3470.56	3596.44	3527.29	0.0382697	0.0616264	0.620995	0.534603	0.999953	0.0106283	Group_NIT2_vs_NTC
ENSG00000056277.16	ZNF280C	protein_coding	229.761	204.205	173.251	271.369	209.222	284.162	236.667	273.586	219.925	0.202315	0.147192	1.3745	0.169287	0.999953	0.0145888	Group_NIT2_vs_NTC
ENSG00000056291.19	NPFFR2	protein_coding	0	1.08045	0.902349	0.983221	0	0	1.69048	0	0.716424	-0.940212	2.26985	-0.414217	0.678715	0.999953	-0.000328224	Group_NIT2_vs_NTC
ENSG00000056558.11	TRAF1	protein_coding	27.6564	19.4481	40.6057	31.4631	56.0893	10.6561	28.7382	23.12	29.287	-0.122864	0.424319	-0.289555	0.772157	0.999953	-0.00113885	Group_NIT2_vs_NTC
ENSG00000056586.16	RC3H2	protein_coding	2915.62	2539.06	2563.57	2787.43	2555.18	2720.86	2768.16	2688.34	2789.36	-0.00742481	0.0955512	-0.0777051	0.938063	0.999953	-0.00143662	Group_NIT2_vs_NTC
ENSG00000056736.10	IL17RB	protein_coding	18.083	62.6662	76.6997	51.1275	40.0638	45.2884	40.5715	62.9377	48.6043	-0.0547632	0.358043	-0.152951	0.878437	0.999953	-0.000619215	Group_NIT2_vs_NTC
ENSG00000056972.21	TRAF3IP2	protein_coding	273.373	304.688	329.358	285.134	231.48	338.331	349.084	301.844	284.519	0.0335902	0.184125	0.182431	0.855244	0.999953	0.00145902	Group_NIT2_vs_NTC
ENSG00000057019.16	DCBLD2	protein_coding	4880.29	3238.12	2911.88	3887.66	6691.54	3948.08	4396.1	4869.33	5372.92	0.419044	0.133088	3.14863	0.00164036	0.159415	0.319893	Group_NIT2_vs_NTC
ENSG00000057149.16	SERPINB3	protein_coding	0	0	0	0	0	0	0	0	0.0838696	-0.0621488	4.20601	-0.0147762	0.988211	0.999953	-1.96197e-05	Group_NIT2_vs_NTC
ENSG00000057252.13	SOAT1	protein_coding	1128.59	1157.16	981.756	1288.02	1233.07	1136.65	1180.8	1261.32	1284.91	0.0816071	0.109546	0.744958	0.456297	0.999953	0.0118435	Group_NIT2_vs_NTC
ENSG00000057468.7	MSH4	protein_coding	5.31854	1.08045	0.902349	2.94966	0	2.66402	0	3.85333	1.69783	-1.45862	1.53761	-0.948625	0.342811	0.999953	-0.000802497	Group_NIT2_vs_NTC
ENSG00000057593.14	F7	protein_coding	0	0	0	0	3.56123	0	0.84524	0	0.293764	2.00997	4.16662	0.482398	0.629523	0.999953	0.000195305	Group_NIT2_vs_NTC
ENSG00000057608.17	GDI2	protein_coding	8423.5	8697.64	8278.15	8532.39	8530.92	8611.01	8208.13	8744.49	8543.17	0.00655436	0.0442895	0.147989	0.882351	0.999953	0.00062513	Group_NIT2_vs_NTC
ENSG00000057657.17	PRDM1	protein_coding	139.346	144.781	152.497	143.55	23.148	159.841	175.81	163.124	113.395	-0.291314	0.374842	-0.777164	0.437062	0.999953	-0.00310427	Group_NIT2_vs_NTC
ENSG00000057663.16	ATG5	protein_coding	871.176	935.672	879.791	882.933	1028.3	951.944	857.919	963.333	944.563	0.0908422	0.0819749	1.10817	0.267788	0.999953	0.0212559	Group_NIT2_vs_NTC
ENSG00000057704.13	TMCC3	protein_coding	1494.51	1708.2	2107.89	1380.44	1430.72	2213.8	1796.98	1624.82	1580.56	0.0880073	0.169976	0.517762	0.604624	0.999953	0.00415974	Group_NIT2_vs_NTC
ENSG00000057757.10	PITHD1	protein_coding	797.78	860.04	834.673	797.392	762.993	682.878	759.026	787.364	784.988	-0.137102	0.0861949	-1.59061	0.111698	0.999953	-0.0291012	Group_NIT2_vs_NTC
ENSG00000057935.14	MTA3	protein_coding	614.823	689.329	585.625	577.151	609.86	653.574	529.12	585.706	627.92	-0.0528565	0.100298	-0.526993	0.598199	0.999953	-0.00794398	Group_NIT2_vs_NTC
ENSG00000058056.10	USP13	protein_coding	514.834	563.996	447.565	539.788	461.179	596.741	524.894	590.844	517.845	0.0699045	0.110189	0.634406	0.525816	0.999953	0.00784915	Group_NIT2_vs_NTC
ENSG00000058063.16	ATP11B	protein_coding	1474.3	1264.13	1256.07	1427.64	1669.32	1543.36	1461.42	1462.98	1580.25	0.181714	0.0955404	1.90196	0.057176	0.999953	0.034919	Group_NIT2_vs_NTC
ENSG00000058085.15	LAMC2	protein_coding	215.933	4279.67	1692.81	3155.16	137.997	4692.23	1420	3767.27	2636.41	-0.106097	0.416385	-0.254806	0.798873	0.999953	-0.000945401	Group_NIT2_vs_NTC
ENSG00000058091.17	CDK14	protein_coding	1189.22	1137.72	953.783	1300.8	1319.43	1186.38	1123.32	1384.63	1308.83	0.133367	0.106281	1.25486	0.209531	0.999953	0.0182204	Group_NIT2_vs_NTC
ENSG00000058262.11	SEC61A1	protein_coding	11370	10970.9	10507.9	11088.8	12636.1	10426.1	10961.1	10937	10921.1	0.0313296	0.0602793	0.519741	0.603244	0.999953	0.00918459	Group_NIT2_vs_NTC
ENSG00000058272.19	PPP1R12A	protein_coding	1849.79	1835.69	1902.15	1947.76	1780.61	1986.47	1994.77	2178.42	1951.26	0.0720601	0.060372	1.1936	0.232634	0.999953	0.0372089	Group_NIT2_vs_NTC
ENSG00000058335.16	RASGRF1	protein_coding	0	0	0	0	0	0	1.69048	0	0.474435	1.07416	3.45133	0.311232	0.755624	0.999953	0.000134908	Group_NIT2_vs_NTC
ENSG00000058404.21	CAMK2B	protein_coding	14.8919	5.40226	14.4376	8.84899	12.4643	5.32805	11.8334	3.85333	10.4409	-0.389558	0.61195	-0.636585	0.524395	0.999953	-0.0016843	Group_NIT2_vs_NTC
ENSG00000058453.17	CROCC	protein_coding	209.55	267.952	221.076	211.393	219.015	240.65	217.227	184.96	206.661	-0.0750219	0.126177	-0.594578	0.552125	0.999953	-0.00697209	Group_NIT2_vs_NTC
ENSG00000058600.16	POLR3E	protein_coding	645.67	545.628	538.703	614.513	715.806	601.181	664.359	647.36	566.051	0.164489	0.094854	1.73413	0.0828951	0.999953	0.0284435	Group_NIT2_vs_NTC
ENSG00000058668.16	ATP2B4	protein_coding	4673.93	5441.16	8113.02	5481.46	3600.4	5820.89	5829.62	4875.75	5395.75	-0.223902	0.141369	-1.58381	0.113237	0.999953	-0.0179239	Group_NIT2_vs_NTC
ENSG00000058673.17	ZC3H11A	protein_coding	10.6371	12.9654	18.047	14.7483	8.01276	18.6482	14.3691	10.2755	13.9539	-0.145993	0.441537	-0.330647	0.740911	0.999953	-0.00117435	Group_NIT2_vs_NTC
ENSG00000058729.11	RIOK2	protein_coding	736.085	785.489	664.129	767.896	710.465	750.367	677.883	859.293	773.178	0.0180396	0.105207	0.171467	0.863856	0.999953	0.00619654	Group_NIT2_vs_NTC
ENSG00000058799.15	YIPF1	protein_coding	380.807	394.365	388.01	391.322	393.515	350.763	356.691	364.782	376.434	-0.0854993	0.103176	-0.828676	0.407288	0.999953	-0.0112689	Group_NIT2_vs_NTC
ENSG00000058804.12	NDC1	protein_coding	1407.28	1417.55	1177.57	1399.12	1712.06	1429.69	1472.41	1620.97	1330.41	0.205848	0.10182	2.02168	0.0432094	0.999953	0.0372441	Group_NIT2_vs_NTC
ENSG00000058866.15	DGKG	protein_coding	5.31854	8.64362	10.8282	8.84899	3.56123	12.4321	4.2262	6.42222	11.1493	-0.362303	0.615146	-0.58897	0.555881	0.999953	-0.00158789	Group_NIT2_vs_NTC
ENSG00000059122.17	FLYWCH1	protein_coding	759.487	857.879	1067.48	913.412	789.702	736.158	819.883	842.595	876.236	-0.167202	0.0848691	-1.97011	0.0488253	0.999953	-0.0393365	Group_NIT2_vs_NTC
ENSG00000059145.19	UNKL	protein_coding	213.805	235.539	244.537	225.158	283.117	263.738	222.298	218.355	207.823	0.0866874	0.143523	0.603999	0.545845	0.999953	0.00636392	Group_NIT2_vs_NTC
ENSG00000059377.19	TBXAS1	protein_coding	58.5039	50.7813	55.9457	58.9933	58.7602	43.5124	43.9525	51.3777	50.7521	-0.202258	0.245404	-0.824184	0.409835	0.999953	-0.00465116	Group_NIT2_vs_NTC
ENSG00000059378.13	PARP12	protein_coding	677.581	619.099	829.259	706.936	1162.74	774.343	787.764	851.586	767.032	0.32851	0.13103	2.50713	0.0121716	0.576494	0.0396732	Group_NIT2_vs_NTC
ENSG00000059573.9	ALDH18A1	protein_coding	2114.65	2088.51	1925.61	2184.72	2428.76	2026.43	1966.03	2128.32	1932.24	0.0376364	0.0649829	0.579174	0.562472	0.999953	0.00914212	Group_NIT2_vs_NTC
ENSG00000059588.10	TARBP1	protein_coding	479.732	472.158	384.401	484.728	368.587	442.228	408.251	450.84	483.973	-0.124191	0.0988628	-1.2562	0.209044	0.999953	-0.0191367	Group_NIT2_vs_NTC
ENSG00000059691.12	GATB	protein_coding	348.896	381.4	395.229	407.054	428.237	376.515	377.822	385.333	360.795	0.0308115	0.100483	0.306635	0.759121	0.999953	0.00450728	Group_NIT2_vs_NTC
ENSG00000059728.11	MXD1	protein_coding	346.769	320.894	323.943	404.104	319.62	301.923	388.811	413.591	462.014	0.0177689	0.168136	0.105682	0.915835	0.999953	0.000714832	Group_NIT2_vs_NTC
ENSG00000059758.8	CDK17	protein_coding	4231.43	4553.03	3846.72	4972.15	4425.71	5111.37	4971.7	5416.5	4865.36	0.180664	0.0633543	2.85164	0.00434937	0.31483	0.13381	Group_NIT2_vs_NTC
ENSG00000059769.20	DNAJC25	protein_coding	214.869	209.608	140.766	222.208	162.036	191.81	176.655	195.235	195.005	-0.0960114	0.141383	-0.679085	0.497084	0.999953	-0.00721037	Group_NIT2_vs_NTC
ENSG00000059915.17	PSD	protein_coding	7.44595	2.1609	8.12114	15.7315	8.01276	5.32805	9.29764	2.56889	7.1978	-0.416073	0.692891	-0.600489	0.548181	0.999953	-0.00143231	Group_NIT2_vs_NTC
ENSG00000060069.18	CTDP1	protein_coding	840.329	827.626	843.697	733.483	825.314	800.983	746.347	735.986	767.631	-0.0614845	0.0850854	-0.722621	0.469913	0.999953	-0.0115179	Group_NIT2_vs_NTC
ENSG00000060138.13	YBX3	protein_coding	7750.17	8371.34	8094.07	7735.98	6913.23	7701.69	7753.39	7720.79	8170.95	-0.0887869	0.0655093	-1.35533	0.175311	0.999953	-0.0260099	Group_NIT2_vs_NTC
ENSG00000060140.9	STYK1	protein_coding	390.381	440.825	363.647	441.466	407.76	420.028	402.334	426.435	405.19	0.0210756	0.120657	0.174674	0.861336	0.999953	0.00208702	Group_NIT2_vs_NTC
ENSG00000060237.19	WNK1	protein_coding	3332.59	3058.76	3502.02	3471.75	3713.47	3657.7	3729.2	3673.51	3713.41	0.146551	0.0732734	2.00005	0.0454945	0.999953	0.0516961	Group_NIT2_vs_NTC
ENSG00000060303.5	RPS17P5	processed_pseudogene	2.12741	2.1609	0	0.983221	4.45153	2.66402	0	1.28444	1.29216	0.475681	1.57148	0.302695	0.762122	0.999953	0.000319334	Group_NIT2_vs_NTC
ENSG00000060339.14	CCAR1	protein_coding	2335.9	2399.68	2321.74	2251.58	2233.78	2452.68	2419.92	2480.26	2417.49	0.0412143	0.0582888	0.707072	0.479522	0.999953	0.013663	Group_NIT2_vs_NTC
ENSG00000060491.17	OGFR	protein_coding	1106.26	1182.01	1179.37	1205.43	1171.64	1144.64	1117.41	1136.73	1127.33	-0.0328905	0.0919364	-0.357753	0.720529	0.999953	-0.00695088	Group_NIT2_vs_NTC
ENSG00000060558.4	GNA15	protein_coding	3.19112	5.40226	6.31645	3.93288	0	4.44004	2.53572	3.85333	5.82	-0.939439	0.842447	-1.11513	0.264794	0.999953	-0.00209516	Group_NIT2_vs_NTC
ENSG00000060566.14	CREB3L3	protein_coding	0	0	0	0	0	2.66402	0	0	0.248775	1.18055	4.18686	0.281966	0.777969	0.999953	8.28176e-05	Group_NIT2_vs_NTC
ENSG00000060642.12	PIGV	protein_coding	172.321	169.631	180.47	145.517	152.242	147.409	149.608	143.858	165.036	-0.170489	0.134134	-1.27104	0.203716	0.999953	-0.0146829	Group_NIT2_vs_NTC
ENSG00000060656.20	PTPRU	protein_coding	203.168	369.515	301.385	321.513	92.5919	278.834	234.977	282.578	282.522	-0.50926	0.284672	-1.78894	0.0736251	0.999953	-0.00991148	Group_NIT2_vs_NTC
ENSG00000060688.13	SNRNP40	protein_coding	1160.5	1167.97	1093.65	1154.3	1338.13	1165.95	1162.21	1256.19	1179.23	0.103749	0.074153	1.39912	0.161776	0.999953	0.027638	Group_NIT2_vs_NTC
ENSG00000060709.17	RIMBP2	protein_coding	0	1.08045	0	0	0	0	0	1.28444	0.15766	-0.0621239	4.20601	-0.0147703	0.988215	0.999953	7.06734e-06	Group_NIT2_vs_NTC
ENSG00000060718.22	COL11A1	protein_coding	4.25483	0	0.902349	0	2.67092	0.888008	1.69048	3.85333	1.46187	1.73337	1.6637	1.04188	0.297469	0.999953	0.000897992	Group_NIT2_vs_NTC
ENSG00000060749.17	QSER1	protein_coding	1755.12	1548.29	1455.49	1743.25	1757.46	1765.36	1836.71	1787.95	1661.71	0.141535	0.0792313	1.78636	0.0740418	0.999953	0.0389523	Group_NIT2_vs_NTC
ENSG00000060971.19	ACAA1	protein_coding	490.369	493.767	584.722	572.235	592.944	493.732	462.346	450.84	483.965	-0.101699	0.120776	-0.842046	0.399762	0.999953	-0.0100261	Group_NIT2_vs_NTC
ENSG00000060982.15	BCAT1	protein_coding	7333.2	7462.68	7403.78	8011.29	8829.17	9052.35	8030.63	9155.51	9219.36	0.218023	0.10905	1.99929	0.0455767	0.999953	0.0332628	Group_NIT2_vs_NTC
ENSG00000061273.18	HDAC7	protein_coding	3413.44	3461.77	3689.71	3406.86	3429.46	3338.02	3479.01	3301.02	3422.45	-0.0445535	0.0700104	-0.636384	0.524526	0.999953	-0.0112241	Group_NIT2_vs_NTC
ENSG00000061455.11	PRDM6	protein_coding	0	0	0.902349	0.983221	0	0	0.84524	0	0.773228	-0.72596	2.32244	-0.312585	0.754596	0.999953	-0.000262324	Group_NIT2_vs_NTC
ENSG00000061492.12	WNT8A	protein_coding	0	0	0	0	0	0	0	0	0							Group_NIT2_vs_NTC
ENSG00000061656.11	SPAG4	protein_coding	27.6564	28.0918	38.801	33.4295	32.9413	46.1764	21.9762	25.6889	31.0087	-0.0326454	0.350977	-0.0930129	0.925893	0.999953	-0.000523323	Group_NIT2_vs_NTC
ENSG00000061676.16	NCKAP1	protein_coding	7731.02	7620.43	6912.9	7919.85	7146.49	7929.91	8068.66	8085.57	8704.62	0.0448533	0.0867881	0.516814	0.605286	0.999953	0.00824568	Group_NIT2_vs_NTC
ENSG00000061794.13	MRPS35	protein_coding	1428.56	1390.54	1238.93	1420.75	1524.2	1327.57	1355.77	1429.59	1429	0.0429267	0.069883	0.614265	0.53904	0.999953	0.0116921	Group_NIT2_vs_NTC
ENSG00000061918.14	GUCY1B1	protein_coding	80.8417	64.8271	87.5279	49.1611	53.4184	71.9286	82.8336	59.0844	58.6616	-0.0755319	0.229607	-0.328962	0.742184	0.999953	-0.00238481	Group_NIT2_vs_NTC
ENSG00000061936.10	SFSWAP	protein_coding	781.825	723.903	790.458	709.886	791.482	722.838	734.514	725.711	701.153	-0.0149301	0.0748935	-0.199351	0.841988	0.999953	-0.00341058	Group_NIT2_vs_NTC
ENSG00000061938.21	TNK2	protein_coding	727.576	822.224	938.443	632.211	631.227	823.183	748.038	670.479	725.997	-0.105951	0.140441	-0.754418	0.450598	0.999953	-0.00803101	Group_NIT2_vs_NTC
ENSG00000061987.16	MON2	protein_coding	992.439	877.327	853.622	959.624	1008.72	1020.32	1030.35	1031.41	988.671	0.151979	0.0825943	1.84007	0.0657586	0.999953	0.0387993	Group_NIT2_vs_NTC
ENSG00000062038.15	CDH3	protein_coding	0	1.08045	0	0	0	0	0	0	0.143204	-0.757251	4.20337	-0.180153	0.857032	0.999953	-8.06222e-05	Group_NIT2_vs_NTC
ENSG00000062096.15	ARSF	protein_coding	0	0	0	0	0	0	0	0	0							Group_NIT2_vs_NTC
ENSG00000062194.16	GPBP1	protein_coding	1557.27	1419.71	1395.03	1399.12	1555.37	1566.45	1403.1	1451.42	1475.81	0.0511157	0.0677533	0.754439	0.450585	0.999953	0.0145524	Group_NIT2_vs_NTC
ENSG00000062282.15	DGAT2	protein_coding	32.9749	23.77	23.4611	29.4966	25.8189	23.0882	27.0477	26.9733	24.758	-0.0903748	0.355053	-0.254539	0.799079	0.999953	-0.00182526	Group_NIT2_vs_NTC
ENSG00000062370.17	ZNF112	protein_coding	156.365	184.757	175.958	168.131	132.656	166.945	156.369	163.124	162.271	-0.150631	0.132724	-1.13491	0.256412	0.999953	-0.0132495	Group_NIT2_vs_NTC
ENSG00000062485.19	CS	protein_coding	4613.3	4353.14	4164.34	4346.82	4579.74	4220.7	4609.94	4778.13	4280.41	0.0577068	0.0597673	0.965524	0.334282	0.999953	0.0199702	Group_NIT2_vs_NTC
ENSG00000062524.16	LTK	protein_coding	1.06371	3.24136	2.70705	1.96644	5.34184	1.77602	3.38096	2.56889	3.0627	0.599689	0.97088	0.617676	0.536789	0.999953	0.000981389	Group_NIT2_vs_NTC
ENSG00000062582.14	MRPS24	protein_coding	9.57336	8.64362	9.02349	4.91611	24.0383	1.77602	10.9881	7.70666	10.1878	0.31671	0.621182	0.509851	0.610156	0.999953	0.00145297	Group_NIT2_vs_NTC
ENSG00000062598.18	ELMO2	protein_coding	756.296	713.099	685.785	694.154	693.549	707.742	703.24	620.386	696.343	-0.0634146	0.0782197	-0.810724	0.417524	0.999953	-0.0130742	Group_NIT2_vs_NTC
ENSG00000062650.20	WAPL	protein_coding	2013.6	2033.41	2110.6	2060.83	2094	2118.79	2105.49	2024.28	2019.25	0.0222129	0.0559886	0.39674	0.691559	0.999953	0.00843204	Group_NIT2_vs_NTC
ENSG00000062716.13	VMP1	protein_coding	2816.7	2522.86	2227.9	2610.45	2465.26	2159.63	2558.54	2638.25	2714.23	-0.0505783	0.0802308	-0.630409	0.528427	0.999953	-0.0101754	Group_NIT2_vs_NTC
ENSG00000062725.10	APPBP2	protein_coding	896.705	949.718	1087.33	971.422	1076.38	1050.51	991.467	956.91	1002.81	0.0610792	0.0887666	0.688088	0.491397	0.999953	0.00879042	Group_NIT2_vs_NTC
ENSG00000062822.16	POLD1	protein_coding	594.612	527.261	492.683	542.738	802.166	578.981	637.311	657.635	559.909	0.304095	0.111893	2.71773	0.00657312	0.39877	0.181806	Group_NIT2_vs_NTC
ENSG00000063015.21	SEZ6	protein_coding	1.06371	0	0.902349	0.983221	0	0	0	0	0.580485	-2.01711	3.1647	-0.637377	0.523879	0.999953	-0.000337279	Group_NIT2_vs_NTC
ENSG00000063046.18	EIF4B	protein_coding	3602.78	4048.45	4906.98	3975.16	4488.93	4681.58	4227.89	4255.36	4339.77	0.0967974	0.105259	0.919614	0.357774	0.999953	0.0126594	Group_NIT2_vs_NTC
ENSG00000063127.16	SLC6A16	protein_coding	3.19112	10.8045	16.2423	1.96644	15.1352	14.2081	8.4524	3.85333	11.2013	0.391778	0.703957	0.556537	0.577844	0.999953	0.00124752	Group_NIT2_vs_NTC
ENSG00000063169.12	BICRA	protein_coding	380.807	382.48	388.01	380.507	381.941	366.747	411.632	390.471	372.041	0.0163868	0.0941317	0.174084	0.8618	0.999953	0.00222245	Group_NIT2_vs_NTC
ENSG00000063176.16	SPHK2	protein_coding	261.672	293.883	286.947	219.258	232.37	262.85	253.572	222.209	225.094	-0.126257	0.135552	-0.93143	0.351631	0.999953	-0.0102954	Group_NIT2_vs_NTC
ENSG00000063177.13	RPL18	protein_coding	8688.36	9539.31	10830	9228.51	11289.1	9932.37	9306.94	9251.85	9745.55	0.0559628	0.0872527	0.641388	0.52127	0.999953	0.00871959	Group_NIT2_vs_NTC
ENSG00000063180.9	CA11	protein_coding	31.9112	29.1722	40.6057	21.6309	14.2449	18.6482	21.131	19.2667	18.2663	-0.743148	0.361361	-2.05652	0.0397321	0.999953	-0.00936764	Group_NIT2_vs_NTC
ENSG00000063241.8	ISOC2	protein_coding	618.014	586.686	614.5	509.309	671.291	506.164	514.751	500.933	551.209	-0.0932115	0.0916149	-1.01743	0.30895	0.999953	-0.0158809	Group_NIT2_vs_NTC
ENSG00000063244.14	U2AF2	protein_coding	4865.4	4685.92	4334.89	4721.43	5840.41	4908.91	4812.8	4986.21	4682.56	0.139452	0.0554295	2.51585	0.0118746	0.568342	0.0946846	Group_NIT2_vs_NTC
ENSG00000063245.15	EPN1	protein_coding	3033.69	3139.79	2906.47	2955.56	3608.41	2834.52	2999.76	2976.06	3172.1	0.0430256	0.101082	0.42565	0.670363	0.999953	0.00637609	Group_NIT2_vs_NTC
ENSG00000063322.15	MED29	protein_coding	870.112	786.569	803.993	747.248	738.064	737.934	722.68	834.888	819.594	-0.081631	0.101481	-0.804398	0.421167	0.999953	-0.0112954	Group_NIT2_vs_NTC
ENSG00000063438.20	AHRR	protein_coding	27.6564	34.5745	24.3634	33.4295	31.1607	25.7522	27.0477	30.8266	25.7193	-0.0545677	0.310066	-0.175988	0.860304	0.999953	-0.000845333	Group_NIT2_vs_NTC
ENSG00000063515.3	GSC2	protein_coding	0	0	0.902349	0	0	0	0	0	0.0601566	-0.783462	4.20601	-0.186272	0.852232		-8.76549e-05	Group_NIT2_vs_NTC
ENSG00000063587.15	ZNF275	protein_coding	586.103	524.019	456.589	544.704	533.294	593.189	540.954	540.751	516.068	0.0745005	0.104922	0.710055	0.47767	0.999953	0.0090702	Group_NIT2_vs_NTC
ENSG00000063601.17	MTMR1	protein_coding	796.717	740.11	668.641	839.671	636.569	681.102	730.288	806.631	797.54	-0.0945269	0.108523	-0.871029	0.383738	0.999953	-0.0118123	Group_NIT2_vs_NTC
ENSG00000063660.9	GPC1	protein_coding	1354.1	1259.81	1257.87	1142.5	1230.4	1272.52	1272.93	1150.86	1046.24	-0.0175737	0.167359	-0.105006	0.916371	0.999953	-0.00120042	Group_NIT2_vs_NTC
ENSG00000063761.16	ADCK1	protein_coding	65.9498	65.9076	89.3326	65.8758	48.9669	62.1605	64.2383	41.1022	63.5004	-0.408638	0.243364	-1.67913	0.0931275	0.999953	-0.0111636	Group_NIT2_vs_NTC
ENSG00000063854.13	HAGH	protein_coding	846.711	891.373	872.572	810.174	649.924	743.263	747.192	680.755	817.034	-0.279497	0.10921	-2.55925	0.0104897	0.529065	-0.126882	Group_NIT2_vs_NTC
ENSG00000063978.17	RNF4	protein_coding	1752.99	1755.74	1713.56	1693.11	1626.59	1696.09	1736.97	1681.34	1542.96	-0.0351905	0.103499	-0.340008	0.73385	0.999953	-0.00503938	Group_NIT2_vs_NTC
ENSG00000064012.24	CASP8	protein_coding	278.691	264.711	274.314	253.671	284.898	247.754	292.453	258.173	237.715	0.0133599	0.168221	0.079419	0.936699	0.999953	0.000961774	Group_NIT2_vs_NTC
ENSG00000064042.18	LIMCH1	protein_coding	453.139	690.409	1216.37	566.335	88.1403	330.339	678.728	315.973	425.804	-1.18813	0.251541	-4.72339	2.31942e-06	0.00231043	-1.0661	Group_NIT2_vs_NTC
ENSG00000064102.15	INTS13	protein_coding	1090.3	1084.77	969.123	1077.61	1252.66	983.025	1054.86	1100.77	1154.5	0.0578762	0.0923351	0.626806	0.530786	0.999953	0.00983578	Group_NIT2_vs_NTC
ENSG00000064115.11	TM7SF3	protein_coding	1378.56	1473.74	1462.71	1401.09	1152.95	1322.24	1278.85	1188.11	1248.37	-0.210204	0.0889478	-2.36323	0.0181165	0.712429	-0.0789835	Group_NIT2_vs_NTC
ENSG00000064195.7	DLX3	protein_coding	0	0	0	0	0	0	0	0	0							Group_NIT2_vs_NTC
ENSG00000064199.7	SPA17	protein_coding	62.7587	65.9076	70.3832	58.9933	80.1276	60.3845	68.4645	61.6533	69.8646	0.062448	0.210488	0.296682	0.766709	0.999953	0.00261979	Group_NIT2_vs_NTC
ENSG00000064201.16	TSPAN32	protein_coding	1.06371	0	1.8047	0	0	0	0	2.56889	0.362486	-3.97216	4.13106	-0.961535	0.336283	0.999953	-4.86034e-05	Group_NIT2_vs_NTC
ENSG00000064205.11	CCN5	protein_coding	0	0	0	0.983221	0	0	0	0	0.149418	-0.704626	4.19708	-0.167885	0.866674	0.999953	-7.49188e-05	Group_NIT2_vs_NTC
ENSG00000064218.5	DMRT3	protein_coding	0	0	0	0	0	0	0	0	0							Group_NIT2_vs_NTC
ENSG00000064225.13	ST3GAL6	protein_coding	626.524	749.834	639.766	683.339	432.689	635.814	514.751	616.533	751.64	-0.304343	0.121273	-2.50958	0.0120876	0.574225	-0.0484141	Group_NIT2_vs_NTC
ENSG00000064270.13	ATP2C2	protein_coding	1.06371	0	0.902349	1.96644	0.890306	0.888008	0	0	0.90129	-0.990023	1.89466	-0.522533	0.6013	0.999953	-0.000403635	Group_NIT2_vs_NTC
ENSG00000064300.9	NGFR	protein_coding	0	0	9.02349	3.93288	3.56123	0	0.84524	0	1.60882	-0.515287	1.7982	-0.286556	0.774452	0.999953	-0.000145703	Group_NIT2_vs_NTC
ENSG00000064309.16	CDON	protein_coding	65.9498	49.7008	85.7232	64.8926	46.2959	39.9604	33.8096	41.1022	51.8194	-0.750361	0.293513	-2.55648	0.0105737	0.532459	-0.0141987	Group_NIT2_vs_NTC
ENSG00000064313.13	TAF2	protein_coding	1160.5	1177.69	1135.16	1205.43	1152.06	1194.37	1208.69	1254.9	1203.76	0.0396921	0.0719237	0.551864	0.581042	0.999953	0.00910345	Group_NIT2_vs_NTC
ENSG00000064393.16	HIPK2	protein_coding	2822.02	2450.47	2716.07	2659.61	3822.09	3211.04	3036.95	2859.17	2979.36	0.273825	0.0907648	3.01687	0.00255402	0.218413	0.196281	Group_NIT2_vs_NTC
ENSG00000064419.14	TNPO3	protein_coding	2088.06	2019.37	1955.39	2145.39	2279.18	2195.16	2151.98	2326.13	2143.13	0.125225	0.0551162	2.27203	0.023085	0.825876	0.0769196	Group_NIT2_vs_NTC
ENSG00000064489.23	BORCS8-MEF2B	protein_coding	0	0	0	0	0	0	0	0	0.142347	-0.0621578	4.20601	-0.0147783	0.988209	0.999953	-3.3301e-05	Group_NIT2_vs_NTC
ENSG00000064490.14	RFXANK	protein_coding	602.058	619.099	687.59	658.758	601.847	637.59	610.264	566.44	577.823	-0.0900628	0.108856	-0.827356	0.408035	0.999953	-0.0109852	Group_NIT2_vs_NTC
ENSG00000064545.15	TMEM161A	protein_coding	291.456	307.929	272.509	289.067	316.059	242.426	259.489	244.044	280.385	-0.126934	0.126064	-1.0069	0.313982	0.999953	-0.0116242	Group_NIT2_vs_NTC
ENSG00000064547.14	LPAR2	protein_coding	15.9556	20.5286	27.0705	22.6141	27.5995	15.0961	16.0596	14.1289	27.3091	-0.269392	0.381274	-0.706557	0.479842	0.999953	-0.0029505	Group_NIT2_vs_NTC
ENSG00000064601.21	CTSA	protein_coding	2275.27	2328.37	2601.47	2297.79	2212.41	2039.75	2114.79	2030.71	2566.97	-0.176818	0.0847456	-2.08646	0.0369374	0.991178	-0.053856	Group_NIT2_vs_NTC
ENSG00000064607.17	SUGP2	protein_coding	1364.74	1326.8	1311.11	1303.75	1289.16	1246.76	1316.88	1243.34	1284.1	-0.0584012	0.0577638	-1.01103	0.312	0.999953	-0.0209568	Group_NIT2_vs_NTC
ENSG00000064651.14	SLC12A2	protein_coding	1080.73	1256.57	1009.73	1107.11	962.421	1338.23	1151.22	1173.98	1207.37	0.0487395	0.0802859	0.607075	0.543801	0.999953	0.00883034	Group_NIT2_vs_NTC
ENSG00000064652.11	SNX24	protein_coding	160.62	125.332	161.521	127.819	192.306	155.401	140.31	132.298	182.272	0.122621	0.199105	0.615859	0.537988	0.999953	0.0048422	Group_NIT2_vs_NTC
ENSG00000064655.19	EYA2	protein_coding	0	0	0	0	0	0	0	0	0.196403	-0.0621655	4.20601	-0.0147802	0.988208	0.999953	-3.45829e-05	Group_NIT2_vs_NTC
ENSG00000064666.15	CNN2	protein_coding	4355.88	4422.29	4762.6	4807.95	3687.65	4004.92	4999.6	4856.48	4719.58	-0.0735245	0.0831227	-0.884529	0.376411	0.999953	-0.0147671	Group_NIT2_vs_NTC
ENSG00000064687.13	ABCA7	protein_coding	97.8611	99.4016	140.766	88.4899	85.4694	86.1368	84.524	73.2133	90.0008	-0.359894	0.178211	-2.01948	0.043437	0.999953	-0.019094	Group_NIT2_vs_NTC
ENSG00000064692.20	SNCAIP	protein_coding	294.647	257.148	322.139	207.46	121.082	249.53	221.453	186.244	189.312	-0.468393	0.217071	-2.15779	0.0309443	0.928794	-0.0161075	Group_NIT2_vs_NTC
ENSG00000064703.13	DDX20	protein_coding	774.379	787.65	812.114	806.241	701.561	769.015	849.467	789.933	736.322	-0.0323071	0.137583	-0.234818	0.81435	0.999953	-0.00179082	Group_NIT2_vs_NTC
ENSG00000064726.10	BTBD1	protein_coding	2636.93	2839.43	2393.03	2653.71	2458.14	2549.47	2577.98	2618.98	2782.67	-0.0416511	0.075616	-0.550823	0.581755	0.999953	-0.00875506	Group_NIT2_vs_NTC
ENSG00000064763.12	FAR2	protein_coding	2109.33	2145.78	2273.02	2093.28	2003.19	2267.97	2424.99	2173.28	2082.83	0.0414507	0.123642	0.335249	0.737437	0.999953	0.00333537	Group_NIT2_vs_NTC
ENSG00000064787.14	BCAS1	protein_coding	1.06371	0	0	1.96644	7.12245	0.888008	2.53572	2.56889	1.25468	2.05111	1.67306	1.22596	0.220212	0.999953	0.00110539	Group_NIT2_vs_NTC
ENSG00000064835.12	POU1F1	protein_coding	0	0	0	0	0	0	0	0	0.124785	-0.0621488	4.20601	-0.0147762	0.988211	0.999953	-2.21732e-05	Group_NIT2_vs_NTC
ENSG00000064886.14	CHI3L2	protein_coding	0	0	0	0.983221	1.78061	0	0	2.56889	0.355515	1.21508	4.16187	0.291956	0.770321	0.999953	0.000148917	Group_NIT2_vs_NTC
ENSG00000064932.16	SBNO2	protein_coding	1766.82	1324.63	1445.56	1564.3	1572.28	1474.09	1493.54	1319.12	1476.8	-0.0528842	0.0814033	-0.649657	0.515914	0.999953	-0.0103026	Group_NIT2_vs_NTC
ENSG00000064933.19	PMS1	protein_coding	475.477	472.158	434.932	440.483	466.521	455.548	427.692	454.693	436.213	-0.015229	0.123502	-0.12331	0.901861	0.999953	-0.00149097	Group_NIT2_vs_NTC
ENSG00000064961.19	HMG20B	protein_coding	939.253	997.257	1081.01	927.177	965.092	991.017	914.55	924.799	937.689	-0.0578548	0.101542	-0.569764	0.568838	0.999953	-0.00817969	Group_NIT2_vs_NTC
ENSG00000064989.13	CALCRL	protein_coding	3618.73	3940.41	5220.99	3736.24	2042.36	4635.4	4136.61	3419.19	3513.07	-0.229411	0.162492	-1.41183	0.158001	0.999953	-0.0135958	Group_NIT2_vs_NTC
ENSG00000064995.19	TAF11	protein_coding	782.889	840.592	882.498	826.889	801.276	856.04	748.883	838.742	798.357	-0.0430761	0.0976926	-0.440935	0.65926	0.999953	-0.00635141	Group_NIT2_vs_NTC
ENSG00000064999.16	ANKS1A	protein_coding	543.554	536.985	741.731	546.671	590.273	640.254	647.454	562.586	584.643	0.051343	0.0943847	0.543976	0.586458	0.999953	0.00766572	Group_NIT2_vs_NTC
ENSG00000065000.20	AP3D1	protein_coding	5315.34	4831.78	4961.12	5053.76	5683.72	4990.6	5006.36	4945.11	5043.78	0.0312786	0.0514449	0.608001	0.543187	0.999953	0.0120798	Group_NIT2_vs_NTC
ENSG00000065029.15	ZNF76	protein_coding	299.965	333.86	322.139	281.201	290.24	278.834	248.501	308.266	265.391	-0.141693	0.133822	-1.05882	0.289681	0.999953	-0.011929	Group_NIT2_vs_NTC
ENSG00000065054.14	SLC9A3R2	protein_coding	2080.61	2060.42	2164.74	2329.25	2308.56	2231.56	2066.61	2106.49	2819.02	0.0262308	0.203241	0.129063	0.897308	0.999953	0.000987675	Group_NIT2_vs_NTC
ENSG00000065057.9	NTHL1	protein_coding	295.711	266.872	273.412	239.906	300.033	270.842	269.632	249.182	284.691	0.0199095	0.110823	0.179651	0.857427	0.999953	0.00211921	Group_NIT2_vs_NTC
ENSG00000065060.18	BLTP3A	protein_coding	545.682	543.468	523.363	587.966	527.952	658.014	585.752	653.782	635.688	0.132763	0.112666	1.17837	0.238648	0.999953	0.0157838	Group_NIT2_vs_NTC
ENSG00000065135.12	GNAI3	protein_coding	3743.19	3761.05	3428.93	3704.78	3834.55	3757.16	3588.89	3907.28	3696.65	0.0445842	0.0871976	0.511301	0.609141	0.999953	0.00850423	Group_NIT2_vs_NTC
ENSG00000065150.21	IPO5	protein_coding	6950.26	6663.15	5270.62	6946.46	7568.5	6760.4	6876.88	7412.52	6868.09	0.156733	0.0835482	1.87595	0.0606615	0.999953	0.0463771	Group_NIT2_vs_NTC
ENSG00000065154.12	OAT	protein_coding	2824.14	2991.77	3035.5	3097.15	2855.21	3105.36	2856.91	3116.06	3082.45	-0.00403561	0.0798602	-0.0505334	0.959697	0.999953	-0.00250585	Group_NIT2_vs_NTC
ENSG00000065183.16	WDR3	protein_coding	1875.32	1823.8	1581.82	1905.48	1987.16	1838.18	1931.37	2070.52	1741.44	0.130073	0.112787	1.15326	0.248803	0.999953	0.0169322	Group_NIT2_vs_NTC
ENSG00000065243.20	PKN2	protein_coding	1575.35	1524.52	1657.62	1592.82	1493.93	1767.14	1643.15	1745.56	1642.06	0.0654423	0.0765176	0.855258	0.392408	0.999953	0.0147117	Group_NIT2_vs_NTC
ENSG00000065268.11	WDR18	protein_coding	627.587	688.248	782.337	724.634	743.406	681.99	748.038	684.608	647.833	0.0204525	0.0974088	0.209966	0.833694	0.999953	0.00344083	Group_NIT2_vs_NTC
ENSG00000065308.5	TRAM2	protein_coding	4531.39	4123.01	3096.86	4357.64	3964.53	3623.07	3912.62	4062.69	5006.7	-0.0443213	0.119137	-0.372021	0.709877	0.999953	-0.00558131	Group_NIT2_vs_NTC
ENSG00000065320.9	NTN1	protein_coding	6.38224	2.1609	5.4141	7.86577	11.574	5.32805	6.76192	10.2755	5.21894	0.671644	0.760279	0.883418	0.37701	0.999953	0.00187125	Group_NIT2_vs_NTC
ENSG00000065325.13	GLP2R	protein_coding	0	0	0	0	0	0	0	0	0							Group_NIT2_vs_NTC
ENSG00000065328.17	MCM10	protein_coding	657.371	549.95	342.893	539.788	869.829	679.326	597.585	774.519	577.816	0.488152	0.208587	2.34028	0.0192693	0.735603	0.0189121	Group_NIT2_vs_NTC
ENSG00000065357.20	DGKA	protein_coding	752.041	780.087	757.071	753.147	590.273	584.309	726.061	620.386	697.341	-0.280092	0.113165	-2.47507	0.0133209	0.612374	-0.0520926	Group_NIT2_vs_NTC
ENSG00000065361.17	ERBB3	protein_coding	1.06371	3.24136	0.902349	1.96644	0	0.888008	0.84524	1.28444	1.57137	-1.33612	1.42551	-0.937295	0.348607	0.999953	-0.0011185	Group_NIT2_vs_NTC
ENSG00000065371.18	ROPN1	protein_coding	0	0	0	0	0	0	0	0	0							Group_NIT2_vs_NTC
ENSG00000065413.20	ANKRD44	protein_coding	155.301	142.62	93.8443	175.997	189.635	144.745	175.81	179.822	198.334	0.31206	0.164539	1.89657	0.0578843	0.999953	0.0188784	Group_NIT2_vs_NTC
ENSG00000065427.15	KARS1	protein_coding	4275.04	4150.02	4041.62	4181.64	4555.7	4275.76	4351.3	4221.97	4169.07	0.0638434	0.0472482	1.35124	0.17662	0.999953	0.0316959	Group_NIT2_vs_NTC
ENSG00000065457.11	ADAT1	protein_coding	976.483	892.454	907.763	891.782	771.005	1032.75	959.348	923.515	828.805	0.0116071	0.122178	0.0950012	0.924314	0.999953	0.000952782	Group_NIT2_vs_NTC
ENSG00000065485.20	PDIA5	protein_coding	1416.86	1531	1745.14	1472.87	1201.91	1465.21	1529.89	1421.88	1279.68	-0.131048	0.163919	-0.799465	0.424021	0.999953	-0.00741732	Group_NIT2_vs_NTC
ENSG00000065491.8	TBC1D22B	protein_coding	298.902	344.664	336.576	368.708	327.633	355.203	345.703	313.404	333.54	-0.00373341	0.110648	-0.0337414	0.973083	0.999953	-0.000498132	Group_NIT2_vs_NTC
ENSG00000065518.8	NDUFB4	protein_coding	1661.51	1734.13	1815.53	1591.83	1747.67	1787.56	1631.31	1618.4	1734.19	-0.0037616	0.0791436	-0.0475288	0.962092	0.999953	-0.00137682	Group_NIT2_vs_NTC
ENSG00000065526.13	SPEN	protein_coding	2119.97	1779.5	1840.79	2051.98	2165.23	1954.51	2436.83	2314.57	2158.86	0.182832	0.0901296	2.02854	0.042505	0.999953	0.0433791	Group_NIT2_vs_NTC
ENSG00000065534.20	MYLK	protein_coding	357.406	516.456	492.683	404.104	187.855	613.613	439.525	412.306	422.437	-0.149613	0.242095	-0.617993	0.53658	0.999953	-0.00344142	Group_NIT2_vs_NTC
ENSG00000065548.18	ZC3H15	protein_coding	2122.1	2082.03	1986.97	2188.65	2535.59	2044.19	2045.48	2268.33	2176.44	0.0829127	0.0787024	1.0535	0.292114	0.999953	0.0182115	Group_NIT2_vs_NTC
ENSG00000065559.15	MAP2K4	protein_coding	700.983	728.225	786.849	771.829	755.87	800.095	776.776	825.897	781.245	0.0816013	0.0889194	0.9177	0.358776	0.999953	0.0144427	Group_NIT2_vs_NTC
ENSG00000065600.13	PACC1	protein_coding	531.854	440.825	411.471	495.543	461.179	477.748	398.953	473.96	481.363	-0.0533903	0.111286	-0.479756	0.631401	0.999953	-0.00725654	Group_NIT2_vs_NTC
ENSG00000065609.15	SNAP91	protein_coding	3.19112	4.32181	9.92584	3.93288	0	3.55203	4.2262	0	4.6653	-1.51273	1.01114	-1.49607	0.134636	0.999953	-0.00240161	Group_NIT2_vs_NTC
ENSG00000065613.15	SLK	protein_coding	2979.44	2940.99	2574.4	2941.8	3339.54	3540.49	3069.91	3256.06	3759.19	0.207745	0.116364	1.7853	0.0742119	0.999953	0.0220379	Group_NIT2_vs_NTC
ENSG00000065615.14	CYB5R4	protein_coding	453.139	404.089	489.073	414.919	442.482	516.821	469.954	457.262	440.232	0.100482	0.106846	0.940437	0.346994	0.999953	0.0130218	Group_NIT2_vs_NTC
ENSG00000065618.21	COL17A1	protein_coding	113.817	145.861	125.427	113.07	162.926	171.386	144.536	183.675	163.711	0.410189	0.148904	2.75472	0.0058743	0.376759	0.22248	Group_NIT2_vs_NTC
ENSG00000065621.15	GSTO2	protein_coding	176.575	20.5286	15.3399	14.7483	126.424	23.9762	16.9048	21.8355	62.9865	-0.0167188	0.301156	-0.0555153	0.955728	0.999953	-0.000310269	Group_NIT2_vs_NTC
ENSG00000065665.21	SEC61A2	protein_coding	115.944	108.045	99.2584	117.987	111.288	117.217	112.417	111.747	100.574	0.0439409	0.155803	0.282029	0.777921	0.999953	0.00281231	Group_NIT2_vs_NTC
ENSG00000065675.16	PRKCQ	protein_coding	24.4653	18.3677	27.9728	27.5302	22.2577	15.0961	21.9762	14.1289	22.8137	-0.415888	0.424857	-0.978889	0.327635	0.999953	-0.00360327	Group_NIT2_vs_NTC
ENSG00000065802.12	ASB1	protein_coding	703.11	784.408	656.008	789.527	744.296	849.823	792.835	748.831	741.004	0.10083	0.0892679	1.12952	0.258678	0.999953	0.017423	Group_NIT2_vs_NTC
ENSG00000065809.14	FAM107B	protein_coding	9064.91	9587.93	9167.87	8999.42	9750.64	9503.46	9536	9441.94	8667.82	0.0543206	0.107925	0.50332	0.614739	0.999953	0.00662144	Group_NIT2_vs_NTC
ENSG00000065833.9	ME1	protein_coding	302.093	412.733	426.811	541.755	515.487	372.963	344.858	396.893	473.632	0.0324486	0.267951	0.121099	0.903613	0.999953	0.00117082	Group_NIT2_vs_NTC
ENSG00000065882.18	TBC1D1	protein_coding	1827.45	1895.11	1811.02	1941.86	1830.47	1942.07	1806.28	2002.45	1992.65	0.0195193	0.0680276	0.286932	0.774164	0.999953	0.0041474	Group_NIT2_vs_NTC
ENSG00000065883.18	CDK13	protein_coding	1693.42	1673.62	1760.48	1842.56	1390.66	1815.09	1816.42	1776.39	1682.19	-0.0394639	0.0812912	-0.485463	0.627348	0.999953	-0.007738	Group_NIT2_vs_NTC
ENSG00000065911.13	MTHFD2	protein_coding	1667.89	1609.87	1140.57	2480.67	1639.94	1311.59	1900.95	2123.19	2385.17	0.0560794	0.355594	0.157706	0.874688	0.999953	0.000703199	Group_NIT2_vs_NTC
ENSG00000065923.10	SLC9A7	protein_coding	210.614	199.884	248.146	234.99	489.669	216.674	178.346	202.942	213.015	0.193871	0.272997	0.710157	0.477607	0.999953	0.0039633	Group_NIT2_vs_NTC
ENSG00000065970.9	FOXJ2	protein_coding	636.097	641.789	639.766	608.614	707.794	746.815	672.811	676.902	688.09	0.150694	0.0813303	1.85287	0.0639011	0.999953	0.0404113	Group_NIT2_vs_NTC
ENSG00000065978.19	YBX1	protein_coding	17256.5	16884.2	16363.2	15909.5	16046	16643	16155.9	16250.8	16205	-0.0285025	0.0430755	-0.661687	0.508172	0.999953	-0.0140568	Group_NIT2_vs_NTC
ENSG00000065989.16	PDE4A	protein_coding	277.628	236.619	249.951	284.151	324.072	238.874	243.429	283.862	287.604	0.0566954	0.119994	0.472487	0.636579	0.999953	0.00592096	Group_NIT2_vs_NTC
ENSG00000066027.12	PPP2R5A	protein_coding	775.443	920.545	973.635	749.214	732.722	1125.11	878.205	874.706	881.548	0.0749114	0.117972	0.634994	0.525432	0.999953	0.00719366	Group_NIT2_vs_NTC
ENSG00000066032.19	CTNNA2	protein_coding	0	0	0	0	0	0	0	0	0.0506578	-0.0621521	4.20601	-0.014777	0.98821		-1.49181e-05	Group_NIT2_vs_NTC
ENSG00000066044.15	ELAVL1	protein_coding	3019.86	3190.58	2783.75	2954.58	3380.49	3085.83	3009.9	3311.3	2979.23	0.0976199	0.0616132	1.5844	0.113103	0.999953	0.0394209	Group_NIT2_vs_NTC
ENSG00000066056.14	TIE1	protein_coding	11388	13245.3	15815.5	11897	12203.4	13520.8	12349.8	11290.3	11899.3	-0.0790143	0.097113	-0.813632	0.415856	0.999953	-0.0117714	Group_NIT2_vs_NTC
ENSG00000066084.13	DIP2B	protein_coding	2271.01	2342.42	2475.14	2521.96	2206.18	2810.54	2692.09	2741	2494.17	0.119614	0.0859995	1.39087	0.164266	0.999953	0.025517	Group_NIT2_vs_NTC
ENSG00000066117.15	SMARCD1	protein_coding	1995.51	2024.77	2137.67	1951.69	2188.37	2355.88	1955.04	2064.1	2111.46	0.0777028	0.0859261	0.904298	0.365838	0.999953	0.0144415	Group_NIT2_vs_NTC
ENSG00000066135.13	KDM4A	protein_coding	582.912	649.352	755.266	648.926	542.197	602.069	570.537	569.008	609.423	-0.205514	0.0958997	-2.14301	0.0321123	0.939957	-0.0480178	Group_NIT2_vs_NTC
ENSG00000066136.21	NFYC	protein_coding	495.688	485.123	513.437	463.097	494.12	531.029	515.597	522.768	493.568	0.0754784	0.0860577	0.877067	0.38045	0.999953	0.0141456	Group_NIT2_vs_NTC
ENSG00000066185.13	ZMYND12	protein_coding	3.19112	3.24136	3.6094	0.983221	3.56123	0	0.84524	5.13777	1.66514	-0.347504	1.40944	-0.246556	0.805252	0.999953	-0.000247028	Group_NIT2_vs_NTC
ENSG00000066230.12	SLC9A3	protein_coding	17.0193	18.3677	9.92584	14.7483	31.1607	14.2081	18.5953	20.5511	17.1703	0.473326	0.447849	1.05689	0.290563	0.999953	0.00377846	Group_NIT2_vs_NTC
ENSG00000066248.15	NGEF	protein_coding	23.4016	69.1489	13.5352	83.5738	40.9541	55.0565	40.5715	42.3866	135.43	0.0909798	0.677515	0.134285	0.893178	0.999953	0.000304307	Group_NIT2_vs_NTC
ENSG00000066279.19	ASPM	protein_coding	2552.9	1741.69	1624.23	2159.15	3100.05	2514.84	2330.33	2624.12	2289.95	0.39766	0.143073	2.77942	0.00544559	0.362387	0.2404	Group_NIT2_vs_NTC
ENSG00000066294.15	CD84	protein_coding	0	1.08045	0	0	0	0	0	0	0.0720302	-0.783458	4.20601	-0.186271	0.852232	0.999953	-8.6078e-05	Group_NIT2_vs_NTC
ENSG00000066322.15	ELOVL1	protein_coding	3067.73	2794.05	2717.88	2844.46	2775.98	2698.66	2774.92	2675.5	2848.77	-0.0635673	0.058002	-1.09595	0.2731	0.999953	-0.0228465	Group_NIT2_vs_NTC
ENSG00000066379.15	POLR1H	protein_coding	221.251	215.01	248.146	213.359	235.041	204.242	219.762	223.493	220.878	-0.0228948	0.123229	-0.185791	0.852608	0.999953	-0.00208465	Group_NIT2_vs_NTC
ENSG00000066382.17	MPPED2	protein_coding	0	0	0	0	0	0	0	0	0							Group_NIT2_vs_NTC
ENSG00000066405.13	CLDN18	protein_coding	0	0	0	0	3.56123	0	0	0	0.486438	1.45933	3.95127	0.369331	0.711881	0.999953	0.000155636	Group_NIT2_vs_NTC
ENSG00000066422.7	ZBTB11	protein_coding	750.977	733.627	659.617	782.644	676.633	754.807	742.966	747.546	684.018	-0.00300747	0.100128	-0.0300363	0.976038	0.999953	-0.00044182	Group_NIT2_vs_NTC
ENSG00000066427.25	ATXN3	protein_coding	390.381	411.652	468.319	394.272	369.477	442.228	424.311	385.333	416.689	-0.0365019	0.113638	-0.321211	0.748051	0.999953	-0.00427285	Group_NIT2_vs_NTC
ENSG00000066455.13	GOLGA5	protein_coding	1150.93	1097.74	1181.18	1133.65	1047.89	1031.87	1008.37	1125.17	1082.16	-0.11765	0.0694004	-1.69523	0.0900312	0.999953	-0.0419206	Group_NIT2_vs_NTC
ENSG00000066468.24	FGFR2	protein_coding	1.06371	1.08045	3.6094	0	0.890306	3.55203	5.91668	6.42222	2.42333	1.60605	1.10992	1.44701	0.147895	0.999953	0.00204226	Group_NIT2_vs_NTC
ENSG00000066557.6	LRRC40	protein_coding	930.744	777.926	787.751	801.325	807.508	855.152	887.502	882.413	817.575	0.0600056	0.0878894	0.68274	0.494771	0.999953	0.0102131	Group_NIT2_vs_NTC
ENSG00000066583.12	ISOC1	protein_coding	1273.26	1077.21	636.156	1102.19	1202.8	822.295	894.264	1100.77	1065.56	0.000815153	0.140085	0.00581898	0.995357	0.999953	3.42842e-06	Group_NIT2_vs_NTC
ENSG00000066629.19	EML1	protein_coding	1511.53	1617.44	1536.7	1752.1	1313.2	1673.01	1804.59	1759.69	1681.34	0.0179683	0.12274	0.146394	0.88361	0.999953	0.00172872	Group_NIT2_vs_NTC
ENSG00000066651.20	TRMT11	protein_coding	140.409	128.574	83.0161	118.97	145.12	93.2408	138.619	132.298	129.192	0.124171	0.208384	0.595875	0.551259	0.999953	0.00378612	Group_NIT2_vs_NTC
ENSG00000066654.14	THUMPD1	protein_coding	1412.6	1078.29	1326.45	1099.24	1414.7	1069.16	1252.65	1202.24	1185.84	0.00723082	0.0657452	0.109983	0.912423	0.999953	0.00238544	Group_NIT2_vs_NTC
ENSG00000066697.15	MSANTD3	protein_coding	1477.49	1561.25	1403.15	1641.98	1686.24	1529.15	1616.1	1500.23	1634.91	0.062229	0.0829997	0.74975	0.453405	0.999953	0.0116759	Group_NIT2_vs_NTC
ENSG00000066735.16	KIF26A	protein_coding	453.139	612.616	797.677	476.862	463.85	719.286	557.013	473.96	426.698	-0.0163277	0.439503	-0.0371504	0.970365	0.999953	-0.000113863	Group_NIT2_vs_NTC
ENSG00000066739.12	ATG2B	protein_coding	995.63	863.281	1022.36	974.372	1046.11	1065.61	1085.29	1037.83	1043.81	0.137766	0.0716868	1.92177	0.0546345	0.999953	0.0478997	Group_NIT2_vs_NTC
ENSG00000066777.9	ARFGEF1	protein_coding	1907.23	1986.95	1922	2105.08	2077.98	2146.31	2096.2	2268.33	2177.37	0.117198	0.0633279	1.85065	0.0642194	0.999953	0.0509709	Group_NIT2_vs_NTC
ENSG00000066813.14	ACSM2B	protein_coding	2.12741	0	0.902349	0.983221	0	1.77602	2.53572	0	0.656297	-0.412057	2.61363	-0.157657	0.874727	0.999953	-0.000130966	Group_NIT2_vs_NTC
ENSG00000066827.16	ZFAT	protein_coding	230.824	222.573	240.025	185.829	194.977	219.338	196.941	183.675	187.198	-0.144079	0.130083	-1.1076	0.268035	0.999953	-0.0130158	Group_NIT2_vs_NTC
ENSG00000066855.16	MTFR1	protein_coding	894.578	907.58	910.47	889.815	881.403	929.744	922.157	895.257	857.049	0.00970647	0.0872033	0.111309	0.911372	0.999953	0.00137038	Group_NIT2_vs_NTC
ENSG00000066926.13	FECH	protein_coding	582.912	513.215	625.328	583.05	535.964	605.621	561.24	547.173	558.15	-0.0333908	0.0927274	-0.360096	0.718775	0.999953	-0.00521334	Group_NIT2_vs_NTC
ENSG00000067048.17	DDX3Y	protein_coding	2527.37	696.892	1422.1	1215.26	2159.88	856.928	1510.44	1117.47	1351.2	0.00201334	0.604398	0.00333114	0.997342	0.999953	2.81016e-05	Group_NIT2_vs_NTC
ENSG00000067057.19	PFKP	protein_coding	7252.36	7367.6	6991.4	8475.37	6915.01	7362.47	8528.48	7967.4	8141.22	0.0287011	0.0858361	0.334371	0.7381	0.999953	0.00441924	Group_NIT2_vs_NTC
ENSG00000067064.13	IDI1	protein_coding	822.246	751.995	662.324	794.443	694.439	674.886	724.371	845.164	815.728	-0.050422	0.111915	-0.450537	0.652324	0.999953	-0.00611733	Group_NIT2_vs_NTC
ENSG00000067066.17	SP100	protein_coding	3503.85	3447.72	3134.76	3312.47	4030.42	3179.07	3110.48	3616.99	3702.98	0.0546001	0.0929997	0.5871	0.557137	0.999953	0.00898202	Group_NIT2_vs_NTC
ENSG00000067082.15	KLF6	protein_coding	6067.39	5971.66	6017.77	5961.27	4652.74	6248.02	6644.43	6148.63	5847.97	-0.0231096	0.108576	-0.212843	0.83145	0.999953	-0.0027273	Group_NIT2_vs_NTC
ENSG00000067113.17	PLPP1	protein_coding	170.193	162.068	157.911	146.5	164.707	153.625	131.012	118.169	168.934	-0.162778	0.179279	-0.907963	0.363898	0.999953	-0.00789159	Group_NIT2_vs_NTC
ENSG00000067141.17	NEO1	protein_coding	2.12741	1.08045	13.5352	12.7819	3.56123	0.888008	5.07144	1.28444	4.93006	-1.22964	0.942386	-1.30481	0.191956	0.999953	-0.00203803	Group_NIT2_vs_NTC
ENSG00000067167.8	TRAM1	protein_coding	4557.99	4575.72	4599.27	4868.91	4103.42	4228.69	4789.13	4559.77	4811.25	-0.0751543	0.0692357	-1.08548	0.277707	0.999953	-0.0207813	Group_NIT2_vs_NTC
ENSG00000067177.15	PHKA1	protein_coding	160.62	178.275	157.009	173.047	267.982	177.602	127.631	190.098	195.339	0.169391	0.235914	0.71802	0.472745	0.999953	0.00588988	Group_NIT2_vs_NTC
ENSG00000067182.9	TNFRSF1A	protein_coding	2983.7	2983.13	3160.93	2671.41	3503.36	2901.12	2735.2	2550.9	2986.18	-0.0171015	0.0971723	-0.175992	0.860301	0.999953	-0.00244691	Group_NIT2_vs_NTC
ENSG00000067191.17	CACNB1	protein_coding	63.8224	64.8271	90.2349	55.0604	74.7857	59.4965	60.8573	89.911	72.281	0.0468714	0.276436	0.169556	0.865359	0.999953	-0.000175629	Group_NIT2_vs_NTC
ENSG00000067208.17	EVI5	protein_coding	1604.07	1194.98	1185.69	1376.51	1459.21	1166.84	1251.8	1247.19	1356.44	-0.0563812	0.0970024	-0.581235	0.561082	0.999953	-0.00847183	Group_NIT2_vs_NTC
ENSG00000067221.14	STOML1	protein_coding	330.813	314.412	248.146	287.101	263.531	251.306	262.87	303.129	272.961	-0.130002	0.15914	-0.816901	0.413985	0.999953	-0.00790831	Group_NIT2_vs_NTC
ENSG00000067225.21	PKM	protein_coding	25793.8	26862.2	28229.1	27708.2	34527	28973	27860.8	29905.7	29454.9	0.156488	0.0740783	2.11247	0.0346461	0.967749	0.0715483	Group_NIT2_vs_NTC
ENSG00000067248.11	DHX29	protein_coding	1881.7	1774.1	1681.08	1826.82	1889.23	1783.12	1889.11	1886.85	1922.65	0.0569743	0.0618249	0.921542	0.356767	0.999953	0.0185602	Group_NIT2_vs_NTC
ENSG00000067334.14	DNTTIP2	protein_coding	1924.25	1907	1635.96	1975.29	1925.73	1688.99	1891.65	1981.9	1851.46	0.0148538	0.0949181	0.156491	0.875646	0.999953	0.0014211	Group_NIT2_vs_NTC
ENSG00000067365.15	METTL22	protein_coding	244.653	246.343	250.853	212.376	283.117	222.89	258.644	224.778	237.257	0.0477028	0.116542	0.40932	0.682305	0.999953	0.00496985	Group_NIT2_vs_NTC
ENSG00000067369.14	TP53BP1	protein_coding	1611.52	1534.24	1821.84	1725.55	1811.77	1654.36	1835.02	1802.07	1694.05	0.0846908	0.0823754	1.02811	0.303899	0.999953	0.0188375	Group_NIT2_vs_NTC
ENSG00000067445.22	TRO	protein_coding	136.155	126.413	131.743	99.3053	42.7347	44.4004	64.2383	62.9377	82.69	-1.18897	0.347798	-3.41856	0.000629542	0.0801835	-0.925186	Group_NIT2_vs_NTC
ENSG00000067533.6	RRP15	protein_coding	738.213	731.466	580.211	794.443	771.896	670.446	614.49	843.879	733.466	0.0286095	0.136705	0.209279	0.83423	0.999953	0.00225932	Group_NIT2_vs_NTC
ENSG00000067560.14	RHOA	protein_coding	11016.8	10728.9	10299.4	10176.3	9918.01	10340	10290	10265.3	10807.2	-0.0500576	0.0724859	-0.690584	0.489827	0.999953	-0.0106333	Group_NIT2_vs_NTC
ENSG00000067596.12	DHX8	protein_coding	1583.86	1579.62	1678.37	1549.56	1672.89	1800.88	1702.31	1579.87	1566.72	0.0804712	0.0644977	1.24766	0.212156	0.999953	0.0253429	Group_NIT2_vs_NTC
ENSG00000067601.11	PMS2P4	transcribed_unprocessed_pseudogene	0	0	0	0	0	0	0	0	0							Group_NIT2_vs_NTC
ENSG00000067606.17	PRKCZ	protein_coding	1.06371	1.08045	2.70705	0	6.23215	4.44004	1.69048	3.85333	2.70851	1.57677	1.332	1.18376	0.236507	0.999953	0.00117985	Group_NIT2_vs_NTC
ENSG00000067646.12	ZFY	protein_coding	292.519	82.1144	161.521	135.685	275.105	94.1288	170.739	118.169	165.495	-0.00525764	0.515995	-0.0101893	0.99187	0.999953	-0.000101322	Group_NIT2_vs_NTC
ENSG00000067704.10	IARS2	protein_coding	2682.67	2765.96	2769.31	2793.33	3031.49	3021.89	2933.83	3050.55	2954.33	0.129906	0.0709461	1.83105	0.0670934	0.999953	0.0453933	Group_NIT2_vs_NTC
ENSG00000067715.15	SYT1	protein_coding	371.234	301.446	505.316	346.094	401.528	384.507	499.537	342.946	335.006	0.107171	0.172501	0.621279	0.534416	0.999953	0.00526919	Group_NIT2_vs_NTC
ENSG00000067798.16	NAV3	protein_coding	2916.69	2531.5	1629.64	3033.24	2611.27	2393.18	2677.72	3058.26	3162.08	0.117384	0.154506	0.759739	0.44741	0.999953	0.00739395	Group_NIT2_vs_NTC
ENSG00000067829.20	IDH3G	protein_coding	764.805	750.914	853.622	726.6	867.158	761.911	738.74	729.564	740.13	-0.000767218	0.0940485	-0.00815769	0.993491	0.999953	-0.000693729	Group_NIT2_vs_NTC
ENSG00000067836.13	ROGDI	protein_coding	132.963	119.93	123.622	131.752	129.985	98.5689	115.798	116.884	119.712	-0.142806	0.164768	-0.866711	0.3861	0.999953	-0.00812144	Group_NIT2_vs_NTC
ENSG00000067840.13	PDZD4	protein_coding	7.44595	9.72407	3.6094	6.88255	0	2.66402	12.6786	2.56889	6.44233	-1.24966	0.895536	-1.39543	0.162886	0.999953	-0.00213617	Group_NIT2_vs_NTC
ENSG00000067842.19	ATP2B3	protein_coding	3.19112	1.08045	0	0.983221	0	0	0	0	0.769489	-2.44789	2.61046	-0.937721	0.348388	0.999953	-0.000519195	Group_NIT2_vs_NTC
ENSG00000067955.15	CBFB	protein_coding	2829.46	2840.51	2162.93	3326.24	3217.57	2889.58	3077.52	3456.44	3419.29	0.19441	0.103532	1.87777	0.0604122	0.999953	0.031138	Group_NIT2_vs_NTC
ENSG00000067992.17	PDK3	protein_coding	296.774	274.435	332.065	283.168	288.459	328.563	289.072	310.835	279.205	0.047569	0.152753	0.311412	0.755488	0.999953	0.00306599	Group_NIT2_vs_NTC
ENSG00000068001.14	HYAL2	protein_coding	5653.6	5333.11	5744.36	5106.85	5386.35	5186.85	5368.12	5018.32	5763.38	-0.0579961	0.0741177	-0.782486	0.433929	0.999953	-0.0156972	Group_NIT2_vs_NTC
ENSG00000068024.18	HDAC4	protein_coding	419.101	382.48	424.104	356.909	343.658	341.883	369.37	362.213	369.93	-0.159074	0.108101	-1.47153	0.141148	0.999953	-0.0213876	Group_NIT2_vs_NTC
ENSG00000068028.18	RASSF1	protein_coding	555.255	465.675	444.858	500.46	497.681	425.356	533.347	503.502	509.766	-0.0121461	0.137365	-0.0884223	0.929541	0.999953	-0.00053795	Group_NIT2_vs_NTC
ENSG00000068078.20	FGFR3	protein_coding	167.002	125.332	117.305	175.997	54.3087	85.2487	139.465	105.324	114.64	-0.626734	0.256568	-2.44276	0.0145754	0.640836	-0.0153438	Group_NIT2_vs_NTC
ENSG00000068079.8	IFI35	protein_coding	73.3958	65.9076	59.5551	69.8087	78.347	82.5847	73.5359	59.0844	79.8741	0.130717	0.209658	0.623476	0.532972	0.999953	0.00439926	Group_NIT2_vs_NTC
ENSG00000068097.16	HEATR6	protein_coding	453.139	433.261	438.542	491.611	402.419	507.052	491.93	517.631	462.911	0.0760928	0.104115	0.730853	0.464869	0.999953	0.00948934	Group_NIT2_vs_NTC
ENSG00000068120.15	COASY	protein_coding	924.362	867.603	887.009	854.419	1163.63	877.352	895.955	976.177	891.692	0.142792	0.0921058	1.55031	0.121068	0.999953	0.0283385	Group_NIT2_vs_NTC
ENSG00000068137.15	PLEKHH3	protein_coding	128.709	135.057	198.517	124.869	128.204	154.513	152.989	124.591	142.269	-0.0571611	0.149726	-0.381772	0.70263	0.999953	-0.00376979	Group_NIT2_vs_NTC
ENSG00000068305.19	MEF2A	protein_coding	1210.5	1088.02	1270.51	1162.17	1003.38	1264.52	1174.88	1138.02	1321.52	-0.0469224	0.111469	-0.420945	0.673795	0.999953	-0.00534112	Group_NIT2_vs_NTC
ENSG00000068308.15	OTUD5	protein_coding	1217.94	1240.36	1367.06	1195.6	1190.34	1169.51	1209.54	1141.87	1279.26	-0.0901059	0.0846868	-1.06399	0.287333	0.999953	-0.0179589	Group_NIT2_vs_NTC
ENSG00000068323.17	TFE3	protein_coding	1074.34	1178.77	1249.75	1164.13	1169.86	1052.29	1193.48	1127.74	1254.43	-0.0344832	0.0915214	-0.376777	0.706339	0.999953	-0.00550549	Group_NIT2_vs_NTC
ENSG00000068354.16	TBC1D25	protein_coding	265.927	260.389	286.947	246.788	247.505	270.842	231.596	295.422	262.126	-0.0255829	0.125403	-0.204006	0.838349	0.999953	-0.00236833	Group_NIT2_vs_NTC
ENSG00000068366.21	ACSL4	protein_coding	4604.79	4304.52	3201.54	4785.34	4005.49	3990.71	4344.54	5002.91	4943.07	0.0377667	0.124073	0.304391	0.76083	0.999953	0.0026911	Group_NIT2_vs_NTC
ENSG00000068383.19	INPP5A	protein_coding	736.085	756.317	715.563	795.426	604.518	684.654	697.323	701.306	794.776	-0.161978	0.0828169	-1.95585	0.0504824	0.999953	-0.0452182	Group_NIT2_vs_NTC
ENSG00000068394.11	GPKOW	protein_coding	416.973	396.526	465.612	415.903	528.842	450.22	444.596	425.151	430.082	0.124228	0.10065	1.23425	0.217108	0.999953	0.0194911	Group_NIT2_vs_NTC
ENSG00000068400.14	GRIPAP1	protein_coding	895.641	873.005	1027.78	907.513	904.551	911.984	897.645	897.826	868.625	-0.0371391	0.0950474	-0.390743	0.695987	0.999953	-0.00605078	Group_NIT2_vs_NTC
ENSG00000068438.15	FTSJ1	protein_coding	1097.75	985.373	1044.92	1075.64	1128.91	1056.73	1128.4	1153.43	1049.99	0.0873107	0.0967031	0.902874	0.366593	0.999953	0.0143792	Group_NIT2_vs_NTC
ENSG00000068489.13	PRR11	protein_coding	2518.86	2206.28	1880.5	2220.11	3208.66	2775.02	2550.09	2779.54	2396.6	0.358846	0.136872	2.62175	0.00874787	0.470231	0.0412171	Group_NIT2_vs_NTC
ENSG00000068615.20	REEP1	protein_coding	8.50966	27.0113	23.4611	21.6309	10.6837	15.9841	23.6667	21.8355	23.1392	-0.145909	0.369956	-0.394395	0.69329	0.999953	-0.00163779	Group_NIT2_vs_NTC
ENSG00000068650.19	ATP11A	protein_coding	2122.1	2015.04	2183.69	2632.08	1812.66	2394.96	2563.61	2597.14	2239.76	0.0570079	0.0937205	0.608275	0.543005	0.999953	0.00840616	Group_NIT2_vs_NTC
ENSG00000068654.17	POLR1A	protein_coding	3056.03	2464.51	2444.46	2898.54	2923.77	2716.42	3140.07	3130.19	2668.51	0.136775	0.0915812	1.49349	0.13531	0.999953	0.0253944	Group_NIT2_vs_NTC
ENSG00000068697.7	LAPTM4A	protein_coding	5327.05	5668.05	6195.53	5137.33	4375.86	5003.92	5204.14	4728.04	5148.96	-0.208372	0.081773	-2.54817	0.010829	0.537671	-0.125518	Group_NIT2_vs_NTC
ENSG00000068724.18	TTC7A	protein_coding	198.913	227.975	187.689	213.359	266.202	255.746	215.536	236.338	269.213	0.238846	0.199873	1.19499	0.232091	0.999953	0.00941104	Group_NIT2_vs_NTC
ENSG00000068745.15	IP6K2	protein_coding	966.91	1096.66	1222.68	947.825	1075.49	1084.26	961.038	883.697	966.269	-0.0848332	0.105612	-0.803253	0.421828	0.999953	-0.0104774	Group_NIT2_vs_NTC
ENSG00000068781.21	STON1-GTF2A1L	protein_coding	0	0	0	0	0	0	0	0	0							Group_NIT2_vs_NTC
ENSG00000068784.13	SRBD1	protein_coding	547.809	539.146	440.346	463.097	550.209	495.508	409.096	507.355	450.235	-0.024058	0.0892924	-0.26943	0.787599	0.999953	-0.00399725	Group_NIT2_vs_NTC
ENSG00000068796.19	KIF2A	protein_coding	1548.76	1726.56	1525.87	1462.05	1489.48	1776.02	1622.02	1637.67	1490.75	0.0607634	0.0841736	0.721881	0.470367	0.999953	0.0111315	Group_NIT2_vs_NTC
ENSG00000068831.19	RASGRP2	protein_coding	3.19112	6.48271	6.31645	7.86577	2.67092	7.99207	2.53572	0	3.29085	-0.919831	1.0818	-0.850281	0.395169	0.999953	-0.00111797	Group_NIT2_vs_NTC
ENSG00000068878.15	PSME4	protein_coding	3535.76	3592.5	3627.44	3694.94	4127.46	4123.91	3936.28	4092.24	3741	0.170976	0.0621129	2.75266	0.00591138	0.378376	0.127745	Group_NIT2_vs_NTC
ENSG00000068885.15	IFT80	protein_coding	175.512	185.838	231.001	199.594	276.885	204.242	195.251	186.244	227.279	0.119776	0.148149	0.808486	0.418811	0.999953	0.00822024	Group_NIT2_vs_NTC
ENSG00000068903.21	SIRT2	protein_coding	870.112	885.971	839.185	888.832	890.306	753.031	801.288	809.199	878.73	-0.0985713	0.083029	-1.18719	0.235152	0.999953	-0.0202005	Group_NIT2_vs_NTC
ENSG00000068912.15	ERLEC1	protein_coding	1543.44	1497.51	1386.01	1634.11	1598.99	1370.2	1477.48	1528.49	1555.69	-0.0165966	0.094043	-0.176479	0.859918	0.999953	-0.00255986	Group_NIT2_vs_NTC
ENSG00000068971.14	PPP2R5B	protein_coding	294.647	356.549	377.182	275.302	289.35	277.946	311.894	242.76	334.43	-0.213336	0.15061	-1.41648	0.156636	0.999953	-0.0141149	Group_NIT2_vs_NTC
ENSG00000068976.14	PYGM	protein_coding	2.12741	1.08045	2.70705	0.983221	1.78061	3.55203	3.38096	0	1.33117	0.280365	1.3891	0.201833	0.840048	0.999953	0.000159636	Group_NIT2_vs_NTC
ENSG00000068985.5	PAGE1	protein_coding	0	0	0	0	0	0	0	0	0							Group_NIT2_vs_NTC
ENSG00000069011.16	PITX1	protein_coding	7.44595	0	10.8282	5.89933	19.5867	0	10.9881	5.13777	7.72104	0.506916	0.822749	0.616125	0.537812	0.999953	0.0012287	Group_NIT2_vs_NTC
ENSG00000069018.19	TRPC7	protein_coding	0	0	0.902349	0	0	0	2.53572	0	0.229205	0.473123	4.16739	0.11353	0.90961	0.999953	4.56796e-05	Group_NIT2_vs_NTC
ENSG00000069020.19	MAST4	protein_coding	2614.59	2615.78	3249.36	2761.87	1926.62	2749.27	2944.82	2594.58	2373.38	-0.138387	0.124842	-1.1085	0.267648	0.999953	-0.0135062	Group_NIT2_vs_NTC
ENSG00000069122.19	ADGRF5	protein_coding	1112.64	898.936	2030.29	1089.41	61.4311	370.299	1178.27	585.706	710.438	-1.42029	0.638517	-2.22435	0.026125	0.870178	-0.00493729	Group_NIT2_vs_NTC
ENSG00000069188.17	SDK2	protein_coding	1.06371	0	0	0	0	0.888008	0	0	0.288555	-0.00464266	4.20087	-0.00110517	0.999118	0.999953	4.36718e-05	Group_NIT2_vs_NTC
ENSG00000069206.15	ADAM7	protein_coding	0	1.08045	0	0	0	0	0	0	0.0720302	-0.783458	4.20601	-0.186271	0.852232	0.999953	-8.6078e-05	Group_NIT2_vs_NTC
ENSG00000069248.12	NUP133	protein_coding	1482.81	1497.51	1515.04	1430.59	1489.48	1510.5	1481.71	1552.89	1465.11	0.0258665	0.0677472	0.381809	0.702603	0.999953	0.00628954	Group_NIT2_vs_NTC
ENSG00000069275.13	NUCKS1	protein_coding	10162.7	9913.15	8787.98	9986.58	11934.6	10935.8	10252.8	11299.2	9323.73	0.192452	0.0781864	2.46145	0.0138378	0.623893	0.0994818	Group_NIT2_vs_NTC
ENSG00000069345.12	DNAJA2	protein_coding	1875.32	2029.09	1925.61	1978.24	1988.94	1898.56	1920.39	2066.67	2028.89	0.0123565	0.0703386	0.175672	0.860552	0.999953	0.00212427	Group_NIT2_vs_NTC
ENSG00000069399.15	BCL3	protein_coding	491.433	399.767	447.565	301.849	509.255	436.012	382.049	360.929	427.382	0.0519139	0.126984	0.408823	0.68267	0.999953	0.0045594	Group_NIT2_vs_NTC
ENSG00000069424.16	KCNAB2	protein_coding	53.1854	38.8963	71.2856	36.3792	53.4184	53.2805	46.4882	53.9466	48.8918	0.0799894	0.280376	0.285293	0.77542	0.999953	0.00146802	Group_NIT2_vs_NTC
ENSG00000069431.14	ABCC9	protein_coding	0	0	1.8047	1.96644	0	0	0.84524	0	1.00327	-1.34731	2.04926	-0.657463	0.510884	0.999953	-0.000586531	Group_NIT2_vs_NTC
ENSG00000069482.7	GAL	protein_coding	148.919	68.0685	122.72	124.869	160.255	89.6888	128.477	109.178	111.789	0.12215	0.595106	0.205257	0.837371	0.999953	0.000556281	Group_NIT2_vs_NTC
ENSG00000069493.15	CLEC2D	protein_coding	11.7008	12.9654	7.21879	7.86577	3.56123	1.77602	5.07144	6.42222	6.29754	-1.33143	0.715455	-1.86096	0.06275	0.999953	-0.00401899	Group_NIT2_vs_NTC
ENSG00000069509.6	FUNDC1	protein_coding	270.182	279.837	240.927	282.184	288.459	281.498	252.727	289	253.801	0.0498356	0.121581	0.409897	0.681882	0.999953	0.00470507	Group_NIT2_vs_NTC
ENSG00000069535.14	MAOB	protein_coding	0	0	0	0	0	0	0	0	0							Group_NIT2_vs_NTC
ENSG00000069667.16	RORA	protein_coding	375.489	417.055	482.757	310.698	437.14	499.948	463.192	399.462	372.272	0.188855	0.173151	1.0907	0.275405	0.999953	0.00965512	Group_NIT2_vs_NTC
ENSG00000069696.7	DRD4	protein_coding	0	0	0	0.983221	2.67092	0	0.84524	1.28444	0.385588	1.7274	4.14272	0.416971	0.676699	0.999953	0.000186243	Group_NIT2_vs_NTC
ENSG00000069702.11	TGFBR3	protein_coding	154.238	207.447	260.779	187.795	177.171	256.634	193.56	188.813	194.83	0.00889603	0.171781	0.051787	0.958698	0.999953	0.000768564	Group_NIT2_vs_NTC
ENSG00000069764.10	PLA2G10	protein_coding	1.06371	0	0	1.96644	0	0.888008	1.69048	0	0.437747	0.34418	3.46292	0.0993901	0.920829	0.999953	9.23391e-05	Group_NIT2_vs_NTC
ENSG00000069812.11	HES2	protein_coding	1261.56	963.763	1351.72	1067.78	1649.74	1212.13	1185.03	1081.5	1507.46	0.141577	0.121075	1.16933	0.242269	0.999953	0.0154485	Group_NIT2_vs_NTC
ENSG00000069849.11	ATP1B3	protein_coding	5193.02	6198.55	6809.13	5762.66	4379.42	6284.43	5706.22	5657.97	5297.35	-0.122631	0.116203	-1.05531	0.291282	0.999953	-0.0138704	Group_NIT2_vs_NTC
ENSG00000069869.17	NEDD4	protein_coding	1207.31	1228.47	1167.64	1348.98	1263.34	1324.91	1314.35	1393.62	1574.22	0.0953434	0.203387	0.468779	0.639228	0.999953	0.00355384	Group_NIT2_vs_NTC
ENSG00000069943.10	PIGB	protein_coding	142.537	146.942	168.739	135.685	141.559	159.841	131.857	151.564	144.942	-0.0219499	0.156023	-0.140683	0.88812	0.999953	-0.00167788	Group_NIT2_vs_NTC
ENSG00000069956.14	MAPK6	protein_coding	2106.14	1889.71	1870.57	1792.41	2114.48	2069.06	2031.11	1907.4	1895	0.0873323	0.0694585	1.25733	0.208634	0.999953	0.0282135	Group_NIT2_vs_NTC
ENSG00000069966.19	GNB5	protein_coding	376.552	223.654	266.193	309.715	270.653	256.634	289.917	251.751	306.044	-0.127007	0.164482	-0.77216	0.44002	0.999953	-0.00734901	Group_NIT2_vs_NTC
ENSG00000069974.17	RAB27A	protein_coding	460.585	463.514	445.761	474.896	574.248	570.989	545.18	531.76	513.777	0.270631	0.114026	2.37342	0.0176244	0.702916	0.046092	Group_NIT2_vs_NTC
ENSG00000069998.12	HDHD5	protein_coding	748.85	737.949	692.102	659.741	859.146	671.334	673.657	656.351	681.009	0.00659101	0.0879649	0.0749277	0.940272	0.999953	0.00106581	Group_NIT2_vs_NTC
ENSG00000070010.19	UFD1	protein_coding	1523.23	1707.11	1626.94	1562.34	1704.94	1614.4	1564.54	1601.7	1666.49	0.0149957	0.0750471	0.199817	0.841624	0.999953	0.00230515	Group_NIT2_vs_NTC
ENSG00000070018.9	LRP6	protein_coding	1276.45	1159.33	1439.25	1421.74	1163.63	1199.7	1318.57	1239.49	1234.83	-0.103388	0.108124	-0.956197	0.338973	0.999953	-0.0127587	Group_NIT2_vs_NTC
ENSG00000070019.5	GUCY2C	protein_coding	0	0	0	0	0	0	0	0	0							Group_NIT2_vs_NTC
ENSG00000070031.4	SCT	protein_coding	1.06371	0	0	0	0	0	0	0	0.283835	-0.783476	4.20601	-0.186275	0.852229	0.999953	-0.000126154	Group_NIT2_vs_NTC
ENSG00000070047.13	PHRF1	protein_coding	1724.27	1693.07	1599.87	1722.6	1867.86	1589.53	1702.31	1710.88	1620.06	0.0247359	0.0874825	0.282753	0.777366	0.999953	0.00290195	Group_NIT2_vs_NTC
ENSG00000070061.16	ELP1	protein_coding	1255.17	1254.41	1186.59	1290.97	1295.4	1223.67	1183.34	1221.51	1260.48	-0.016212	0.114234	-0.141919	0.887144	0.999953	-0.00174585	Group_NIT2_vs_NTC
ENSG00000070081.18	NUCB2	protein_coding	1632.79	1524.52	1430.22	1594.78	1668.43	1327.57	1347.31	1461.7	1436.95	-0.0971238	0.0857174	-1.13307	0.257185	0.999953	-0.0189181	Group_NIT2_vs_NTC
ENSG00000070087.15	PFN2	protein_coding	3126.24	3206.78	3208.75	3167.94	3192.64	3122.24	2929.6	3019.73	3255.49	-0.0535581	0.0936026	-0.572186	0.567196	0.999953	-0.0100516	Group_NIT2_vs_NTC
ENSG00000070159.14	PTPN3	protein_coding	1.06371	3.24136	0	0.983221	0	0	1.69048	0	3.15869	-1.90437	1.57835	-1.20656	0.227603	0.999953	-0.00109877	Group_NIT2_vs_NTC
ENSG00000070182.21	SPTB	protein_coding	0	16.2068	7.21879	10.8154	7.12245	17.7602	1.69048	7.70666	6.23413	0.0773626	0.82927	0.0932899	0.925673	0.999953	0.000200193	Group_NIT2_vs_NTC
ENSG00000070190.13	DAPP1	protein_coding	0	2.1609	0	0	0	0.888008	0	0	1.00808	-0.392705	2.07487	-0.189267	0.849884	0.999953	-0.000206173	Group_NIT2_vs_NTC
ENSG00000070193.5	FGF10	protein_coding	5.31854	0	0	0	0.890306	0.888008	1.69048	2.56889	3.08908	1.3665	1.44779	0.943854	0.345244	0.999953	0.00102492	Group_NIT2_vs_NTC
ENSG00000070214.17	SLC44A1	protein_coding	2077.42	2307.85	2020.36	2226.01	2044.14	2233.34	2060.7	1963.91	2132.7	-0.0547332	0.0619303	-0.883787	0.376811	0.999953	-0.0158722	Group_NIT2_vs_NTC
ENSG00000070269.14	TMEM260	protein_coding	365.915	338.182	307.701	327.413	253.737	301.035	324.572	260.742	305.742	-0.231296	0.117571	-1.96729	0.0491493	0.999953	-0.0291493	Group_NIT2_vs_NTC
ENSG00000070366.14	SMG6	protein_coding	903.087	810.339	923.103	890.798	1033.65	971.481	936.526	953.057	1000.16	0.1438	0.074369	1.9336	0.0531623	0.999953	0.0477356	Group_NIT2_vs_NTC
ENSG00000070371.16	CLTCL1	protein_coding	78.7143	87.5166	61.3598	83.5738	89.921	71.9286	69.3097	61.6533	91.1873	-0.0503937	0.266314	-0.189227	0.849915	0.999953	-0.000931754	Group_NIT2_vs_NTC
ENSG00000070388.12	FGF22	protein_coding	1.06371	5.40226	2.70705	4.91611	4.45153	2.66402	1.69048	5.13777	2.50596	0.0798601	0.957715	0.0833861	0.933545	0.999953	9.3877e-05	Group_NIT2_vs_NTC
ENSG00000070404.10	FSTL3	protein_coding	507.388	329.538	203.931	375.59	440.702	214.01	285.691	413.591	641.583	-0.0565481	0.385352	-0.146744	0.883334	0.999953	0.00189319	Group_NIT2_vs_NTC
ENSG00000070423.18	RNF126	protein_coding	1082.85	947.557	841.892	1069.74	1136.03	845.383	928.074	900.395	956.296	-0.0504619	0.107364	-0.47001	0.638348	0.999953	-0.00627752	Group_NIT2_vs_NTC
ENSG00000070444.15	MNT	protein_coding	413.782	420.296	462.003	378.54	460.288	416.476	467.418	369.92	442.773	0.0288944	0.1068	0.270547	0.786739	0.999953	0.00443507	Group_NIT2_vs_NTC
ENSG00000070476.15	ZXDC	protein_coding	338.259	283.079	357.33	307.748	300.033	299.259	333.025	303.129	322.863	-0.0574011	0.106011	-0.541464	0.588187	0.999953	-0.00752958	Group_NIT2_vs_NTC
ENSG00000070495.15	JMJD6	protein_coding	554.191	517.537	527.874	552.57	651.704	464.428	453.049	435.426	524.053	-0.111353	0.114745	-0.970442	0.331826	0.999953	-0.0121625	Group_NIT2_vs_NTC
ENSG00000070501.12	POLB	protein_coding	315.921	363.032	376.28	320.53	374.819	334.779	356.691	321.111	329.089	0.0153842	0.117141	0.131331	0.895513	0.999953	0.00162183	Group_NIT2_vs_NTC
ENSG00000070526.15	ST6GALNAC1	protein_coding	40.4209	27.0113	32.4846	24.5805	58.7602	52.3925	27.8929	48.8089	57.4837	0.575065	0.326634	1.76058	0.0783099	0.999953	0.00853038	Group_NIT2_vs_NTC
ENSG00000070540.13	WIPI1	protein_coding	437.184	497.008	531.484	417.869	395.296	419.14	390.501	381.48	432.096	-0.249484	0.124301	-2.00709	0.04474	0.999953	-0.0287302	Group_NIT2_vs_NTC
ENSG00000070601.10	FRMPD1	protein_coding	0	0	0	0	0	0	0	0	0.0609478	-0.0621488	4.20601	-0.0147762	0.988211		-2.31072e-05	Group_NIT2_vs_NTC
ENSG00000070610.14	GBA2	protein_coding	1334.95	1263.05	1647.69	1252.62	1605.22	1370.2	1480.02	1438.58	1409.88	0.105612	0.0939126	1.12458	0.260768	0.999953	0.0197089	Group_NIT2_vs_NTC
ENSG00000070614.15	NDST1	protein_coding	4053.79	6085.11	6857.85	5399.85	3647.59	6458.48	5365.59	5124.93	4863.45	-0.124556	0.165774	-0.751361	0.452436	0.999953	-0.00679037	Group_NIT2_vs_NTC
ENSG00000070669.17	ASNS	protein_coding	14.8919	5.40226	1.8047	14.7483	15.1352	9.76809	7.60716	2.56889	19.325	0.194738	0.719853	0.270524	0.786757	0.999953	0.000569498	Group_NIT2_vs_NTC
ENSG00000070729.14	CNGB1	protein_coding	0	0	0	0	0	0	0	0	0.32519	0.00170729	4.19609	0.000406875	0.999675	0.999953	-3.29625e-05	Group_NIT2_vs_NTC
ENSG00000070731.11	ST6GALNAC2	protein_coding	0	1.08045	2.70705	0	0.890306	0	0	0	0.692514	-1.19517	2.65429	-0.450278	0.65251	0.999953	-0.000184419	Group_NIT2_vs_NTC
ENSG00000070748.19	CHAT	protein_coding	0	0	0	0	0	0	0	0	0.0638376	-0.0621424	4.20601	-0.0147747	0.988212		-1.70057e-05	Group_NIT2_vs_NTC
ENSG00000070756.17	PABPC1	protein_coding	23381.3	23499.8	23453	22936.6	26050.4	24211.5	24251.6	23825.1	25179.8	0.0764664	0.0659781	1.15897	0.24647	0.999953	0.0228193	Group_NIT2_vs_NTC
ENSG00000070759.17	TESK2	protein_coding	14.8919	29.1722	39.7034	23.5973	13.3546	19.5362	16.0596	10.2755	18.7021	-0.810299	0.407827	-1.98687	0.0469369	0.999953	-0.00772535	Group_NIT2_vs_NTC
ENSG00000070761.8	CFAP20	protein_coding	694.601	764.96	591.941	663.674	691.768	630.486	611.109	673.048	650.588	-0.0537849	0.0900689	-0.597153	0.550406	0.999953	-0.00898874	Group_NIT2_vs_NTC
ENSG00000070770.10	CSNK2A2	protein_coding	1066.9	1111.79	1207.34	1210.35	1283.82	1272.52	1167.28	1224.07	1209.91	0.107369	0.0865187	1.24099	0.21461	0.999953	0.020956	Group_NIT2_vs_NTC
ENSG00000070778.13	PTPN21	protein_coding	663.753	697.972	576.601	664.657	519.939	589.637	544.335	598.551	689.959	-0.210953	0.120642	-1.74859	0.0803627	0.999953	-0.0239557	Group_NIT2_vs_NTC
ENSG00000070785.17	EIF2B3	protein_coding	654.18	641.789	600.062	689.238	795.934	607.397	641.537	647.36	678.309	0.0551534	0.0940549	0.586396	0.557609	0.999953	0.00874671	Group_NIT2_vs_NTC
ENSG00000070808.17	CAMK2A	protein_coding	0	0	0	0	0	0.888008	0	0	0.0592005	0.659192	4.20601	0.156726	0.875461		8.69492e-05	Group_NIT2_vs_NTC
ENSG00000070814.22	TCOF1	protein_coding	1794.47	1771.94	1570.99	1843.54	2300.55	1809.76	1928.84	1974.19	1764.67	0.198409	0.0964761	2.05656	0.0397286	0.999953	0.0395562	Group_NIT2_vs_NTC
ENSG00000070831.18	CDC42	protein_coding	41.4846	38.8963	57.7504	52.1107	68.5536	34.6323	38.8811	29.5422	43.7918	-0.182043	0.299893	-0.607028	0.543832	0.999953	-0.00315976	Group_NIT2_vs_NTC
ENSG00000070882.13	OSBPL3	protein_coding	728.639	875.166	970.026	897.681	787.921	1255.64	1007.53	994.159	922.567	0.218334	0.120728	1.80847	0.0705336	0.999953	0.0252381	Group_NIT2_vs_NTC
ENSG00000070886.12	EPHA8	protein_coding	0	0	0	0	0	0	0	0	0							Group_NIT2_vs_NTC
ENSG00000070915.10	SLC12A3	protein_coding	0	0	0	0	0	0	0	0	0							Group_NIT2_vs_NTC
ENSG00000070950.10	RAD18	protein_coding	573.338	521.858	452.979	565.352	627.666	558.557	562.085	594.697	569.336	0.152036	0.115953	1.31119	0.189793	0.999953	0.0173315	Group_NIT2_vs_NTC
ENSG00000070961.17	ATP2B1	protein_coding	1017.97	763.88	1130.64	884.899	852.023	1009.66	1019.36	977.461	853.087	0.0349309	0.117158	0.298152	0.765587	0.999953	0.00274263	Group_NIT2_vs_NTC
ENSG00000070985.14	TRPM5	protein_coding	75.5232	129.654	150.692	124.869	71.2245	79.0327	76.9169	64.2222	104.158	-0.688823	0.244016	-2.82286	0.00475979	0.33493	-0.0197708	Group_NIT2_vs_NTC
ENSG00000071051.14	NCK2	protein_coding	860.539	858.96	896.935	881.949	766.554	931.52	854.538	747.546	864.847	-0.085364	0.0925747	-0.92211	0.356471	0.999953	-0.0142524	Group_NIT2_vs_NTC
ENSG00000071054.17	MAP4K4	protein_coding	15601.4	17316.4	19382.5	15893.8	16896.2	19668.5	17137.2	16334.3	16946.8	0.0395016	0.0869621	0.454239	0.649657	0.999953	0.00695851	Group_NIT2_vs_NTC
ENSG00000071073.13	MGAT4A	protein_coding	1606.2	1821.64	1765.9	1636.08	1244.65	1912.77	1913.62	1825.19	1809.29	0.00825334	0.121181	0.0681075	0.9457	0.999953	0.000812042	Group_NIT2_vs_NTC
ENSG00000071082.11	RPL31	protein_coding	8226.71	9210.86	10605.3	9185.25	8932.44	8988.41	8690.76	8298.79	9060.76	-0.0886266	0.0728837	-1.216	0.223985	0.999953	-0.0265829	Group_NIT2_vs_NTC
ENSG00000071127.18	WDR1	protein_coding	19353.1	18458.4	18028	19450.1	18728.5	17928	19241.1	18812	19452.5	-0.00961783	0.0698718	-0.13765	0.890517	0.999953	0.00500255	Group_NIT2_vs_NTC
ENSG00000071189.21	SNX13	protein_coding	791.398	799.535	872.572	888.832	814.63	933.296	911.169	856.724	851.528	0.0678771	0.0896497	0.757137	0.448968	0.999953	0.0115067	Group_NIT2_vs_NTC
ENSG00000071203.9	MS4A12	protein_coding	0	0	0	0	0	0	0	0	0							Group_NIT2_vs_NTC
ENSG00000071205.12	ARHGAP10	protein_coding	535.045	497.008	387.108	531.923	379.271	408.484	515.597	593.413	629.376	-0.0732025	0.176111	-0.415662	0.677657	0.999953	-0.00354031	Group_NIT2_vs_NTC
ENSG00000071242.12	RPS6KA2	protein_coding	3115.6	3450.96	4091.25	3447.17	2808.03	3792.68	3462.1	3213.68	3239.62	-0.0927956	0.135777	-0.683441	0.494328	0.999953	-0.00745437	Group_NIT2_vs_NTC
ENSG00000071243.16	ING3	protein_coding	380.807	395.446	372.67	352.976	360.574	417.364	337.251	393.04	353.981	0.00372834	0.124249	0.0300071	0.976061	0.999953	0.000387886	Group_NIT2_vs_NTC
ENSG00000071246.11	VASH1	protein_coding	1845.53	1834.61	2389.42	1930.06	1034.54	1963.39	1945.74	1523.35	1826.05	-0.328486	0.154415	-2.12729	0.0333962	0.952179	-0.0234173	Group_NIT2_vs_NTC
ENSG00000071282.12	LMCD1	protein_coding	70.2047	91.8384	65.8715	100.289	107.727	78.1447	60.0121	118.169	102.632	0.15663	0.336245	0.465822	0.641343	0.999953	0.00234325	Group_NIT2_vs_NTC
ENSG00000071462.13	BUD23	protein_coding	1111.57	1145.28	984.463	1079.58	1166.3	1008.78	1006.68	1091.78	1022.56	-0.0164845	0.0719887	-0.228988	0.818878	0.999953	-0.00382176	Group_NIT2_vs_NTC
ENSG00000071537.14	SEL1L	protein_coding	5124.94	4590.84	4764.4	4828.6	4921.61	4379.65	4785.75	4558.49	4535.4	-0.050102	0.0707748	-0.707907	0.479003	0.999953	-0.0152009	Group_NIT2_vs_NTC
ENSG00000071539.14	TRIP13	protein_coding	1286.02	1210.11	894.228	1119.89	1406.68	1248.54	1323.65	1531.06	1139.06	0.29027	0.137801	2.10644	0.0351659	0.971806	0.0264561	Group_NIT2_vs_NTC
ENSG00000071553.18	ATP6AP1	protein_coding	3875.09	3641.12	3731.21	3744.11	3092.92	2988.15	3481.54	3301.02	3751.69	-0.221391	0.0762044	-2.90522	0.00366992	0.282566	-0.162783	Group_NIT2_vs_NTC
ENSG00000071564.19	TCF3	protein_coding	3864.45	3735.12	3663.54	3592.69	4126.57	3586.66	3746.95	3500.11	3694.94	0.00845022	0.0691752	0.122157	0.902775	0.999953	0.000849625	Group_NIT2_vs_NTC
ENSG00000071575.12	TRIB2	protein_coding	436.12	329.538	406.057	243.839	339.207	305.475	241.739	269.733	309.28	-0.275229	0.145951	-1.88576	0.0593273	0.999953	-0.0220871	Group_NIT2_vs_NTC
ENSG00000071626.17	DAZAP1	protein_coding	3537.89	3369.93	2947.07	3231.85	4102.53	3501.41	3338.7	3527.08	3407.54	0.143928	0.0598149	2.40622	0.0161188	0.678415	0.0941982	Group_NIT2_vs_NTC
ENSG00000071655.18	MBD3	protein_coding	1389.2	1354.89	1270.51	1205.43	1639.94	1332.01	1308.43	1311.42	1329.58	0.0966273	0.0737822	1.30963	0.190322	0.999953	0.0256839	Group_NIT2_vs_NTC
ENSG00000071677.1	PRLH	protein_coding	0	0	0	0	0	0	0	0	0							Group_NIT2_vs_NTC
ENSG00000071794.16	HLTF	protein_coding	509.516	535.904	478.245	513.241	483.436	572.765	469.954	539.466	545.555	0.0200799	0.116582	0.172238	0.86325	0.999953	0.00223369	Group_NIT2_vs_NTC
ENSG00000071859.15	FAM50A	protein_coding	1735.97	1767.62	1591.74	1657.71	1689.8	1518.49	1463.96	1570.87	1837.66	-0.112556	0.0851105	-1.32246	0.186014	0.999953	-0.0228838	Group_NIT2_vs_NTC
ENSG00000071889.17	FAM3A	protein_coding	403.145	377.078	405.155	436.55	462.069	354.315	376.977	395.609	416.878	-0.0329049	0.110056	-0.298983	0.764953	0.999953	-0.00383019	Group_NIT2_vs_NTC
ENSG00000071894.17	CPSF1	protein_coding	2011.47	2212.77	2385.81	2312.54	1938.2	2176.51	2386.11	2263.19	2027.78	-0.0271385	0.0570543	-0.475662	0.634316	0.999953	-0.0091161	Group_NIT2_vs_NTC
ENSG00000071909.19	MYO3B	protein_coding	4.25483	1.08045	0	2.94966	0	0	0.84524	0	0.692549	-2.60832	2.92156	-0.892782	0.371974	0.999953	-0.000261359	Group_NIT2_vs_NTC
ENSG00000071967.12	CYBRD1	protein_coding	296.774	360.871	612.695	436.55	465.63	412.924	368.525	378.911	434.249	-0.0731155	0.263308	-0.277681	0.781257	0.999953	-0.00219072	Group_NIT2_vs_NTC
ENSG00000071991.9	CDH19	protein_coding	0	0	0.902349	0	0	0	0	0	0.0601566	-0.783462	4.20601	-0.186272	0.852232		-8.76549e-05	Group_NIT2_vs_NTC
ENSG00000071994.11	PDCD2	protein_coding	1480.68	1498.59	1563.77	1554.47	1557.15	1465.21	1420.85	1523.35	1508.98	-0.0303613	0.0792727	-0.382998	0.701721	0.999953	-0.0063173	Group_NIT2_vs_NTC
ENSG00000072041.18	SLC6A15	protein_coding	20.2104	3.24136	61.3598	31.4631	1.78061	18.6482	72.6907	23.12	182.185	-0.324842	0.694374	-0.46782	0.639914	0.999953	-0.000966613	Group_NIT2_vs_NTC
ENSG00000072042.13	RDH11	protein_coding	1815.75	1669.3	1456.39	1651.81	1793.08	1522.05	1564.54	1564.45	1641.1	-0.029639	0.0844202	-0.351089	0.725522	0.999953	-0.00591311	Group_NIT2_vs_NTC
ENSG00000072062.16	PRKACA	protein_coding	2850.74	2789.73	2799.09	2891.65	2783.99	2769.7	2937.21	2816.78	2700.8	-0.0031268	0.0594962	-0.0525546	0.958087	0.999953	-0.00161708	Group_NIT2_vs_NTC
ENSG00000072071.17	ADGRL1	protein_coding	330.813	257.148	319.432	278.252	197.648	199.802	330.489	256.889	303.469	-0.285957	0.138963	-2.0578	0.0396097	0.999953	-0.0260015	Group_NIT2_vs_NTC
ENSG00000072080.11	SPP2	protein_coding	0	0	0	0	0	0	0	1.28444	0.0856296	0.659192	4.20601	0.156726	0.875461	0.999953	9.16585e-05	Group_NIT2_vs_NTC
ENSG00000072110.16	ACTN1	protein_coding	19493.5	19051.6	18773.4	20342.8	16730.6	17460.9	19323.9	18734.9	20669.5	-0.107475	0.0763572	-1.40753	0.15927	0.999953	-0.0269132	Group_NIT2_vs_NTC
ENSG00000072121.17	ZFYVE26	protein_coding	832.883	928.109	945.662	904.563	906.332	1001.67	983.86	937.644	942.891	0.0848496	0.0885667	0.958031	0.338047	0.999953	0.0153151	Group_NIT2_vs_NTC
ENSG00000072133.12	RPS6KA6	protein_coding	84.0329	86.4362	117.305	97.3389	109.508	66.6006	92.1312	87.3422	97.9006	-0.11428	0.204681	-0.558331	0.576619	0.999953	-0.00352435	Group_NIT2_vs_NTC
ENSG00000072134.16	EPN2	protein_coding	690.346	603.973	612.695	628.278	664.169	640.254	616.18	598.551	652.365	-0.00739614	0.124585	-0.0593661	0.952661	0.999953	-0.00190545	Group_NIT2_vs_NTC
ENSG00000072135.13	PTPN18	protein_coding	626.524	504.571	686.688	490.627	654.375	599.405	700.704	651.213	614.572	0.183075	0.0914751	2.00136	0.0453534	0.999953	0.0416583	Group_NIT2_vs_NTC
ENSG00000072163.20	LIMS2	protein_coding	114.88	116.689	106.477	99.3053	205.661	90.5768	135.238	87.3422	344.324	0.230308	0.720833	0.319503	0.749345	0.999953	0.000694822	Group_NIT2_vs_NTC
ENSG00000072182.14	ASIC4	protein_coding	0	0	0	0	0	0	0	2.56889	0.171259	1.12524	4.19743	0.268079	0.788638	0.999953	9.19105e-05	Group_NIT2_vs_NTC
ENSG00000072195.15	SPEG	protein_coding	9.57336	2.1609	13.5352	3.93288	2.67092	3.55203	4.2262	7.70666	8.46361	-0.625736	0.678031	-0.922872	0.356074	0.999953	-0.00228458	Group_NIT2_vs_NTC
ENSG00000072201.14	LNX1	protein_coding	32.9749	19.4481	35.1916	17.698	20.477	27.5282	43.1073	37.2489	26.4212	0.357688	0.446494	0.801103	0.423072	0.999953	0.00280228	Group_NIT2_vs_NTC
ENSG00000072210.19	ALDH3A2	protein_coding	832.883	723.903	753.462	740.365	820.863	788.551	664.359	737.271	822.597	-0.0210229	0.113699	-0.1849	0.853308	0.999953	-0.00261367	Group_NIT2_vs_NTC
ENSG00000072274.14	TFRC	protein_coding	4505.86	4002	4498.21	4447.11	5890.27	4477.34	4423.99	4726.75	4148.96	0.149199	0.103395	1.443	0.149019	0.999953	0.0212019	Group_NIT2_vs_NTC
ENSG00000072310.18	SREBF1	protein_coding	660.562	565.077	637.961	599.765	681.084	601.181	654.216	529.191	608.331	0.00103658	0.107956	0.00960184	0.992339	0.999953	-0.00032066	Group_NIT2_vs_NTC
ENSG00000072315.4	TRPC5	protein_coding	0	1.08045	0	0	0	0	0	0	0.0720302	-0.783458	4.20601	-0.186271	0.852232	0.999953	-8.6078e-05	Group_NIT2_vs_NTC
ENSG00000072364.13	AFF4	protein_coding	4111.23	3779.42	4067.79	4097.08	4035.76	4241.13	4408.77	4302.89	4020.05	0.0821472	0.0693264	1.18493	0.236043	0.999953	0.0262679	Group_NIT2_vs_NTC
ENSG00000072401.15	UBE2D1	protein_coding	773.315	914.063	867.158	879.983	768.334	1009.66	895.955	989.021	910.599	0.088908	0.0993225	0.895144	0.37071	0.999953	0.0124687	Group_NIT2_vs_NTC
ENSG00000072415.10	PALS1	protein_coding	991.375	973.488	1034.09	1072.69	1059.46	1055.84	1014.29	1103.34	1051.31	0.054671	0.0653628	0.836424	0.402916	0.999953	0.0158236	Group_NIT2_vs_NTC
ENSG00000072422.17	RHOBTB1	protein_coding	976.483	1146.36	1296.68	1013.7	642.801	1203.25	1111.49	1068.66	1043.89	-0.150003	0.169392	-0.88554	0.375865	0.999953	-0.00889655	Group_NIT2_vs_NTC
ENSG00000072501.19	SMC1A	protein_coding	2976.25	3297.54	2571.7	3396.05	3407.2	3330.03	3397.02	3660.66	3068.33	0.173978	0.0997099	1.74485	0.0810118	0.999953	0.0293478	Group_NIT2_vs_NTC
ENSG00000072506.14	HSD17B10	protein_coding	1011.59	1026.43	949.271	1095.31	1249.99	888.896	932.3	989.021	965.355	-0.0141339	0.105299	-0.134227	0.893223	0.999953	-0.0018057	Group_NIT2_vs_NTC
ENSG00000072571.20	HMMR	protein_coding	1094.55	998.338	759.778	1017.63	1334.57	1190.82	1022.74	1288.3	985.419	0.32532	0.131797	2.46834	0.0135743	0.618172	0.0389942	Group_NIT2_vs_NTC
ENSG00000072609.18	CHFR	protein_coding	990.311	939.994	982.658	972.406	871.61	987.465	989.776	920.946	956.336	-0.0432921	0.0989178	-0.437657	0.661635	0.999953	-0.00649901	Group_NIT2_vs_NTC
ENSG00000072657.10	TRHDE	protein_coding	0	0	0	0	0	0	0	0	0.101316	-0.0621573	4.20601	-0.0147782	0.988209	0.999953	-3.24332e-05	Group_NIT2_vs_NTC
ENSG00000072682.20	P4HA2	protein_coding	1150.93	996.177	1022.36	1023.53	982.008	780.559	892.574	783.511	929.895	-0.288391	0.0777302	-3.71016	0.000207129	0.0358753	-0.240653	Group_NIT2_vs_NTC
ENSG00000072694.22	FCGR2B	protein_coding	0	0	0	0	0	0	0	0	0							Group_NIT2_vs_NTC
ENSG00000072736.19	NFATC3	protein_coding	576.529	486.204	582.015	483.745	494.12	559.445	604.347	531.76	510.561	0.0428109	0.0993329	0.430984	0.66648	0.999953	0.0045997	Group_NIT2_vs_NTC
ENSG00000072756.18	TRNT1	protein_coding	455.267	505.652	517.949	526.023	429.128	618.941	507.144	558.733	484.016	0.0668689	0.106088	0.630316	0.528488	0.999953	0.00813912	Group_NIT2_vs_NTC
ENSG00000072778.20	ACADVL	protein_coding	3616.6	3520.11	3599.47	3553.36	3749.97	3088.49	3407.16	3375.52	3080.09	-0.0748062	0.0807199	-0.926738	0.354062	0.999953	-0.0156468	Group_NIT2_vs_NTC
ENSG00000072786.13	STK10	protein_coding	899.896	1070.73	1253.36	995.02	937.493	1213.02	1165.59	1009.57	1003.79	0.0429817	0.116887	0.36772	0.713082	0.999953	0.00451817	Group_NIT2_vs_NTC
ENSG00000072803.18	FBXW11	protein_coding	1428.56	1433.76	1456.39	1436.49	1376.41	1493.63	1409.86	1469.4	1497.95	-0.00348607	0.077224	-0.0451424	0.963994	0.999953	-0.000715674	Group_NIT2_vs_NTC
ENSG00000072818.12	ACAP1	protein_coding	15.9556	5.40226	12.6329	7.86577	14.2449	15.0961	12.6786	26.9733	15.6911	0.672066	0.495386	1.35665	0.174892	0.999953	0.00426962	Group_NIT2_vs_NTC
ENSG00000072832.15	CRMP1	protein_coding	192.531	223.654	203.931	208.443	154.913	179.378	202.858	187.529	232.847	-0.194176	0.169053	-1.14861	0.250717	0.999953	-0.0100093	Group_NIT2_vs_NTC
ENSG00000072840.13	EVC	protein_coding	577.593	619.099	581.113	589.933	677.523	622.493	644.918	657.635	678.077	0.137622	0.116075	1.18563	0.23577	0.999953	0.0163874	Group_NIT2_vs_NTC
ENSG00000072849.11	DERL2	protein_coding	856.284	850.316	843.697	849.503	803.056	803.647	877.359	881.128	854.487	-0.0160415	0.0772407	-0.207682	0.835477	0.999953	-0.00422562	Group_NIT2_vs_NTC
ENSG00000072858.11	SIDT1	protein_coding	3.19112	6.48271	2.70705	4.91611	2.67092	3.55203	6.76192	3.85333	3.60576	0.0289375	0.84006	0.034447	0.972521	0.999953	6.74162e-05	Group_NIT2_vs_NTC
ENSG00000072864.16	NDE1	protein_coding	705.238	632.065	646.984	588.949	792.373	675.774	660.978	621.671	630.92	0.0953425	0.10885	0.875906	0.381081	0.999953	0.0120109	Group_NIT2_vs_NTC
ENSG00000072954.7	TMEM38A	protein_coding	51.0579	52.9422	44.2151	47.1946	37.3929	40.8484	35.5001	24.4044	61.3279	-0.49723	0.266646	-1.86476	0.0622149	0.999953	-0.0110939	Group_NIT2_vs_NTC
ENSG00000072958.9	AP1M1	protein_coding	2148.69	2040.97	1837.18	2003.8	2447.45	2037.98	1856.15	2017.86	2172.06	0.0565218	0.0981266	0.576009	0.564609	0.999953	0.00892239	Group_NIT2_vs_NTC
ENSG00000073008.16	PVR	protein_coding	6349.27	5862.53	3864.76	7032.98	5253.7	4170.08	6021.49	6266.8	6631.08	-0.0768955	0.167634	-0.45871	0.646443	0.999953	-0.00406846	Group_NIT2_vs_NTC
ENSG00000073050.12	XRCC1	protein_coding	435.056	363.032	416.885	399.188	473.643	429.796	420.93	462.4	393.081	0.14585	0.114299	1.27603	0.201943	0.999953	0.0179124	Group_NIT2_vs_NTC
ENSG00000073060.17	SCARB1	protein_coding	1354.1	1375.42	1294.87	1567.25	1607.89	1419.92	1422.54	1610.69	1117.27	0.112178	0.168675	0.665051	0.506018	0.999953	0.00662513	Group_NIT2_vs_NTC
ENSG00000073067.14	CYP2W1	protein_coding	0	0	0	0	0.890306	0.888008	0	1.28444	0.518613	1.8758	3.31001	0.566705	0.570914	0.999953	0.000301032	Group_NIT2_vs_NTC
ENSG00000073111.14	MCM2	protein_coding	806.29	781.167	604.574	794.443	1418.26	1003.45	864.681	1090.49	845.682	0.541764	0.144003	3.76216	0.000168451	0.0314009	0.448379	Group_NIT2_vs_NTC
ENSG00000073150.14	PANX2	protein_coding	65.9498	83.1948	98.3561	77.6745	162.926	95.0168	76.0716	82.2044	102.931	0.336667	0.268133	1.2556	0.209262	0.999953	0.00733651	Group_NIT2_vs_NTC
ENSG00000073169.15	SELENOO	protein_coding	296.774	343.584	395.229	363.792	387.283	329.451	352.465	276.155	330.774	-0.0561195	0.1327	-0.422905	0.672364	0.999953	-0.00515709	Group_NIT2_vs_NTC
ENSG00000073282.14	TP63	protein_coding	0	1.08045	0	0.983221	0	0	0	0	0.67696	-1.52688	2.68867	-0.567895	0.570106	0.999953	-0.000410096	Group_NIT2_vs_NTC
ENSG00000073331.18	ALPK1	protein_coding	149.983	156.666	165.13	134.701	113.069	133.201	135.238	133.582	134.573	-0.238375	0.184713	-1.29052	0.196871	0.999953	-0.0108263	Group_NIT2_vs_NTC
ENSG00000073350.14	LLGL2	protein_coding	78.7143	79.9535	73.0903	73.7416	129.985	61.2725	45.643	61.6533	64.8626	-0.102012	0.26174	-0.389744	0.696726	0.999953	-0.00175418	Group_NIT2_vs_NTC
ENSG00000073417.15	PDE8A	protein_coding	1663.64	1730.88	1582.72	1789.46	1256.22	1689.88	1794.45	1776.39	1712.42	-0.0588442	0.103557	-0.568231	0.569878	0.999953	-0.00756175	Group_NIT2_vs_NTC
ENSG00000073464.13	CLCN4	protein_coding	1039.24	710.938	524.265	842.62	971.324	548.789	694.788	734.702	742.462	-0.0488089	0.162051	-0.301195	0.763266	0.999953	-0.00289063	Group_NIT2_vs_NTC
ENSG00000073536.18	NLE1	protein_coding	508.452	438.664	439.444	484.728	610.75	466.204	486.013	455.977	471.874	0.107272	0.087002	1.23298	0.217582	0.999953	0.0200892	Group_NIT2_vs_NTC
ENSG00000073578.18	SDHA	protein_coding	476.541	454.87	453.882	397.221	470.082	445.78	442.061	481.666	430.689	0.045874	0.115788	0.396191	0.691964	0.999953	0.00477837	Group_NIT2_vs_NTC
ENSG00000073584.20	SMARCE1	protein_coding	248.907	279.837	295.068	238.923	215.454	288.603	218.072	256.889	242.646	-0.122176	0.16761	-0.728934	0.466042	0.999953	-0.00659385	Group_NIT2_vs_NTC
ENSG00000073598.6	FNDC8	protein_coding	2.12741	2.1609	0	0	0	1.77602	1.69048	0	1.50255	-0.0196064	1.72833	-0.0113441	0.990949	0.999953	-8.67964e-05	Group_NIT2_vs_NTC
ENSG00000073605.19	GSDMB	protein_coding	15.9556	16.2068	18.9493	21.6309	32.051	26.6402	23.6667	19.2667	21.4113	0.557604	0.493647	1.12956	0.258662	0.999953	0.00355449	Group_NIT2_vs_NTC
ENSG00000073614.13	KDM5A	protein_coding	1981.69	1854.06	1997.8	1990.04	1938.2	2170.29	2190.02	2080.8	2039.25	0.099463	0.076173	1.30575	0.191637	0.999953	0.0263294	Group_NIT2_vs_NTC
ENSG00000073670.14	ADAM11	protein_coding	10.6371	16.2068	6.31645	5.89933	17.8061	9.76809	5.91668	14.1289	9.51888	0.175231	0.628613	0.278757	0.780431	0.999953	0.000665604	Group_NIT2_vs_NTC
ENSG00000073711.11	PPP2R3A	protein_coding	372.298	449.468	574.797	453.265	325.852	587.861	518.132	462.4	397.328	0.0465848	0.216229	0.215442	0.829423	0.999953	0.00165385	Group_NIT2_vs_NTC
ENSG00000073712.15	FERMT2	protein_coding	3215.59	2986.37	2789.16	3167.94	2691.4	2806.99	3238.96	3024.86	3344.7	-0.0506899	0.0864909	-0.586072	0.557827	0.999953	-0.00903947	Group_NIT2_vs_NTC
ENSG00000073734.10	ABCB11	protein_coding	27.6564	7.56317	6.31645	14.7483	12.4643	0.888008	6.76192	2.56889	10.0475	-1.26119	0.652166	-1.93384	0.0531322	0.999953	-0.00447099	Group_NIT2_vs_NTC
ENSG00000073737.17	DHRS9	protein_coding	0	1.08045	1.8047	0	0.890306	0.888008	0	0	0.99516	-0.466218	1.8535	-0.251534	0.801401	0.999953	-0.000201939	Group_NIT2_vs_NTC
ENSG00000073754.6	CD5L	protein_coding	0	0	0	0	0	0	0	0	0							Group_NIT2_vs_NTC
ENSG00000073756.13	PTGS2	protein_coding	2690.12	1486.7	1362.55	2268.29	2728.79	1399.5	1479.17	1678.77	2115.51	-0.0937094	0.181633	-0.515928	0.605905	0.999953	-0.00468839	Group_NIT2_vs_NTC
ENSG00000073792.16	IGF2BP2	protein_coding	1641.3	1724.4	1549.33	1783.56	1594.54	1765.36	1800.36	1803.36	1912.87	0.0545008	0.10705	0.509113	0.610673	0.999953	0.00668005	Group_NIT2_vs_NTC
ENSG00000073803.14	MAP3K13	protein_coding	471.222	498.089	423.202	413.936	445.153	470.644	402.334	435.426	494.373	-0.0418543	0.097182	-0.430679	0.666702	0.999953	-0.00255182	Group_NIT2_vs_NTC
ENSG00000073849.16	ST6GAL1	protein_coding	3081.56	3104.14	4969.24	2568.17	2868.57	3369.1	3069.07	2309.43	2693.92	-0.22515	0.158125	-1.42388	0.154481	0.999953	-0.0142436	Group_NIT2_vs_NTC
ENSG00000073861.3	TBX21	protein_coding	0	0	0	0	0	0	0	0	0.29432	-0.062177	4.20601	-0.0147829	0.988205	0.999953	-3.5413e-05	Group_NIT2_vs_NTC
ENSG00000073905.8	VDAC1P1	processed_pseudogene	3.19112	1.08045	0.902349	3.93288	4.45153	0.888008	3.38096	3.85333	3.06667	0.520317	0.994495	0.523198	0.600837	0.999953	0.000888576	Group_NIT2_vs_NTC
ENSG00000073910.23	FRY	protein_coding	741.404	961.603	1411.27	811.157	726.49	1132.21	943.288	915.808	753.442	-0.057243	0.238216	-0.240299	0.810098	0.999953	-0.00152672	Group_NIT2_vs_NTC
ENSG00000073921.18	PICALM	protein_coding	8166.08	7181.77	6167.56	8216.78	6465.41	6071.31	7258.92	7587.21	7579.84	-0.120942	0.102791	-1.17658	0.239362	0.999953	-0.0151781	Group_NIT2_vs_NTC
ENSG00000073969.19	NSF	protein_coding	1032.86	1178.77	1017.85	1055	962.421	1052.29	1082.75	1090.49	1035.43	-0.0328955	0.0754154	-0.436191	0.662698	0.999953	-0.00731322	Group_NIT2_vs_NTC
ENSG00000074047.22	GLI2	protein_coding	191.467	121.011	38.801	207.46	320.51	100.345	222.298	247.898	212.559	0.634512	0.613689	1.03393	0.301168	0.999953	0.00213274	Group_NIT2_vs_NTC
ENSG00000074054.21	CLASP1	protein_coding	1677.47	1610.95	1825.45	1739.32	1495.71	1754.7	1833.33	1757.12	1583.81	-0.00387188	0.0842769	-0.0459424	0.963356	0.999953	0.000132037	Group_NIT2_vs_NTC
ENSG00000074071.15	MRPS34	protein_coding	886.068	868.684	787.751	823.939	935.712	794.767	770.014	766.813	825.591	-0.0449388	0.0921748	-0.487539	0.625877	0.999953	-0.00665096	Group_NIT2_vs_NTC
ENSG00000074181.9	NOTCH3	protein_coding	149.983	60.5053	94.7467	75.708	34.722	32.8563	86.2145	37.2489	103.211	-1.00036	0.324277	-3.08489	0.00203626	0.184397	-0.0152707	Group_NIT2_vs_NTC
ENSG00000074201.9	CLNS1A	protein_coding	1228.58	1376.5	1382.4	1311.62	1487.7	1355.1	1335.48	1410.32	1400.79	0.0795483	0.0828152	0.960552	0.336777	0.999953	0.0166972	Group_NIT2_vs_NTC
ENSG00000074211.14	PPP2R2C	protein_coding	0	1.08045	8.12114	0.983221	0	6.21605	2.53572	1.28444	25.8346	0.458203	1.33122	0.344197	0.730698	0.999953	0.000354555	Group_NIT2_vs_NTC
ENSG00000074219.14	TEAD2	protein_coding	1175.4	1527.76	1787.55	1341.11	1669.32	1618.84	1393.8	1380.78	1358.49	0.0519002	0.138862	0.373755	0.708587	0.999953	0.00433678	Group_NIT2_vs_NTC
ENSG00000074266.23	EED	protein_coding	411.655	377.078	369.963	436.55	465.63	444.004	427.692	435.426	421.046	0.154949	0.0912426	1.69821	0.0894678	0.999953	0.0305131	Group_NIT2_vs_NTC
ENSG00000074276.11	CDHR2	protein_coding	6.38224	8.64362	8.12114	5.89933	1.78061	1.77602	10.1429	5.13777	5.10189	-0.815756	0.742916	-1.09805	0.272184	0.999953	-0.0022747	Group_NIT2_vs_NTC
ENSG00000074317.11	SNCB	protein_coding	4.25483	10.8045	9.92584	7.86577	1.78061	24.8642	8.4524	17.9822	7.41872	0.507635	0.765632	0.663027	0.507313	0.999953	0.0013443	Group_NIT2_vs_NTC
ENSG00000074319.13	TSG101	protein_coding	1156.25	1167.97	1134.25	1065.81	1170.75	1262.75	1080.22	980.03	1182.27	-0.010233	0.0943684	-0.108437	0.913649	0.999953	-0.00253461	Group_NIT2_vs_NTC
ENSG00000074356.17	NCBP3	protein_coding	1095.62	1121.51	1314.72	1181.83	1341.69	1216.57	1162.21	1093.06	1141.16	0.0315903	0.0940076	0.336039	0.736841	0.999953	0.00426349	Group_NIT2_vs_NTC
ENSG00000074370.18	ATP2A3	protein_coding	17.0193	31.3331	18.047	32.4463	65.8827	34.6323	44.7977	35.9644	232.351	1.04493	0.875088	1.19408	0.232446	0.999953	0.00197705	Group_NIT2_vs_NTC
ENSG00000074410.14	CA12	protein_coding	18.083	9.72407	27.9728	15.7315	29.3801	8.88008	20.2858	12.8444	18.9087	-0.029631	0.453341	-0.0653615	0.947886	0.999953	-0.000300819	Group_NIT2_vs_NTC
ENSG00000074416.16	MGLL	protein_coding	2863.5	3001.5	1849.82	3294.77	3047.52	2790.12	3244.88	3715.89	3579.62	0.228402	0.145946	1.56498	0.117587	0.999953	0.0170731	Group_NIT2_vs_NTC
ENSG00000074527.13	NTN4	protein_coding	3214.52	2448.3	2469.73	2863.14	1809.1	1729.84	2483.32	2263.19	3253.61	-0.43628	0.158129	-2.75901	0.00579771	0.374864	-0.225644	Group_NIT2_vs_NTC
ENSG00000074582.15	BCS1L	protein_coding	527.599	499.169	538.703	504.392	608.97	528.365	615.335	538.182	558.422	0.144277	0.0847219	1.70295	0.0885775	0.999953	0.0333369	Group_NIT2_vs_NTC
ENSG00000074590.14	NUAK1	protein_coding	1099.87	1158.24	1413.08	1386.34	698	1010.55	1440.29	1269.03	1039.97	-0.216047	0.15388	-1.404	0.16032	0.999953	-0.0145137	Group_NIT2_vs_NTC
ENSG00000074603.19	DPP8	protein_coding	1396.65	1226.31	1284.04	1293.92	1361.28	1356.88	1393.8	1428.3	1406.27	0.0905782	0.077004	1.17628	0.239483	0.999953	0.0213127	Group_NIT2_vs_NTC
ENSG00000074621.14	SLC24A1	protein_coding	382.935	403.009	550.433	394.272	267.092	481.3	494.466	372.489	470.745	-0.116779	0.209679	-0.556942	0.577567	0.999953	-0.00400599	Group_NIT2_vs_NTC
ENSG00000074657.14	ZNF532	protein_coding	887.132	917.304	1330.97	1023.53	865.378	1321.36	1254.34	1182.97	922.581	0.171232	0.143293	1.19498	0.232094	0.999953	0.0122204	Group_NIT2_vs_NTC
ENSG00000074660.17	SCARF1	protein_coding	2230.59	2539.06	2913.69	2432.49	2347.74	2407.39	2526.42	2223.37	2339.42	-0.0912677	0.111521	-0.818393	0.413133	0.999953	-0.0102979	Group_NIT2_vs_NTC
ENSG00000074695.6	LMAN1	protein_coding	5435.54	4703.21	4758.99	5192.39	5108.58	4995.04	5080.74	5371.54	4773.92	0.0365036	0.080489	0.453522	0.650173	0.999953	0.0076836	Group_NIT2_vs_NTC
ENSG00000074696.13	HACD3	protein_coding	3063.48	3228.39	2760.29	3160.07	3119.63	3068.95	3145.14	3321.57	3053.11	0.0536047	0.0894364	0.599361	0.548932	0.999953	0.00898075	Group_NIT2_vs_NTC
ENSG00000074706.14	IPCEF1	protein_coding	0	0	2.70705	0	0	0	0	0	0.366203	-18.2136	4.18472	-4.3524	1.34658e-05	0.00799092	-0.000129465	Group_NIT2_vs_NTC
ENSG00000074755.15	ZZEF1	protein_coding	1954.03	1773.02	1808.31	1957.59	1812.66	1850.61	1960.96	1900.98	1819.27	0.006398	0.0758069	0.0843987	0.932739	0.999953	0.00110773	Group_NIT2_vs_NTC
ENSG00000074771.4	NOX3	protein_coding	0	0	0	0.983221	0.890306	0.888008	0	0	0.497051	0.972534	2.90051	0.335297	0.737401	0.999953	0.000262995	Group_NIT2_vs_NTC
ENSG00000074800.16	ENO1	protein_coding	31200.7	31213.2	30314.4	31679.4	40925.6	32846.5	32003.3	34114.8	32825	0.167228	0.0876428	1.90806	0.0563833	0.999953	0.0504868	Group_NIT2_vs_NTC
ENSG00000074803.21	SLC12A1	protein_coding	0	0	0	0	0	0	0	0	0.30275	-0.0621653	4.20601	-0.0147801	0.988208	0.999953	-3.88712e-05	Group_NIT2_vs_NTC
ENSG00000074842.8	MYDGF	protein_coding	3095.39	2996.09	2952.49	3003.74	3415.22	2641.82	2782.53	3027.43	2784.35	-0.0278778	0.0887286	-0.314191	0.753376	0.999953	-0.00540051	Group_NIT2_vs_NTC
ENSG00000074855.11	ANO8	protein_coding	214.869	207.447	232.806	201.56	137.107	156.289	183.417	156.702	170.191	-0.435052	0.165	-2.63667	0.00837236	0.456522	-0.0303029	Group_NIT2_vs_NTC
ENSG00000074935.14	TUBE1	protein_coding	309.539	253.906	221.076	330.362	274.214	234.434	284.001	290.284	346.982	-0.0378753	0.218222	-0.173563	0.862209	0.999953	-0.00130607	Group_NIT2_vs_NTC
ENSG00000074964.17	ARHGEF10L	protein_coding	213.805	252.826	192.2	247.772	191.416	174.938	214.691	208.08	231.774	-0.197688	0.147599	-1.33936	0.180452	0.999953	-0.014165	Group_NIT2_vs_NTC
ENSG00000074966.11	TXK	protein_coding	25.529	10.8045	6.31645	10.8154	17.8061	8.88008	10.9881	8.9911	15.3459	-0.132032	0.481568	-0.274172	0.783953	0.999953	-0.000844119	Group_NIT2_vs_NTC
ENSG00000075035.10	WSCD2	protein_coding	0	1.08045	0	0	0	0	0	0	0.352303	-0.783486	3.73487	-0.209776	0.833843	0.999953	-0.00016384	Group_NIT2_vs_NTC
ENSG00000075043.21	KCNQ2	protein_coding	0	0	0	0	0.890306	0	0	1.28444	0.479736	1.84748	3.40227	0.543014	0.58712	0.999953	0.000332569	Group_NIT2_vs_NTC
ENSG00000075073.16	TACR2	protein_coding	3.19112	4.32181	6.31645	5.89933	3.56123	5.32805	4.2262	10.2755	6.62755	0.188916	0.748714	0.252321	0.800793	0.999953	0.00052335	Group_NIT2_vs_NTC
ENSG00000075089.10	ACTR6	protein_coding	408.464	455.951	460.198	410.003	462.959	423.58	436.989	444.417	455.941	0.0254736	0.0985099	0.25859	0.795952	0.999953	0.00350027	Group_NIT2_vs_NTC
ENSG00000075131.10	TIPIN	protein_coding	312.73	314.412	273.412	293.983	397.967	319.683	305.977	349.369	314.967	0.197856	0.133106	1.48645	0.137159	0.999953	0.0174017	Group_NIT2_vs_NTC
ENSG00000075142.14	SRI	protein_coding	2028.49	2268.95	2117.81	2091.31	2158.99	2181.84	2061.54	2246.49	2184.17	0.0230128	0.0659877	0.348744	0.727282	0.999953	0.00264045	Group_NIT2_vs_NTC
ENSG00000075151.24	EIF4G3	protein_coding	3328.34	3319.15	3303.5	3276.09	2881.03	3052.08	3506.9	3301.02	3133.91	-0.0552052	0.0764986	-0.72165	0.47051	0.999953	-0.0111823	Group_NIT2_vs_NTC
ENSG00000075188.9	NUP37	protein_coding	447.821	475.399	443.054	494.56	509.255	514.157	422.62	463.684	468.381	0.0384907	0.101667	0.378597	0.704987	0.999953	0.00498649	Group_NIT2_vs_NTC
ENSG00000075213.11	SEMA3A	protein_coding	463.776	340.342	175.958	307.748	344.549	237.098	193.56	268.449	399.779	-0.287538	0.228121	-1.26046	0.207503	0.999953	-0.00866982	Group_NIT2_vs_NTC
ENSG00000075218.19	GTSE1	protein_coding	1057.32	949.718	752.559	918.328	1388.88	1024.76	976.253	1177.83	956.311	0.304129	0.145662	2.08791	0.0368062	0.990089	0.0249931	Group_NIT2_vs_NTC
ENSG00000075223.14	SEMA3C	protein_coding	72.3321	27.0113	16.2423	42.2785	87.25	5.32805	40.5715	24.4044	186.041	-0.363809	0.795	-0.457622	0.647224	0.999953	-0.000994993	Group_NIT2_vs_NTC
ENSG00000075234.17	TTC38	protein_coding	369.106	399.767	397.936	408.037	428.237	381.843	425.156	355.791	393.354	0.0140216	0.114805	0.122134	0.902793	0.999953	0.00147474	Group_NIT2_vs_NTC
ENSG00000075239.14	ACAT1	protein_coding	981.802	1201.46	979.049	1162.17	1014.06	1263.64	1008.37	1215.08	1102.9	0.056189	0.0736621	0.762795	0.445586	0.999953	0.0132081	Group_NIT2_vs_NTC
ENSG00000075240.17	GRAMD4	protein_coding	540.363	500.249	586.527	457.198	387.283	468.868	445.442	440.564	460.938	-0.257095	0.119124	-2.15822	0.0309109	0.928794	-0.0385288	Group_NIT2_vs_NTC
ENSG00000075275.18	CELSR1	protein_coding	309.539	343.584	290.556	309.715	113.959	198.914	293.298	214.502	360.506	-0.705846	0.20593	-3.4276	0.000608944	0.0779547	-0.545244	Group_NIT2_vs_NTC
ENSG00000075290.8	WNT8B	protein_coding	0	0	0	0	0	0	0.84524	5.13777	0.459815	2.45283	4.14297	0.592046	0.55382	0.999953	0.000217434	Group_NIT2_vs_NTC
ENSG00000075292.19	ZNF638	protein_coding	2190.17	2461.27	2414.69	2350.88	2415.4	2535.26	2361.6	2390.35	2473.74	0.0432004	0.0636562	0.678651	0.497359	0.999953	0.0130377	Group_NIT2_vs_NTC
ENSG00000075303.13	SLC25A40	protein_coding	276.564	249.584	241.83	264.486	349	321.459	254.417	324.964	298.6	0.270731	0.11544	2.3452	0.0190168	0.729677	0.0437467	Group_NIT2_vs_NTC
ENSG00000075336.12	TIMM21	protein_coding	671.199	646.11	515.241	601.731	719.368	654.462	635.621	697.453	629.043	0.156232	0.0974221	1.60366	0.108789	0.999953	0.0273335	Group_NIT2_vs_NTC
ENSG00000075340.23	ADD2	protein_coding	5.31854	22.6895	9.92584	18.6812	0	10.6561	5.91668	8.9911	15.5741	-1.22128	0.517597	-2.35953	0.0182983	0.715675	-0.00782331	Group_NIT2_vs_NTC
ENSG00000075388.4	FGF4	protein_coding	0	0	0	0	0	0	0	0	0							Group_NIT2_vs_NTC
ENSG00000075391.18	RASAL2	protein_coding	984.993	895.695	1044.92	936.026	730.942	1073.6	1137.69	955.626	966.68	0.00396572	0.120009	0.0330453	0.973638	0.999953	0.000134663	Group_NIT2_vs_NTC
ENSG00000075399.14	VPS9D1	protein_coding	193.595	202.045	236.416	190.745	177.171	190.922	202.012	174.684	190.266	-0.139492	0.15217	-0.916683	0.359309	0.999953	-0.00931234	Group_NIT2_vs_NTC
ENSG00000075407.19	ZNF37A	protein_coding	548.873	626.662	572.992	595.832	608.97	633.15	662.668	588.275	647.678	0.0916178	0.103272	0.887149	0.374999	0.999953	0.0131346	Group_NIT2_vs_NTC
ENSG00000075413.19	MARK3	protein_coding	1655.13	1784.91	1577.31	1558.41	1758.36	1819.53	1681.18	1782.81	1787.98	0.0992097	0.0821892	1.20709	0.227398	0.999953	0.0214916	Group_NIT2_vs_NTC
ENSG00000075415.15	SLC25A3	protein_coding	9749.94	9731.63	9711.08	9516.6	11767.2	9733.45	9496.28	9888.93	10087.9	0.0767266	0.0744679	1.03033	0.302855	0.999953	0.0184926	Group_NIT2_vs_NTC
ENSG00000075420.13	FNDC3B	protein_coding	7900.15	6546.46	7006.74	7871.67	5939.23	6038.45	7753.39	7108.11	6843.93	-0.124161	0.1111	-1.11757	0.263752	0.999953	-0.0184928	Group_NIT2_vs_NTC
ENSG00000075426.12	FOSL2	protein_coding	2107.2	1836.77	1640.47	2006.75	2572.99	1848.83	2037.03	1990.89	2194.55	0.152904	0.105779	1.4455	0.148317	0.999953	0.021346	Group_NIT2_vs_NTC
ENSG00000075429.9	CACNG5	protein_coding	0	1.08045	0	0	0	0.888008	2.53572	0	1.12126	1.35537	2.09326	0.647493	0.517313	0.999953	0.000410284	Group_NIT2_vs_NTC
ENSG00000075461.6	CACNG4	protein_coding	1.06371	1.08045	0	0.983221	0	0	0	0	0.47267	-2.2095	3.39401	-0.651	0.515046	0.999953	-0.000376145	Group_NIT2_vs_NTC
ENSG00000075539.15	FRYL	protein_coding	2145.5	2069.07	2172.86	2315.49	1864.3	2389.63	2477.4	2395.49	2160.07	0.0672201	0.105907	0.63471	0.525618	0.999953	0.00914615	Group_NIT2_vs_NTC
ENSG00000075568.17	TMEM131	protein_coding	1491.32	1366.77	1552.04	1414.86	1372.85	1484.75	1518.9	1543.9	1479.77	0.0226673	0.0730834	0.310157	0.756442	0.999953	0.00413407	Group_NIT2_vs_NTC
ENSG00000075618.18	FSCN1	protein_coding	9982.89	10116.3	10520.5	9202.95	11629.2	10332.9	9634.05	9274.97	10043.4	0.0359298	0.0893064	0.402321	0.687448	0.999953	0.00604188	Group_NIT2_vs_NTC
ENSG00000075624.17	ACTB	protein_coding	131792	120191	106613	120430	117745	116990	129017	126039	122845	0.0320551	0.0862966	0.371453	0.7103	0.999953	0.00569895	Group_NIT2_vs_NTC
ENSG00000075643.6	MOCOS	protein_coding	68.0773	44.2985	117.305	96.3557	87.25	58.6085	73.5359	101.471	90.5591	0.065338	0.283367	0.230577	0.817643	0.999953	0.00144145	Group_NIT2_vs_NTC
ENSG00000075651.17	PLD1	protein_coding	900.96	1033.99	1597.16	849.503	534.184	1282.28	1050.63	766.813	855.428	-0.245659	0.221286	-1.11014	0.266938	0.999953	-0.00722985	Group_NIT2_vs_NTC
ENSG00000075673.12	ATP12A	protein_coding	0	0	0	0	0	0	0	0	0							Group_NIT2_vs_NTC
ENSG00000075702.19	WDR62	protein_coding	246.78	195.562	194.005	221.225	382.832	235.322	234.977	263.311	235.776	0.356029	0.175829	2.02486	0.042882	0.999953	0.0190478	Group_NIT2_vs_NTC
ENSG00000075711.21	DLG1	protein_coding	1487.06	1451.05	1442.86	1319.48	1469.01	1519.38	1364.22	1415.46	1810.87	0.0144034	0.14211	0.101354	0.919269	0.999953	0.00105469	Group_NIT2_vs_NTC
ENSG00000075785.14	RAB7A	protein_coding	6820.49	6751.75	6574.52	6774.39	6087.03	6429.18	6457.64	6659.84	7099.77	-0.071758	0.0656984	-1.09223	0.27473	0.999953	-0.0211947	Group_NIT2_vs_NTC
ENSG00000075790.12	BCAP29	protein_coding	23.4016	20.5286	27.0705	24.5805	21.3674	19.5362	26.2025	17.9822	22.6091	-0.170781	0.349523	-0.488612	0.625116	0.999953	-0.0021764	Group_NIT2_vs_NTC
ENSG00000075826.17	SEC31B	protein_coding	36.166	41.0572	47.8245	40.3121	25.8189	38.1843	38.8811	52.6622	38.6283	-0.111169	0.282473	-0.393554	0.69391	0.999953	-0.00209535	Group_NIT2_vs_NTC
ENSG00000075856.12	SART3	protein_coding	1208.37	1033.99	1108.08	1138.57	1342.58	1148.19	1152.06	1167.56	1106.69	0.0993102	0.0666987	1.48894	0.136503	0.999953	0.0329956	Group_NIT2_vs_NTC
ENSG00000075884.14	ARHGAP15	protein_coding	0	0	0	0	0	0	0	0	0							Group_NIT2_vs_NTC
ENSG00000075886.11	TUBA3D	protein_coding	0	0	1.8047	0.983221	6.23215	0.888008	1.69048	2.56889	1.68133	2.36719	1.76417	1.34182	0.179655	0.999953	0.000971517	Group_NIT2_vs_NTC
ENSG00000075891.24	PAX2	protein_coding	0	0	0	0.983221	0	0	0	0	0.149418	-0.704626	4.19708	-0.167885	0.866674	0.999953	-7.49188e-05	Group_NIT2_vs_NTC
ENSG00000075914.13	EXOSC7	protein_coding	457.394	436.503	485.464	394.272	475.424	437.788	439.525	422.582	440.086	0.000963011	0.0944138	0.0101999	0.991862	0.999953	0.000204943	Group_NIT2_vs_NTC
ENSG00000075945.13	KIFAP3	protein_coding	695.665	707.696	791.36	689.238	620.544	679.326	710.847	640.937	731.327	-0.120148	0.0772817	-1.55468	0.120023	0.999953	-0.0306818	Group_NIT2_vs_NTC
ENSG00000075975.17	MKRN2	protein_coding	426.547	364.112	391.62	413.936	473.643	369.411	442.906	443.133	435.16	0.116277	0.101265	1.14824	0.25087	0.999953	0.0175406	Group_NIT2_vs_NTC
ENSG00000076003.5	MCM6	protein_coding	1315.81	1227.39	907.763	1082.53	2091.33	1570.89	1409.02	1619.68	1418.14	0.558408	0.150301	3.71526	0.000202993	0.0355528	0.466706	Group_NIT2_vs_NTC
ENSG00000076043.11	REXO2	protein_coding	1111.57	1411.07	1270.51	1367.66	1167.19	1175.72	1228.98	1284.44	1292.18	-0.07958	0.100433	-0.792367	0.428146	0.999953	-0.0114665	Group_NIT2_vs_NTC
ENSG00000076053.12	RBM7	protein_coding	655.244	707.696	634.352	693.171	616.092	685.542	633.085	707.728	650.076	-0.0266175	0.115858	-0.229743	0.818291	0.999953	-0.003131	Group_NIT2_vs_NTC
ENSG00000076108.12	BAZ2A	protein_coding	2392.28	2297.04	2747.65	2426.59	2369.11	2553.02	2750.41	2414.75	2362.92	0.0348884	0.0697104	0.500477	0.616739	0.999953	0.0081867	Group_NIT2_vs_NTC
ENSG00000076201.16	PTPN23	protein_coding	1353.04	1102.06	1195.61	1166.1	1306.08	1103.79	1234.9	1288.3	1158.51	0.0345731	0.067014	0.515909	0.605918	0.999953	0.00982394	Group_NIT2_vs_NTC
ENSG00000076248.12	UNG	protein_coding	620.141	703.374	622.621	630.245	790.592	697.086	763.252	728.279	663.34	0.207464	0.0950348	2.18303	0.0290337	0.904815	0.0511863	Group_NIT2_vs_NTC
ENSG00000076258.10	FMO4	protein_coding	18.083	11.885	27.0705	25.5637	16.0255	12.4321	13.5238	8.9911	19.4346	-0.692208	0.452896	-1.5284	0.126412	0.999953	-0.00535404	Group_NIT2_vs_NTC
ENSG00000076321.11	KLHL20	protein_coding	695.665	697.972	759.778	742.332	666.84	663.342	764.943	741.124	720.952	-0.0310084	0.0773802	-0.400728	0.688621	0.999953	-0.00637881	Group_NIT2_vs_NTC
ENSG00000076344.16	RGS11	protein_coding	35.1023	32.4136	37.8987	30.4799	40.9541	20.4242	19.4405	23.12	35.9331	-0.431476	0.305513	-1.4123	0.157861	0.999953	-0.00728195	Group_NIT2_vs_NTC
ENSG00000076351.13	SLC46A1	protein_coding	17.0193	12.9654	11.7305	23.5973	13.3546	19.5362	14.3691	8.9911	12.1127	-0.151497	0.518935	-0.291938	0.770334	0.999953	-0.00091901	Group_NIT2_vs_NTC
ENSG00000076356.7	PLXNA2	protein_coding	14201.6	12558.1	10787.6	15391.3	11975.5	11841.6	14733.4	14817.3	15320.6	0.00486221	0.118003	0.0412042	0.967133	0.999953	0.000514217	Group_NIT2_vs_NTC
ENSG00000076382.17	SPAG5	protein_coding	1174.33	956.2	748.95	1006.82	1501.95	1085.15	1079.37	1249.76	1002.56	0.33752	0.140036	2.41024	0.0159421	0.674863	0.0335093	Group_NIT2_vs_NTC
ENSG00000076513.17	ANKRD13A	protein_coding	854.157	782.247	772.411	831.805	811.069	807.199	808.05	822.044	805.908	0.00367427	0.110676	0.0331985	0.973516	0.999953	0.00043625	Group_NIT2_vs_NTC
ENSG00000076554.16	TPD52	protein_coding	46.8031	46.4594	106.477	82.5906	74.7857	46.1764	64.2383	50.0933	101.554	-0.0686218	0.425943	-0.161106	0.87201	0.999953	-0.000572105	Group_NIT2_vs_NTC
ENSG00000076555.16	ACACB	protein_coding	40.4209	76.7121	34.2893	26.547	28.4898	45.2884	40.5715	59.0844	41.8867	-0.0309724	0.366917	-0.0844126	0.932728	0.999953	-0.000288021	Group_NIT2_vs_NTC
ENSG00000076604.16	TRAF4	protein_coding	715.875	694.731	925.81	581.084	750.528	799.207	666.049	565.155	635.044	-0.063471	0.125989	-0.503783	0.614414	0.999953	-0.00568274	Group_NIT2_vs_NTC
ENSG00000076641.4	PAG1	protein_coding	4.25483	4.32181	4.51175	2.94966	2.67092	1.77602	1.69048	6.42222	5.28635	-0.399158	0.851847	-0.468579	0.63937	0.999953	-0.000830427	Group_NIT2_vs_NTC
ENSG00000076650.7	GPATCH1	protein_coding	246.78	205.286	227.392	206.476	241.273	214.898	207.084	220.924	220.508	-0.00326767	0.11878	-0.0275102	0.978053	0.999953	-0.000979698	Group_NIT2_vs_NTC
ENSG00000076662.11	ICAM3	protein_coding	0	0	0.902349	0.983221	0	0	1.69048	0	0.942204	-0.30328	2.42017	-0.125314	0.900275	0.999953	-0.000183875	Group_NIT2_vs_NTC
ENSG00000076685.19	NT5C2	protein_coding	446.757	479.721	476.44	524.057	416.663	517.709	471.644	481.666	571.255	-0.0294309	0.0955683	-0.307957	0.758115	0.999953	-0.00481347	Group_NIT2_vs_NTC
ENSG00000076706.17	MCAM	protein_coding	25498.1	29055.5	31606.6	28549.8	22579.1	31313.8	28361.2	28575	26996.8	-0.0549141	0.14084	-0.389904	0.696607	0.999953	-0.00406647	Group_NIT2_vs_NTC
ENSG00000076716.9	GPC4	protein_coding	0	1.08045	4.51175	0	0	0.888008	3.38096	2.56889	1.17559	0.378617	1.81506	0.208597	0.834763	0.999953	0.000216039	Group_NIT2_vs_NTC
ENSG00000076770.16	MBNL3	protein_coding	147.855	121.011	102.868	152.399	162.926	159.841	124.25	141.289	132.663	0.170134	0.192971	0.881652	0.377965	0.999953	0.00734228	Group_NIT2_vs_NTC
ENSG00000076826.10	CAMSAP3	protein_coding	3.19112	7.56317	9.02349	3.93288	1.78061	7.99207	5.91668	5.13777	4.24215	-0.198982	0.838006	-0.237447	0.81231	0.999953	-0.000436567	Group_NIT2_vs_NTC
ENSG00000076864.21	RAP1GAP	protein_coding	5.31854	3.24136	4.51175	0.983221	5.34184	0.888008	2.53572	2.56889	3.46935	-0.324939	0.904312	-0.359322	0.719354	0.999953	-0.000617867	Group_NIT2_vs_NTC
ENSG00000076924.12	XAB2	protein_coding	836.074	869.764	846.404	805.258	992.692	924.416	913.705	855.439	891.735	0.133322	0.0745302	1.78883	0.0736425	0.999953	0.0421601	Group_NIT2_vs_NTC
ENSG00000076928.20	ARHGEF1	protein_coding	1741.29	1829.21	1963.51	1865.17	1992.51	1806.21	1897.56	1722.44	1774.39	0.00608769	0.0793714	0.0766988	0.938863	0.999953	0.000276929	Group_NIT2_vs_NTC
ENSG00000076944.18	STXBP2	protein_coding	34.0386	32.4136	32.4846	40.3121	59.6505	51.5045	32.1191	37.2489	37.3326	0.387909	0.339099	1.14394	0.252648	0.999953	0.00549143	Group_NIT2_vs_NTC
ENSG00000076984.18	MAP2K7	protein_coding	579.72	601.812	621.719	518.158	681.084	598.517	509.68	563.871	547.04	0.0175683	0.10887	0.161369	0.871803	0.999953	0.00207759	Group_NIT2_vs_NTC
ENSG00000077009.14	NMRK2	protein_coding	0	0	0	0	0	0	0	0	0							Group_NIT2_vs_NTC
ENSG00000077044.11	DGKD	protein_coding	370.17	352.227	300.482	352.976	397.967	388.947	398.108	385.333	360.315	0.197044	0.111587	1.76584	0.0774232	0.999953	0.0267956	Group_NIT2_vs_NTC
ENSG00000077063.11	CTTNBP2	protein_coding	7.44595	3.24136	103.77	34.4127	3.56123	3.55203	49.8692	21.8355	21.9746	-0.761689	0.614557	-1.23941	0.215193	0.999953	-0.00318689	Group_NIT2_vs_NTC
ENSG00000077080.10	ACTL6B	protein_coding	0	0	0	0	0	0	0	0	0							Group_NIT2_vs_NTC
ENSG00000077092.20	RARB	protein_coding	1130.72	943.235	1136.06	807.225	1040.77	1015.88	890.883	836.173	840.661	-0.0788587	0.101047	-0.78042	0.435144	0.999953	-0.0125347	Group_NIT2_vs_NTC
ENSG00000077097.17	TOP2B	protein_coding	5004.74	5106.22	4925.02	5002.63	5253.7	5575.8	5055.38	5153.19	5196.73	0.0698414	0.0487472	1.43273	0.151936	0.999953	0.035599	Group_NIT2_vs_NTC
ENSG00000077147.16	TM9SF3	protein_coding	9513.8	9448.56	7921.72	10437.9	9292.13	8501.79	9355.12	9967.28	9840.31	-0.000730885	0.0890964	-0.00820331	0.993455	0.999953	-0.000103854	Group_NIT2_vs_NTC
ENSG00000077150.21	NFKB2	protein_coding	279.755	374.917	360.94	340.194	352.561	317.907	330.489	330.102	286.64	-0.0203022	0.132608	-0.1531	0.87832	0.999953	-0.00226588	Group_NIT2_vs_NTC
ENSG00000077152.12	UBE2T	protein_coding	456.33	381.4	305.896	404.104	508.365	460.876	456.43	524.053	424.53	0.334372	0.173447	1.92781	0.0538788	0.999953	0.0174557	Group_NIT2_vs_NTC
ENSG00000077157.23	PPP1R12B	protein_coding	151.046	126.413	166.032	174.03	156.694	150.961	130.167	164.409	177.777	-0.0409611	0.138583	-0.295572	0.767557	0.999953	-0.00319596	Group_NIT2_vs_NTC
ENSG00000077232.19	DNAJC10	protein_coding	7058.76	6793.88	6646.71	6906.14	6701.34	6448.71	6684.16	6799.84	6591.25	-0.0403342	0.0887109	-0.45467	0.649346	0.999953	-0.00684122	Group_NIT2_vs_NTC
ENSG00000077235.18	GTF3C1	protein_coding	3233.67	2999.34	2916.39	3082.4	3136.55	2907.34	3271.08	3164.87	2957.26	0.0292424	0.0650828	0.449312	0.653207	0.999953	0.00759779	Group_NIT2_vs_NTC
ENSG00000077238.14	IL4R	protein_coding	2907.11	2349.98	2199.93	2431.51	2944.24	2351.44	2448.66	2374.94	2567.87	0.0354698	0.0659299	0.537994	0.590581	0.999953	0.0107192	Group_NIT2_vs_NTC
ENSG00000077254.14	USP33	protein_coding	1180.72	1298.7	1382.4	1353.9	1235.75	1356.88	1236.59	1416.74	1313.92	0.00775867	0.0723435	0.107248	0.914593	0.999953	0.000454539	Group_NIT2_vs_NTC
ENSG00000077264.17	PAK3	protein_coding	1.06371	3.24136	0.902349	0.983221	0	0	2.53572	0	1.65102	-1.97966	1.74027	-1.13756	0.255304	0.999953	-0.000874046	Group_NIT2_vs_NTC
ENSG00000077274.9	CAPN6	protein_coding	0	0	0	0	0	0	0	0	0.0506578	-0.0621521	4.20601	-0.014777	0.98821		-1.49181e-05	Group_NIT2_vs_NTC
ENSG00000077279.21	DCX	protein_coding	0	0	0	0	0	0	0	0	0							Group_NIT2_vs_NTC
ENSG00000077312.9	SNRPA	protein_coding	969.037	934.591	1029.58	985.188	1395.11	1083.37	1063.31	1118.75	1029.42	0.245014	0.110396	2.21942	0.0264585	0.872152	0.0401951	Group_NIT2_vs_NTC
ENSG00000077327.16	SPAG6	protein_coding	1.06371	2.1609	1.8047	1.96644	0	0	2.53572	0	1.79567	-1.92545	1.85784	-1.03639	0.300018	0.999953	-0.000796049	Group_NIT2_vs_NTC
ENSG00000077348.10	EXOSC5	protein_coding	113.817	125.332	118.208	140.601	170.939	151.849	140.31	157.987	145.286	0.317558	0.147613	2.15129	0.031453	0.935867	0.02572	Group_NIT2_vs_NTC
ENSG00000077380.16	DYNC1I2	protein_coding	3182.61	3203.54	3267.41	3244.63	2979.86	3276.75	3175.57	3326.71	3147.64	-0.0165152	0.0569728	-0.289878	0.77191	0.999953	-0.00793426	Group_NIT2_vs_NTC
ENSG00000077420.16	APBB1IP	protein_coding	0	1.08045	0	0	0	0	0	0	0.221173	-0.783465	4.20601	-0.186273	0.852231	0.999953	-0.000112526	Group_NIT2_vs_NTC
ENSG00000077454.17	LRCH4	protein_coding	126.581	130.735	175.056	149.45	160.255	174.938	152.989	145.142	140.286	0.116422	0.180499	0.645001	0.518927	0.999953	0.00540125	Group_NIT2_vs_NTC
ENSG00000077458.13	FAM76B	protein_coding	355.278	392.204	348.307	313.648	267.092	373.851	393.037	336.524	352.162	-0.0501453	0.13334	-0.376071	0.706864	0.999953	-0.004191	Group_NIT2_vs_NTC
ENSG00000077463.15	SIRT6	protein_coding	404.209	425.698	404.252	380.507	488.778	402.268	410.787	345.515	407.939	0.0268502	0.121483	0.22102	0.825077	0.999953	0.00208516	Group_NIT2_vs_NTC
ENSG00000077498.9	TYR	protein_coding	1.06371	2.1609	0	0	0	0	0	0	0.33976	-1.67088	4.1773	-0.399991	0.689163	0.999953	-0.000141565	Group_NIT2_vs_NTC
ENSG00000077514.9	POLD3	protein_coding	407.4	397.606	387.108	376.574	514.597	439.564	404.025	458.546	418.977	0.211149	0.119398	1.76844	0.0769868	0.999953	0.0249507	Group_NIT2_vs_NTC
ENSG00000077522.15	ACTN2	protein_coding	20.2104	23.77	16.2423	26.547	16.9158	28.4162	22.8215	16.6978	17.2458	-0.0179081	0.369753	-0.0484325	0.961372	0.999953	-0.000303281	Group_NIT2_vs_NTC
ENSG00000077549.19	CAPZB	protein_coding	5776.99	5552.44	5537.72	5583.71	5846.64	5130.91	5493.22	5464.02	5778.43	-0.0333044	0.0705639	-0.471976	0.636944	0.999953	-0.00816898	Group_NIT2_vs_NTC
ENSG00000077585.14	GPR137B	protein_coding	251.035	326.297	412.374	352.976	241.273	311.691	361.763	323.68	356.606	-0.115779	0.117321	-0.986857	0.323713	0.999953	-0.0122315	Group_NIT2_vs_NTC
ENSG00000077616.11	NAALAD2	protein_coding	13.8282	35.6549	25.2658	30.4799	41.8444	33.7443	30.4287	26.9733	33.0373	0.475717	0.385215	1.23494	0.216854	0.999953	0.00499517	Group_NIT2_vs_NTC
ENSG00000077684.16	JADE1	protein_coding	577.593	578.042	435.835	566.335	612.531	529.253	557.013	653.782	579.929	0.125793	0.110722	1.13612	0.255908	0.999953	0.0159656	Group_NIT2_vs_NTC
ENSG00000077713.19	SLC25A43	protein_coding	145.728	391.124	295.971	367.725	102.385	375.627	278.929	309.551	320.523	-0.20741	0.12457	-1.66501	0.09591	0.999953	-0.0218705	Group_NIT2_vs_NTC
ENSG00000077721.17	UBE2A	protein_coding	1933.82	1988.03	1829.96	1852.39	1759.25	1860.38	1882.35	1805.93	2004.21	-0.0576946	0.0769955	-0.749325	0.453661	0.999953	-0.0119341	Group_NIT2_vs_NTC
ENSG00000077782.23	FGFR1	protein_coding	3912.32	4258.06	4044.33	4072.5	4028.64	4173.64	4429.9	4159.03	4079.07	0.0440049	0.0541152	0.81317	0.41612	0.999953	0.0163086	Group_NIT2_vs_NTC
ENSG00000077800.13	FKBP6	protein_coding	0	0	0	0	0	0	0	0	0							Group_NIT2_vs_NTC
ENSG00000077935.17	SMC1B	protein_coding	1.06371	2.1609	0.902349	1.96644	0	2.66402	0	0	1.55857	-1.48815	1.50107	-0.991395	0.321493	0.999953	-0.00108601	Group_NIT2_vs_NTC
ENSG00000077942.19	FBLN1	protein_coding	28.7201	10.8045	12.6329	20.6476	16.9158	16.8721	16.9048	16.6978	23.5919	-0.0493238	0.387638	-0.127242	0.898749	0.999953	-0.000891288	Group_NIT2_vs_NTC
ENSG00000077943.8	ITGA8	protein_coding	30.8475	33.494	23.4611	8.84899	3.56123	16.8721	31.2739	19.2667	21.187	-0.652179	0.559042	-1.1666	0.243371	0.999953	-0.00303772	Group_NIT2_vs_NTC
ENSG00000077984.6	CST7	protein_coding	0	0	0	0	3.56123	0	0	0	0.237415	15.909	4.17722	3.80852	0.000139801	0.0265255	0.000133487	Group_NIT2_vs_NTC
ENSG00000078018.22	MAP2	protein_coding	247.844	119.93	240.025	208.443	150.462	118.993	142	128.444	144.192	-0.567286	0.265596	-2.1359	0.0326876	0.945507	-0.0129218	Group_NIT2_vs_NTC
ENSG00000078043.16	PIAS2	protein_coding	508.452	430.02	457.491	485.711	453.166	483.964	472.489	485.52	475.41	0.0105164	0.096177	0.109344	0.912929	0.999953	0.00129177	Group_NIT2_vs_NTC
ENSG00000078053.17	AMPH	protein_coding	597.803	170.711	147.083	161.248	853.804	133.201	183.417	146.427	215.457	0.100635	0.219678	0.458102	0.646879	0.999953	0.00322017	Group_NIT2_vs_NTC
ENSG00000078061.14	ARAF	protein_coding	831.819	822.224	806.7	779.694	975.776	808.975	840.169	831.035	832.707	0.090325	0.0783703	1.15254	0.249099	0.999953	0.0211625	Group_NIT2_vs_NTC
ENSG00000078070.14	MCCC1	protein_coding	307.411	307.929	314.92	307.748	336.536	329.451	307.667	324.964	294.291	0.0640378	0.12422	0.515521	0.606189	0.999953	0.00575417	Group_NIT2_vs_NTC
ENSG00000078081.8	LAMP3	protein_coding	9.57336	11.885	12.6329	10.8154	8.90306	7.10406	9.29764	3.85333	16.5189	-0.591299	0.611623	-0.96677	0.333659	0.999953	-0.00243592	Group_NIT2_vs_NTC
ENSG00000078098.15	FAP	protein_coding	68.0773	41.0572	40.6057	54.0772	30.2704	41.7364	20.2858	44.9555	132.357	-0.620236	0.380695	-1.62922	0.103266	0.999953	-0.00690696	Group_NIT2_vs_NTC
ENSG00000078114.19	NEBL	protein_coding	34.0386	27.0113	38.801	31.4631	36.5026	43.5124	56.6311	41.1022	38.0899	0.42807	0.256785	1.66704	0.0955065	0.999953	0.0103798	Group_NIT2_vs_NTC
ENSG00000078124.13	ACER3	protein_coding	1401.97	1328.96	1141.47	1251.64	1736.99	1402.16	1332.1	1396.19	1663.25	0.194697	0.115968	1.67889	0.093174	0.999953	0.0217287	Group_NIT2_vs_NTC
ENSG00000078140.14	UBE2K	protein_coding	2770.96	2774.6	2710.66	2948.68	3177.5	2959.73	2927.07	3008.17	2860.52	0.107977	0.099434	1.08592	0.277514	0.999953	0.0169774	Group_NIT2_vs_NTC
ENSG00000078142.14	PIK3C3	protein_coding	933.935	986.453	1079.21	1025.5	803.056	969.705	988.931	1033.98	1030.29	-0.0911536	0.0855507	-1.06549	0.286653	0.999953	-0.0174323	Group_NIT2_vs_NTC
ENSG00000078177.15	N4BP2	protein_coding	812.672	582.364	637.961	712.835	844.011	712.182	693.097	788.648	660.669	0.153079	0.185128	0.826883	0.408303	0.999953	0.00687699	Group_NIT2_vs_NTC
ENSG00000078237.7	TIGAR	protein_coding	387.189	531.583	606.379	509.309	298.253	501.724	460.656	488.089	519.037	-0.232912	0.114204	-2.03944	0.0414058	0.999953	-0.0332174	Group_NIT2_vs_NTC
ENSG00000078246.17	TULP3	protein_coding	682.9	683.926	795.872	660.725	701.561	741.487	694.788	620.386	658.685	-0.0320565	0.0898054	-0.356955	0.721126	0.999953	-0.00556258	Group_NIT2_vs_NTC
ENSG00000078269.15	SYNJ2	protein_coding	5013.25	4182.43	4090.35	4281.93	5406.83	4866.28	4597.26	4841.07	4637.78	0.168252	0.0938667	1.79246	0.07306	0.999953	0.0411797	Group_NIT2_vs_NTC
ENSG00000078295.17	ADCY2	protein_coding	0	0	0	0	0	0	0	0	0.897058	-0.0621542	3.21425	-0.0193371	0.984572	0.999953	-2.55504e-05	Group_NIT2_vs_NTC
ENSG00000078304.20	PPP2R5C	protein_coding	1735.97	1820.56	1713.56	1743.25	1798.42	1803.54	1758.95	1744.27	1894.6	0.0196512	0.0583153	0.336983	0.73613	0.999953	0.00734256	Group_NIT2_vs_NTC
ENSG00000078319.13	PMS2P1	transcribed_unprocessed_pseudogene	0	0	0	0	0	0	0	0	0							Group_NIT2_vs_NTC
ENSG00000078328.23	RBFOX1	protein_coding	0	0	0.902349	0	0	0	0	0	0.0601566	-0.783462	4.20601	-0.186272	0.852232		-8.76549e-05	Group_NIT2_vs_NTC
ENSG00000078369.19	GNB1	protein_coding	14148.4	13896.8	13306.9	13947	13830.9	13550.1	13564.4	13798.8	14091.9	-0.0144164	0.0527255	-0.273423	0.784528	0.999953	-0.00769266	Group_NIT2_vs_NTC
ENSG00000078399.19	HOXA9	protein_coding	861.603	708.777	798.579	739.382	877.842	777.895	686.335	732.133	780.413	-0.0183625	0.0824488	-0.222714	0.823758	0.999953	-0.00449981	Group_NIT2_vs_NTC
ENSG00000078401.7	EDN1	protein_coding	8404.35	6259.06	4013.65	8013.25	4261.01	3195.05	5869.35	6156.34	5555.07	-0.448349	0.26309	-1.70417	0.0883499	0.999953	-0.00999222	Group_NIT2_vs_NTC
ENSG00000078403.17	MLLT10	protein_coding	712.684	675.283	718.27	739.382	689.097	753.031	746.347	682.039	746.696	0.0135659	0.0849276	0.159735	0.87309	0.999953	0.00281832	Group_NIT2_vs_NTC
ENSG00000078487.18	ZCWPW1	protein_coding	4.25483	10.8045	10.8282	9.83221	4.45153	6.21605	12.6786	10.2755	8.4396	-0.125652	0.531163	-0.236561	0.812998	0.999953	-0.00069745	Group_NIT2_vs_NTC
ENSG00000078549.16	ADCYAP1R1	protein_coding	18.083	30.2527	57.7504	19.6644	4.45153	31.0803	37.1906	15.4133	16.8666	-0.51502	0.573917	-0.897377	0.369518	0.999953	-0.00226665	Group_NIT2_vs_NTC
ENSG00000078579.9	FGF20	protein_coding	0	1.08045	0	0	1.78061	0	0	0	0.312633	0.740635	4.16759	0.177713	0.858948	0.999953	9.37264e-05	Group_NIT2_vs_NTC
ENSG00000078589.13	P2RY10	protein_coding	0	0	0	0	0	0	0	0	0							Group_NIT2_vs_NTC
ENSG00000078596.11	ITM2A	protein_coding	5.31854	8.64362	21.6564	21.6309	19.5867	13.3201	44.7977	21.8355	63.6697	1.04662	1.15581	0.905527	0.365186	0.999953	0.00115365	Group_NIT2_vs_NTC
ENSG00000078618.23	NRDC	protein_coding	3417.69	3523.35	3024.67	3459.95	3600.4	3593.77	3232.2	3568.18	3482.98	0.0608578	0.0700625	0.868622	0.385054	0.999953	0.0151522	Group_NIT2_vs_NTC
ENSG00000078668.14	VDAC3	protein_coding	1994.45	2277.59	1987.88	2097.21	2321.03	2208.48	2071.68	2285.02	2142.92	0.0885492	0.0702624	1.26026	0.207574	0.999953	0.0256671	Group_NIT2_vs_NTC
ENSG00000078674.20	PCM1	protein_coding	3292.17	3096.58	3016.55	3273.14	3481.99	3318.49	3331.09	3213.68	3333.57	0.0746994	0.0578626	1.29098	0.196711	0.999953	0.0286895	Group_NIT2_vs_NTC
ENSG00000078687.18	TNRC6C	protein_coding	668.008	558.594	583.82	594.849	795.044	760.135	639.847	644.791	608.601	0.233054	0.140772	1.65554	0.0978157	0.999953	0.0185946	Group_NIT2_vs_NTC
ENSG00000078699.22	CBFA2T2	protein_coding	323.367	298.205	327.553	297.916	308.936	340.995	342.322	326.249	312.987	0.0800426	0.100265	0.798311	0.42469	0.999953	0.0110279	Group_NIT2_vs_NTC
ENSG00000078725.13	BRINP1	protein_coding	1.06371	4.32181	0	0.983221	0	0	0.84524	2.56889	2.14603	-0.766461	1.51026	-0.507503	0.611802	0.999953	-0.00046749	Group_NIT2_vs_NTC
ENSG00000078747.17	ITCH	protein_coding	779.697	675.283	660.52	717.751	676.633	681.102	680.418	739.839	706.582	-0.0326544	0.132926	-0.245658	0.805947	0.999953	-0.00286297	Group_NIT2_vs_NTC
ENSG00000078795.17	PKD2L2	protein_coding	1.06371	2.1609	0	0	0	1.77602	1.69048	0	0.588421	0.160706	3.07347	0.0522884	0.958299	0.999953	-1.78496e-05	Group_NIT2_vs_NTC
ENSG00000078804.13	TP53INP2	protein_coding	981.802	1081.53	1413.98	973.389	801.276	1173.95	1186.72	964.617	984.093	-0.0988837	0.183542	-0.538752	0.590058	0.999953	-0.0044039	Group_NIT2_vs_NTC
ENSG00000078808.20	SDF4	protein_coding	4830.29	4872.84	4999.92	4570.99	4489.82	4302.4	4325.94	4261.78	4434.89	-0.149719	0.082232	-1.82069	0.068654	0.999953	-0.0386108	Group_NIT2_vs_NTC
ENSG00000078898.7	BPIFB2	protein_coding	0	0	0	0	0	0	0	0	0							Group_NIT2_vs_NTC
ENSG00000078902.16	TOLLIP	protein_coding	1298.79	1351.65	1330.06	1315.55	1185.89	1139.31	1092.9	1171.41	1331.76	-0.207336	0.0758614	-2.73308	0.00627442	0.393259	-0.140098	Group_NIT2_vs_NTC
ENSG00000078967.13	UBE2D4	protein_coding	203.168	195.562	203.931	189.762	181.623	175.826	165.667	169.547	197.371	-0.196515	0.124268	-1.58138	0.11379	0.999953	-0.0202331	Group_NIT2_vs_NTC
ENSG00000079101.18	CLUL1	protein_coding	0	1.08045	0	0	0	0.888008	0	1.28444	0.21686	0.559094	4.19074	0.133412	0.893868	0.999953	8.43569e-05	Group_NIT2_vs_NTC
ENSG00000079112.10	CDH17	protein_coding	0	0	0	0	0	0	0	0	0							Group_NIT2_vs_NTC
ENSG00000079134.13	THOC1	protein_coding	548.873	589.927	591.039	536.839	624.105	565.661	538.418	610.111	600.057	0.0471507	0.117665	0.40072	0.688627	0.999953	0.00467866	Group_NIT2_vs_NTC
ENSG00000079150.19	FKBP7	protein_coding	756.296	663.398	652.399	622.379	587.602	648.246	607.728	594.697	640.798	-0.140354	0.110739	-1.26743	0.205001	0.999953	-0.0175369	Group_NIT2_vs_NTC
ENSG00000079156.17	OSBPL6	protein_coding	120.199	157.746	144.376	151.416	64.9924	251.306	168.203	168.262	195.644	0.101198	0.213136	0.474804	0.634926	0.999953	0.00279719	Group_NIT2_vs_NTC
ENSG00000079215.15	SLC1A3	protein_coding	0	1.08045	0	0	0	0	0	0	0.271831	-0.783476	4.20601	-0.186275	0.852229	0.999953	-0.00014882	Group_NIT2_vs_NTC
ENSG00000079246.16	XRCC5	protein_coding	12343.3	12886.6	11553.7	12132.9	13874.5	13353.9	12381.1	13401.9	12301.3	0.115709	0.0514816	2.24758	0.0246028	0.850583	0.0780361	Group_NIT2_vs_NTC
ENSG00000079257.8	LXN	protein_coding	1512.59	1827.04	1885.01	1554.47	1701.38	1782.23	1698.93	1582.43	1645.45	-0.00292129	0.104716	-0.0278972	0.977744	0.999953	-0.000352874	Group_NIT2_vs_NTC
ENSG00000079263.19	SP140	protein_coding	0	0	1.8047	0.983221	0.890306	0	0	0	0.37	-1.37661	3.66146	-0.375973	0.706937	0.999953	-0.000167123	Group_NIT2_vs_NTC
ENSG00000079277.22	MKNK1	protein_coding	303.157	321.975	338.381	324.463	281.337	301.923	294.144	295.422	288.363	-0.13534	0.11566	-1.17016	0.241937	0.999953	-0.0162326	Group_NIT2_vs_NTC
ENSG00000079308.21	TNS1	protein_coding	2692.24	2219.25	1755.97	2955.56	3376.93	2060.18	2650.67	2923.39	3763.57	0.198009	0.316414	0.625789	0.531453	0.999953	0.00310226	Group_NIT2_vs_NTC
ENSG00000079313.15	REXO1	protein_coding	1082.85	1124.75	1044.02	1105.14	1194.79	1128.66	1165.59	1185.54	1130.44	0.100207	0.0988838	1.01338	0.310877	0.999953	0.0149099	Group_NIT2_vs_NTC
ENSG00000079335.20	CDC14A	protein_coding	193.595	235.539	301.385	220.242	210.112	293.043	290.763	263.311	215.518	0.154222	0.189981	0.811779	0.416918	0.999953	0.00643226	Group_NIT2_vs_NTC
ENSG00000079337.16	RAPGEF3	protein_coding	430.801	513.215	545.019	525.04	626.776	560.333	480.942	585.706	562.073	0.163009	0.116164	1.40326	0.160539	0.999953	0.0202703	Group_NIT2_vs_NTC
ENSG00000079385.23	CEACAM1	protein_coding	8.50966	20.5286	34.2893	13.7651	13.3546	31.0803	18.5953	21.8355	24.0218	0.195774	0.454675	0.43058	0.666774	0.999953	0.00146995	Group_NIT2_vs_NTC
ENSG00000079432.9	CIC	protein_coding	1643.43	1632.56	1909.37	1653.78	1697.81	1915.43	1892.49	1646.66	1658.64	0.0668019	0.0979809	0.681785	0.495375	0.999953	0.00825814	Group_NIT2_vs_NTC
ENSG00000079435.10	LIPE	protein_coding	107.434	74.5512	103.77	106.188	114.85	78.1447	68.4645	78.3511	91.6651	-0.216788	0.198218	-1.09368	0.274093	0.999953	-0.00857893	Group_NIT2_vs_NTC
ENSG00000079462.8	PAFAH1B3	protein_coding	401.018	318.733	289.654	299.882	365.916	273.506	316.12	294.138	291.057	-0.0646827	0.113827	-0.568254	0.569863	0.999953	-0.00726464	Group_NIT2_vs_NTC
ENSG00000079482.14	OPHN1	protein_coding	282.946	278.757	389.815	318.564	274.214	357.867	288.227	255.604	285.698	-0.103861	0.136414	-0.761365	0.446439	0.999953	-0.00835672	Group_NIT2_vs_NTC
ENSG00000079557.5	AFM	protein_coding	0	0	0	0	0	0	0	0	0							Group_NIT2_vs_NTC
ENSG00000079616.14	KIF22	protein_coding	860.539	831.948	681.274	797.392	1271.36	959.048	873.133	1039.11	846.633	0.375044	0.136066	2.75634	0.00584527	0.375897	0.219478	Group_NIT2_vs_NTC
ENSG00000079689.15	SCGN	protein_coding	0	0	0	0	0	0	0	0	0							Group_NIT2_vs_NTC
ENSG00000079691.19	CARMIL1	protein_coding	64.8861	93.9994	101.063	72.7584	49.8572	68.3766	79.4526	51.3777	56.9693	-0.410256	0.228967	-1.79177	0.0731702	0.999953	-0.0125841	Group_NIT2_vs_NTC
ENSG00000079739.17	PGM1	protein_coding	241.462	230.136	261.681	191.728	214.564	230.882	202.858	195.235	215.691	-0.137084	0.158057	-0.867307	0.385774	0.999953	-0.00834524	Group_NIT2_vs_NTC
ENSG00000079785.16	DDX1	protein_coding	3023.06	3079.29	2946.17	3318.37	3693.88	3484.54	3178.1	3921.41	3298.85	0.206461	0.078328	2.63585	0.00839258	0.456522	0.13444	Group_NIT2_vs_NTC
ENSG00000079805.19	DNM2	protein_coding	3446.41	3335.36	3345.91	3363.6	3405.42	3417.05	3215.29	3356.25	3283.58	-0.010639	0.0638018	-0.16675	0.867567	0.999953	-0.00421943	Group_NIT2_vs_NTC
ENSG00000079819.20	EPB41L2	protein_coding	1825.32	1965.34	1417.59	1689.17	2214.19	2136.55	1708.23	2177.13	1848.44	0.258893	0.0917398	2.82204	0.00477197	0.335047	0.169495	Group_NIT2_vs_NTC
ENSG00000079841.20	RIMS1	protein_coding	70.2047	64.8271	101.965	91.4396	36.5026	47.0644	108.191	92.4799	104.391	-0.28257	0.239734	-1.17868	0.238525	0.999953	-0.00775873	Group_NIT2_vs_NTC
ENSG00000079931.15	MOXD1	protein_coding	0	0	0.902349	0.983221	1.78061	2.66402	0	1.28444	0.970797	1.42391	2.13348	0.66741	0.50451	0.999953	0.00035604	Group_NIT2_vs_NTC
ENSG00000079950.14	STX7	protein_coding	1651.94	1731.97	1800.19	1663.61	1428.94	1710.3	1629.62	1439.86	1879.14	-0.143264	0.0723212	-1.98094	0.0475983	0.999953	-0.0505084	Group_NIT2_vs_NTC
ENSG00000079974.19	RABL2B	protein_coding	144.664	143.7	140.766	117.003	112.179	127.873	140.31	119.453	127.029	-0.128378	0.151808	-0.845659	0.397743	0.999953	-0.00850802	Group_NIT2_vs_NTC
ENSG00000079999.14	KEAP1	protein_coding	1392.39	1522.36	1544.82	1363.73	1488.59	1411.93	1501.15	1320.41	1467.68	-0.0235315	0.0730857	-0.321971	0.747475	0.999953	-0.00549138	Group_NIT2_vs_NTC
ENSG00000080007.8	DDX43	protein_coding	2.12741	3.24136	0	1.96644	1.78061	0.888008	0	8.9911	3.86824	0.372017	1.54733	0.240425	0.810001	0.999953	0.000211873	Group_NIT2_vs_NTC
ENSG00000080031.10	PTPRH	protein_coding	7.44595	10.8045	9.02349	1.96644	16.0255	7.10406	3.38096	3.85333	11.4023	0.0649468	0.627987	0.103421	0.917629	0.999953	0.000264354	Group_NIT2_vs_NTC
ENSG00000080166.16	DCT	protein_coding	0	0	0	0	0	0	0	0	0.127675	-0.0621428	4.20601	-0.0147747	0.988212	0.999953	-1.80508e-05	Group_NIT2_vs_NTC
ENSG00000080189.15	SLC35C2	protein_coding	406.336	453.79	530.581	417.869	536.855	495.508	414.168	441.849	437.901	0.0580304	0.124308	0.466828	0.640623	0.999953	0.0048654	Group_NIT2_vs_NTC
ENSG00000080200.10	CRYBG3	protein_coding	903.087	825.466	852.72	983.221	695.329	977.697	952.586	941.497	859.31	-0.000783522	0.116459	-0.00672788	0.994632	0.999953	-1.16468e-05	Group_NIT2_vs_NTC
ENSG00000080224.18	EPHA6	protein_coding	10.6371	7.56317	8.12114	2.94966	0.890306	7.99207	13.5238	11.56	8.13249	-0.26729	0.798138	-0.334892	0.737707	0.999953	-0.000536828	Group_NIT2_vs_NTC
ENSG00000080293.10	SCTR	protein_coding	0	1.08045	0	0	0	0	0	1.28444	0.480442	-0.420449	4.0154	-0.104709	0.916607	0.999953	-1.87124e-05	Group_NIT2_vs_NTC
ENSG00000080298.16	RFX3	protein_coding	184.021	221.493	282.435	214.342	215.454	274.394	230.751	235.053	226.94	0.0884448	0.163608	0.54059	0.58879	0.999953	0.00575096	Group_NIT2_vs_NTC
ENSG00000080345.18	RIF1	protein_coding	2494.39	2353.23	1941.86	2518.03	2762.62	2671.13	2711.53	2741	2430.69	0.23089	0.0805504	2.8664	0.00415168	0.30353	0.165043	Group_NIT2_vs_NTC
ENSG00000080371.6	RAB21	protein_coding	1656.19	1588.26	1484.36	1655.74	1611.45	1548.69	1585.67	1695.47	1586.37	0.0126684	0.0756967	0.167357	0.867089	0.999953	0.00204481	Group_NIT2_vs_NTC
ENSG00000080493.19	SLC4A4	protein_coding	0	0	0	0	0.890306	0.888008	0	0	0.686461	1.22868	3.0001	0.409546	0.682139	0.999953	0.000311505	Group_NIT2_vs_NTC
ENSG00000080503.25	SMARCA2	protein_coding	2012.53	2109.04	2368.67	2058.86	2299.66	2471.33	2252.57	2128.32	2104.73	0.0988955	0.077129	1.28221	0.199769	0.999953	0.0244532	Group_NIT2_vs_NTC
ENSG00000080511.5	RDH8	protein_coding	0	0	0	0	0	0	0	0	0.0706377	-0.062152	4.20601	-0.0147769	0.98821		-2.05504e-05	Group_NIT2_vs_NTC
ENSG00000080546.14	SESN1	protein_coding	334.004	488.364	569.382	399.188	342.768	586.973	473.335	513.777	433.771	0.0947081	0.180955	0.52338	0.60071	0.999953	0.0042825	Group_NIT2_vs_NTC
ENSG00000080561.14	MID2	protein_coding	471.222	458.112	543.214	436.55	554.661	513.269	531.656	422.582	454.603	0.081273	0.112085	0.725104	0.468388	0.999953	0.00946477	Group_NIT2_vs_NTC
ENSG00000080572.14	DNAAF6	protein_coding	0	1.08045	3.6094	0	0	0	0.84524	1.28444	0.454636	-0.861988	3.9909	-0.215988	0.828997	0.999953	-4.49611e-05	Group_NIT2_vs_NTC
ENSG00000080573.7	COL5A3	protein_coding	15.9556	27.0113	27.9728	20.6476	1.78061	15.0961	23.6667	19.2667	17.4113	-0.778653	0.609552	-1.27742	0.201454	0.999953	-0.00322365	Group_NIT2_vs_NTC
ENSG00000080603.17	SRCAP	protein_coding	128.709	81.0339	97.4537	148.466	136.217	121.657	134.393	150.28	112.226	0.27329	0.211201	1.29398	0.195673	0.999953	0.00967249	Group_NIT2_vs_NTC
ENSG00000080608.10	PUM3	protein_coding	1621.09	1570.98	1277.73	1652.79	1716.51	1577.1	1665.97	1726.29	1530.94	0.131661	0.0827952	1.59021	0.111788	0.999953	0.0302535	Group_NIT2_vs_NTC
ENSG00000080618.17	CPB2	protein_coding	1.06371	0	0	0	0	2.66402	0.84524	1.28444	0.579117	2.14623	2.75114	0.780124	0.435318	0.999953	0.00047446	Group_NIT2_vs_NTC
ENSG00000080644.16	CHRNA3	protein_coding	6.38224	7.56317	6.31645	9.83221	11.574	19.5362	5.91668	6.42222	9.56379	0.49597	0.611029	0.811696	0.416966	0.999953	0.0020646	Group_NIT2_vs_NTC
ENSG00000080709.17	KCNN2	protein_coding	40.4209	27.0113	39.7034	23.5973	1.78061	26.6402	30.4287	12.8444	25.8846	-0.942949	0.544731	-1.73104	0.0834455	0.999953	-0.00465891	Group_NIT2_vs_NTC
ENSG00000080802.21	CNOT4	protein_coding	814.8	620.18	618.109	663.674	651.704	684.654	700.704	703.875	698.787	0.0149143	0.105474	0.141403	0.887552	0.999953	0.00150661	Group_NIT2_vs_NTC
ENSG00000080815.20	PSEN1	protein_coding	1505.15	1380.82	1641.37	1481.71	1356.83	1473.2	1444.52	1337.11	1491.36	-0.0976875	0.0775786	-1.25921	0.207956	0.999953	-0.0251003	Group_NIT2_vs_NTC
ENSG00000080819.9	CPOX	protein_coding	632.906	610.456	566.675	597.798	592.944	627.822	556.168	571.577	649.951	-0.0363689	0.0826526	-0.440022	0.659921	0.999953	-0.00693645	Group_NIT2_vs_NTC
ENSG00000080822.17	CLDND1	protein_coding	1109.45	1058.84	1032.29	1091.38	860.926	942.176	1014.29	1041.68	1032.3	-0.157839	0.0838369	-1.8827	0.0597414	0.999953	-0.0453817	Group_NIT2_vs_NTC
ENSG00000080823.23	MOK	protein_coding	61.695	73.4708	66.7739	72.7584	58.7602	63.9366	53.2501	59.0844	64.3738	-0.228644	0.241005	-0.948713	0.342767	0.999953	-0.00613141	Group_NIT2_vs_NTC
ENSG00000080824.19	HSP90AA1	protein_coding	30123.1	28157.7	24746	28433.8	31710.9	27110.9	28227.6	29984	29071.1	0.0702003	0.0936193	0.749848	0.453346	0.999953	0.0125218	Group_NIT2_vs_NTC
ENSG00000080839.12	RBL1	protein_coding	612.695	539.146	359.135	461.131	743.406	626.045	582.371	718.004	630.361	0.439245	0.178728	2.45762	0.013986	0.626935	0.0242491	Group_NIT2_vs_NTC
ENSG00000080845.19	DLGAP4	protein_coding	1941.27	1936.17	2119.62	1884.83	2088.66	1855.05	2014.21	1876.57	2095.12	-0.00730749	0.0944913	-0.077335	0.938357	0.999953	-0.00200418	Group_NIT2_vs_NTC
ENSG00000080854.16	IGSF9B	protein_coding	8.50966	3.24136	9.02349	6.88255	9.79337	4.44004	12.6786	7.70666	5.78858	0.298366	0.757536	0.393865	0.693681	0.999953	0.000831592	Group_NIT2_vs_NTC
ENSG00000080910.14	CFHR2	protein_coding	0	0	0	0	0	0	0	0	0.0506578	-0.0621521	4.20601	-0.014777	0.98821		-1.49181e-05	Group_NIT2_vs_NTC
ENSG00000080947.16	CROCCP3	transcribed_unprocessed_pseudogene	0	0	0	0	0	0	1.69048	0	0.112699	1.02675	4.19386	0.244822	0.806595	0.999953	8.59271e-05	Group_NIT2_vs_NTC
ENSG00000080986.13	NDC80	protein_coding	810.545	650.432	531.484	625.329	993.582	780.559	705.776	841.31	743.299	0.34597	0.136433	2.53582	0.0112185	0.551853	0.0382953	Group_NIT2_vs_NTC
ENSG00000081014.11	AP4E1	protein_coding	495.688	468.916	420.495	497.51	507.475	514.157	505.454	569.008	534.984	0.154432	0.104963	1.4713	0.141211	0.999953	0.0224783	Group_NIT2_vs_NTC
ENSG00000081019.14	RSBN1	protein_coding	491.433	413.813	401.545	432.617	442.482	521.261	430.227	511.209	431.197	0.125856	0.119454	1.0536	0.292066	0.999953	0.0136624	Group_NIT2_vs_NTC
ENSG00000081026.19	MAGI3	protein_coding	576.529	578.042	551.335	605.664	484.327	562.997	603.502	566.44	527.538	-0.0569889	0.132329	-0.430662	0.666714	0.999953	-0.00484406	Group_NIT2_vs_NTC
ENSG00000081041.9	CXCL2	protein_coding	34.0386	43.2181	37.8987	31.4631	22.2577	43.5124	24.512	28.2578	32.4878	-0.330138	0.36939	-0.89374	0.371461	0.999953	-0.00378298	Group_NIT2_vs_NTC
ENSG00000081051.8	AFP	protein_coding	0	1.08045	0	0	0	0	0	0	0.0720302	-0.783458	4.20601	-0.186271	0.852232	0.999953	-8.6078e-05	Group_NIT2_vs_NTC
ENSG00000081052.14	COL4A4	protein_coding	2.12741	5.40226	1.8047	9.83221	0.890306	0	0	0	5.93672	-3.90125	1.23944	-3.1476	0.00164615	0.159491	-0.00499641	Group_NIT2_vs_NTC
ENSG00000081059.20	TCF7	protein_coding	87.224	78.873	86.6255	129.785	128.204	115.441	112.417	125.875	98.1204	0.341828	0.220028	1.55357	0.120288	0.999953	0.0112772	Group_NIT2_vs_NTC
ENSG00000081087.16	OSTM1	protein_coding	675.454	559.674	659.617	654.825	600.957	515.933	568.002	599.835	639.877	-0.158768	0.11865	-1.33812	0.180856	0.999953	-0.0171599	Group_NIT2_vs_NTC
ENSG00000081138.14	CDH7	protein_coding	0	0	0	0	0.890306	0	0	0	0.386386	0.52169	4.18831	0.124559	0.900873	0.999953	7.07472e-05	Group_NIT2_vs_NTC
ENSG00000081148.12	IMPG2	protein_coding	10.6371	9.72407	19.8517	8.84899	5.34184	16.8721	5.07144	6.42222	8.21655	-0.597199	0.616303	-0.969003	0.332544	0.999953	-0.00247739	Group_NIT2_vs_NTC
ENSG00000081154.12	PCNP	protein_coding	2227.4	2283	2212.56	2314.5	2570.31	2457.12	2294.83	2577.88	2406.9	0.130674	0.0680087	1.92143	0.0546769	0.999953	0.0468019	Group_NIT2_vs_NTC
ENSG00000081177.19	EXD2	protein_coding	620.141	659.076	705.637	609.597	547.538	647.358	603.502	622.955	626.94	-0.101085	0.103519	-0.976491	0.328821	0.999953	-0.0137562	Group_NIT2_vs_NTC
ENSG00000081181.8	ARG2	protein_coding	114.88	153.424	213.857	113.07	85.4694	186.482	137.774	131.013	104.977	-0.132989	0.291874	-0.455638	0.64865	0.999953	-0.00257672	Group_NIT2_vs_NTC
ENSG00000081189.17	MEF2C	protein_coding	886.068	1077.21	1559.26	858.352	1204.58	1653.47	1183.34	1094.35	1042.21	0.274233	0.179742	1.5257	0.127084	0.999953	0.0134264	Group_NIT2_vs_NTC
ENSG00000081237.21	PTPRC	protein_coding	1.06371	3.24136	2.70705	2.94966	0.890306	0.888008	1.69048	2.56889	1.37264	-0.840162	1.45425	-0.577731	0.563446	0.999953	-0.000601389	Group_NIT2_vs_NTC
ENSG00000081248.12	CACNA1S	protein_coding	0	0	0	0	0	0	0	0	0.0506578	-0.0621521	4.20601	-0.014777	0.98821		-1.49181e-05	Group_NIT2_vs_NTC
ENSG00000081277.13	PKP1	protein_coding	1.06371	0	0	2.94966	0	0	0	1.28444	3.30018	-1.40993	1.6877	-0.835419	0.403482	0.999953	-0.000830808	Group_NIT2_vs_NTC
ENSG00000081307.15	UBA5	protein_coding	1021.16	917.304	874.376	929.144	1197.46	962.6	934.836	1015.99	1021.41	0.133615	0.0839106	1.59235	0.111306	0.999953	0.0306922	Group_NIT2_vs_NTC
ENSG00000081320.11	STK17B	protein_coding	404.209	323.055	264.388	333.312	409.541	394.275	298.37	339.093	364.965	0.125618	0.155852	0.806008	0.420239	0.999953	0.00797451	Group_NIT2_vs_NTC
ENSG00000081377.17	CDC14B	protein_coding	44.6757	56.1835	37.8987	44.2449	36.5026	63.0486	32.1191	52.6622	70.9543	-0.0127811	0.233981	-0.0546247	0.956437	0.999953	-0.000716331	Group_NIT2_vs_NTC
ENSG00000081386.13	ZNF510	protein_coding	308.475	340.342	352.819	313.648	300.924	347.211	297.525	291.569	309.359	-0.0935707	0.112112	-0.834622	0.403931	0.999953	-0.0108001	Group_NIT2_vs_NTC
ENSG00000081479.15	LRP2	protein_coding	0	0	0	0.983221	0.890306	0.888008	0	0	0.184102	0.565795	4.19629	0.134832	0.892744	0.999953	9.44305e-05	Group_NIT2_vs_NTC
ENSG00000081665.14	ZNF506	protein_coding	17.0193	21.609	23.4611	18.6812	16.9158	16.8721	20.2858	15.4133	28.0099	-0.235372	0.372108	-0.632538	0.527036	0.999953	-0.00256315	Group_NIT2_vs_NTC
ENSG00000081692.13	JMJD4	protein_coding	142.537	145.861	127.231	117.987	116.63	119.881	159.75	146.427	126.389	0.0187638	0.173193	0.10834	0.913726	0.999953	0.000983188	Group_NIT2_vs_NTC
ENSG00000081721.12	DUSP12	protein_coding	307.411	363.032	360.94	323.48	386.393	309.027	320.346	359.644	333.062	0.0190579	0.117487	0.162212	0.871139	0.999953	0.00193455	Group_NIT2_vs_NTC
ENSG00000081760.17	AACS	protein_coding	583.975	546.709	608.183	580.1	548.429	555.893	611.109	603.688	539.421	-0.00143385	0.0893703	-0.016044	0.987199	0.999953	-0.000811239	Group_NIT2_vs_NTC
ENSG00000081791.9	DELE1	protein_coding	948.827	923.787	1108.08	959.624	1003.38	914.648	965.264	965.901	1015.05	-0.0302335	0.0778238	-0.388486	0.697656	0.999953	-0.00363531	Group_NIT2_vs_NTC
ENSG00000081800.9	SLC13A1	protein_coding	0	0	0	0	0	0	0	0	0							Group_NIT2_vs_NTC
ENSG00000081803.17	CADPS2	protein_coding	483.987	520.778	655.106	531.923	533.294	607.397	554.478	504.786	469.789	-0.00182175	0.172884	-0.0105374	0.991593	0.999953	-0.000168825	Group_NIT2_vs_NTC
ENSG00000081818.4	PCDHB4	protein_coding	3.19112	9.72407	8.12114	8.84899	1.78061	5.32805	7.60716	3.85333	5.02312	-0.702431	0.765331	-0.917814	0.358716	0.999953	-0.00190006	Group_NIT2_vs_NTC
ENSG00000081842.18	PCDHA6	protein_coding	1.06371	3.24136	5.4141	6.88255	0	1.77602	3.38096	1.28444	2.93727	-1.50692	1.05998	-1.42164	0.15513	0.999953	-0.00217577	Group_NIT2_vs_NTC
ENSG00000081853.15	PCDHGA2	protein_coding	40.4209	48.6204	36.094	28.5134	14.2449	31.0803	31.2739	39.8177	34.1478	-0.435498	0.329925	-1.31999	0.186838	0.999953	-0.00629874	Group_NIT2_vs_NTC
ENSG00000081870.12	HSPB11	protein_coding	319.112	333.86	285.142	299.882	373.038	242.426	301.751	327.533	315.85	0.002408	0.145061	0.0165999	0.986756	0.999953	5.96734e-05	Group_NIT2_vs_NTC
ENSG00000081913.14	PHLPP1	protein_coding	113.817	122.091	110.989	98.3221	119.301	132.313	114.107	124.591	168.066	0.138955	0.25857	0.537398	0.590993	0.999953	0.00363271	Group_NIT2_vs_NTC
ENSG00000081923.15	ATP8B1	protein_coding	1763.63	1782.75	2357.84	1559.39	1042.55	1965.16	1866.29	1551.61	1649.3	-0.21884	0.170888	-1.28061	0.200331	0.999953	-0.0118975	Group_NIT2_vs_NTC
ENSG00000081985.14	IL12RB2	protein_coding	0	1.08045	0	0	0	2.66402	0	0	0.981357	0.47428	2.21059	0.214549	0.830119	0.999953	0.000180972	Group_NIT2_vs_NTC
ENSG00000082014.17	SMARCD3	protein_coding	84.0329	64.8271	77.602	82.5906	72.1148	51.5045	76.9169	77.0666	80.495	-0.160909	0.22394	-0.718533	0.472428	0.999953	-0.00519343	Group_NIT2_vs_NTC
ENSG00000082068.9	WDR70	protein_coding	564.829	613.697	529.679	509.309	637.459	562.997	518.978	574.146	561.457	0.0481155	0.0886327	0.542864	0.587223	0.999953	0.00837706	Group_NIT2_vs_NTC
ENSG00000082074.19	FYB1	protein_coding	2.12741	4.32181	4.51175	0.983221	8.90306	1.77602	1.69048	1.28444	2.66193	-0.00206035	1.2161	-0.00169423	0.998648	0.999953	6.09079e-06	Group_NIT2_vs_NTC
ENSG00000082126.18	MPP4	protein_coding	160.62	227.975	145.278	212.376	92.5919	223.778	215.536	224.778	172.655	0.041047	0.293649	0.139783	0.888832	0.999953	0.000746071	Group_NIT2_vs_NTC
ENSG00000082146.13	STRADB	protein_coding	196.786	215.01	210.247	183.862	196.758	245.09	202.012	211.933	214.217	0.0863334	0.129276	0.667821	0.504248	0.999953	0.00786569	Group_NIT2_vs_NTC
ENSG00000082153.18	BZW1	protein_coding	5164.3	5166.72	4629.05	5054.74	5379.23	5754.29	5330.93	5657.97	5405.03	0.144963	0.0590428	2.45523	0.0140796	0.627695	0.0964471	Group_NIT2_vs_NTC
ENSG00000082175.16	PGR	protein_coding	0	0	0	0	0	0	0.84524	0	0.0563494	0.659189	4.20601	0.156725	0.875461		7.95176e-05	Group_NIT2_vs_NTC
ENSG00000082196.21	C1QTNF3	protein_coding	9.57336	4.32181	11.7305	7.86577	0.890306	1.77602	4.2262	3.85333	6.32107	-1.68512	0.772236	-2.18213	0.0290998	0.905747	-0.00462853	Group_NIT2_vs_NTC
ENSG00000082212.13	ME2	protein_coding	2057.21	2036.65	1725.29	1992.01	1873.2	1907.44	1889.96	2102.63	1889.08	-0.00622072	0.0716896	-0.0867729	0.930852	0.999953	-0.000351092	Group_NIT2_vs_NTC
ENSG00000082213.18	C5orf22	protein_coding	780.761	814.661	701.125	698.087	651.704	869.36	816.502	852.87	736.281	0.0875592	0.0983132	0.890614	0.373136	0.999953	0.01274	Group_NIT2_vs_NTC
ENSG00000082258.13	CCNT2	protein_coding	819.055	764.96	711.051	835.738	787.031	881.792	898.49	854.155	787.327	0.131619	0.0985193	1.33597	0.181558	0.999953	0.0191307	Group_NIT2_vs_NTC
ENSG00000082269.17	FAM135A	protein_coding	323.367	314.412	332.065	343.144	317.839	393.387	360.072	413.591	359.083	0.170663	0.101811	1.67628	0.0936836	0.999953	0.026834	Group_NIT2_vs_NTC
ENSG00000082293.13	COL19A1	protein_coding	1.06371	0	0.902349	0	0	0.888008	1.69048	0	0.430645	0.64355	3.49819	0.183967	0.85404	0.999953	0.00011891	Group_NIT2_vs_NTC
ENSG00000082397.18	EPB41L3	protein_coding	5423.84	4672.96	3973.04	5009.51	5589.34	4074.18	5029.18	5153.19	5371.58	0.0512109	0.17406	0.294214	0.768594	0.999953	0.00257094	Group_NIT2_vs_NTC
ENSG00000082438.18	COBLL1	protein_coding	1061.58	875.166	800.384	825.906	1459.21	1003.45	833.407	959.479	889.882	0.243444	0.176635	1.37823	0.168131	0.999953	0.0122132	Group_NIT2_vs_NTC
ENSG00000082458.12	DLG3	protein_coding	113.817	116.689	133.548	97.3389	73.0051	103.009	93.8217	73.2133	115.006	-0.425657	0.187396	-2.27144	0.0231207	0.826226	-0.0200063	Group_NIT2_vs_NTC
ENSG00000082482.14	KCNK2	protein_coding	1.06371	2.1609	1.8047	0.983221	0.890306	6.21605	0	1.28444	2.14759	-0.0448517	1.22067	-0.0367436	0.970689	0.999953	-4.89367e-05	Group_NIT2_vs_NTC
ENSG00000082497.12	SERTAD4	protein_coding	62.7587	55.1031	46.0198	49.1611	44.5153	63.9366	57.4763	92.4799	95.007	0.193129	0.28743	0.671915	0.501638	0.999953	0.00365062	Group_NIT2_vs_NTC
ENSG00000082512.15	TRAF5	protein_coding	113.817	141.539	111.891	122.903	82.7985	111.889	113.262	83.4888	121.05	-0.316613	0.188842	-1.6766	0.0936212	0.999953	-0.0142887	Group_NIT2_vs_NTC
ENSG00000082515.18	MRPL22	protein_coding	1340.27	1392.7	1410.37	1149.39	1709.39	1440.35	1200.24	1409.03	1290.17	0.110222	0.101345	1.08758	0.276779	0.999953	0.0170907	Group_NIT2_vs_NTC
ENSG00000082516.9	GEMIN5	protein_coding	1409.41	1288.98	1169.44	1432.55	1632.82	1374.64	1472.41	1547.75	1309.06	0.184927	0.0944122	1.95872	0.0501456	0.999953	0.0397747	Group_NIT2_vs_NTC
ENSG00000082556.14	OPRK1	protein_coding	0	0	0	0	0	0	0	0	0							Group_NIT2_vs_NTC
ENSG00000082641.16	NFE2L1	protein_coding	8757.5	8277.35	9934.87	8326.9	7536.44	8449.39	8563.98	7918.59	8086.12	-0.11771	0.0957896	-1.22884	0.219132	0.999953	-0.0189957	Group_NIT2_vs_NTC
ENSG00000082684.16	SEMA5B	protein_coding	0	0	2.70705	0	0	0	1.69048	0	0.293169	-0.271765	4.15974	-0.0653322	0.947909	0.999953	-1.992e-05	Group_NIT2_vs_NTC
ENSG00000082701.17	GSK3B	protein_coding	2477.37	2502.33	2454.39	2548.51	2025.45	2410.94	2583.9	2432.74	2624.28	-0.0853747	0.0780334	-1.09408	0.273921	0.999953	-0.0224594	Group_NIT2_vs_NTC
ENSG00000082781.12	ITGB5	protein_coding	2929.45	3293.22	2988.58	3371.47	3171.27	3073.39	3158.66	3266.34	3539.81	0.0144502	0.0908132	0.15912	0.873574	0.999953	0.00235314	Group_NIT2_vs_NTC
ENSG00000082805.21	ERC1	protein_coding	1977.43	2232.21	1998.7	2418.72	1973.81	2184.5	2469.79	2454.57	2246.78	0.0727984	0.0755999	0.962943	0.335576	0.999953	0.0161769	Group_NIT2_vs_NTC
ENSG00000082898.19	XPO1	protein_coding	5234.5	5241.27	4794.18	5207.14	5768.3	5508.31	5352.06	5726.05	5301.02	0.126447	0.0683585	1.84976	0.0643482	0.999953	0.0520428	Group_NIT2_vs_NTC
ENSG00000082929.8	LINC01587	lncRNA	1.06371	1.08045	0	0	0	0	0.84524	0	0.371247	-1.38134	3.64021	-0.379466	0.704342	0.999953	-0.000242968	Group_NIT2_vs_NTC
ENSG00000082996.20	RNF13	protein_coding	425.483	395.446	423.202	436.55	353.452	411.148	403.18	385.333	422.221	-0.11575	0.0939058	-1.23261	0.21772	0.999953	-0.0194153	Group_NIT2_vs_NTC
ENSG00000083093.11	PALB2	protein_coding	446.757	421.376	315.822	399.188	389.064	455.548	447.132	435.426	412.807	0.13062	0.134177	0.973493	0.330308	0.999953	0.0109265	Group_NIT2_vs_NTC
ENSG00000083097.15	DOP1A	protein_coding	394.635	401.928	386.206	410.003	382.832	423.58	408.251	437.995	384.589	0.052472	0.100095	0.524222	0.600124	0.999953	0.00719851	Group_NIT2_vs_NTC
ENSG00000083099.11	LYRM2	protein_coding	792.462	867.603	811.212	984.204	860.926	872.024	813.121	858.008	884.072	-0.0157455	0.0891947	-0.176529	0.859878	0.999953	-0.00150171	Group_NIT2_vs_NTC
ENSG00000083123.15	BCKDHB	protein_coding	188.276	261.469	250.853	206.476	189.635	253.082	213.001	191.382	197.617	-0.0971734	0.134055	-0.724878	0.468527	0.999953	-0.00831629	Group_NIT2_vs_NTC
ENSG00000083168.11	KAT6A	protein_coding	1804.05	1586.1	1718.98	1787.5	2080.65	2015.78	2089.43	2058.96	1814.2	0.258789	0.0944142	2.741	0.00612525	0.388941	0.159463	Group_NIT2_vs_NTC
ENSG00000083223.18	TUT7	protein_coding	1011.59	1178.77	1262.39	1077.61	1020.29	1190.82	1223.06	1071.23	1164.56	-0.0062954	0.0688223	-0.0914732	0.927117	0.999953	-0.00365119	Group_NIT2_vs_NTC
ENSG00000083290.20	ULK2	protein_coding	499.942	424.618	427.714	476.862	432.689	463.54	433.608	461.115	567.656	-0.0310769	0.110299	-0.28175	0.778135	0.999953	-0.00392796	Group_NIT2_vs_NTC
ENSG00000083307.12	GRHL2	protein_coding	0	0	1.8047	0	0	0	0	0	0.26802	-1.19251	4.1954	-0.284242	0.776225	0.999953	-0.000111444	Group_NIT2_vs_NTC
ENSG00000083312.19	TNPO1	protein_coding	11389.1	11558.7	12431.7	12642.3	12522.2	13911.5	12379.4	13034.5	12549.4	0.108406	0.0897075	1.20844	0.226878	0.999953	0.0268802	Group_NIT2_vs_NTC
ENSG00000083444.17	PLOD1	protein_coding	10171.2	9881.82	10884.1	9733.89	7826.68	8097.74	9404.14	8375.86	8704.39	-0.26913	0.109034	-2.46831	0.0135751	0.618172	-0.0577399	Group_NIT2_vs_NTC
ENSG00000083454.23	P2RX5	protein_coding	0	0	0.902349	1.96644	0	0	2.53572	0	0.931886	-0.0808541	2.35641	-0.0343123	0.972628	0.999953	-2.11771e-05	Group_NIT2_vs_NTC
ENSG00000083457.12	ITGAE	protein_coding	411.655	400.848	412.374	395.255	422.896	372.963	398.108	407.169	417.945	-0.0195842	0.104734	-0.186989	0.851669	0.999953	-0.00274959	Group_NIT2_vs_NTC
ENSG00000083520.15	DIS3	protein_coding	1900.84	1868.1	1722.58	1911.38	1804.65	1757.37	1878.97	1931.8	1757.74	-0.00164213	0.118719	-0.013832	0.988964	0.999953	-0.000149503	Group_NIT2_vs_NTC
ENSG00000083535.16	PIBF1	protein_coding	471.222	445.146	477.343	462.114	423.786	415.588	476.716	476.529	481.404	-0.0514316	0.123363	-0.416913	0.676742	0.999953	-0.00634881	Group_NIT2_vs_NTC
ENSG00000083544.16	TDRD3	protein_coding	310.603	290.642	342.893	335.278	316.949	333.003	325.418	322.395	313.139	0.0177622	0.135182	0.131395	0.895463	0.999953	0.000856332	Group_NIT2_vs_NTC
ENSG00000083622.8	ENSG00000083622	lncRNA	0	0	0	0	0	0	0	0	0							Group_NIT2_vs_NTC
ENSG00000083635.8	NUFIP1	protein_coding	339.323	300.366	245.439	298.899	293.801	302.811	286.536	303.129	269.425	0.0148583	0.144183	0.103052	0.917922	0.999953	0.00111757	Group_NIT2_vs_NTC
ENSG00000083642.19	PDS5B	protein_coding	1315.81	1132.31	1044.02	1191.66	1175.2	1204.14	1235.74	1317.84	1211.8	0.0792805	0.123789	0.640447	0.521882	0.999953	0.00850658	Group_NIT2_vs_NTC
ENSG00000083720.13	OXCT1	protein_coding	1284.96	1069.65	1089.14	1145.45	1218.83	1068.27	1179.11	1122.6	1124.98	0.00347455	0.0841591	0.0412855	0.967068	0.999953	0.000995872	Group_NIT2_vs_NTC
ENSG00000083750.13	RRAGB	protein_coding	149.983	136.137	169.642	182.879	113.069	105.673	155.524	133.582	180.572	-0.332797	0.191384	-1.7389	0.0820524	0.999953	-0.0146935	Group_NIT2_vs_NTC
ENSG00000083782.8	EPYC	protein_coding	1.06371	5.40226	6.31645	0.983221	0.890306	2.66402	4.2262	2.56889	1.97409	-0.497341	1.28156	-0.388074	0.697961	0.999953	-0.000461685	Group_NIT2_vs_NTC
ENSG00000083799.18	CYLD	protein_coding	654.18	694.731	783.239	707.919	663.278	697.086	663.514	712.866	725.032	-0.0527906	0.0829175	-0.636664	0.524344	0.999953	-0.0106408	Group_NIT2_vs_NTC
ENSG00000083807.10	SLC27A5	protein_coding	48.9305	55.1031	55.9457	40.3121	49.8572	31.9683	42.262	30.8266	45.9537	-0.376161	0.255069	-1.47474	0.140282	0.999953	-0.00881041	Group_NIT2_vs_NTC
ENSG00000083812.13	ZNF324	protein_coding	195.722	204.205	223.783	176.98	190.526	226.442	215.536	215.787	199.107	0.0827534	0.133617	0.619333	0.535697	0.999953	0.00763823	Group_NIT2_vs_NTC
ENSG00000083814.13	ZNF671	protein_coding	23.4016	28.0918	22.5587	22.6141	25.8189	30.1923	24.512	20.5511	25.7114	0.049695	0.411962	0.12063	0.903984	0.999953	0.000457096	Group_NIT2_vs_NTC
ENSG00000083817.9	ZNF416	protein_coding	113.817	108.045	111.891	87.5067	87.25	80.8087	114.953	95.0488	101.037	-0.159502	0.188005	-0.848389	0.396221	0.999953	-0.00736236	Group_NIT2_vs_NTC
ENSG00000083828.16	ZNF586	protein_coding	155.301	135.057	125.427	132.735	164.707	168.721	147.072	164.409	144.614	0.236347	0.155222	1.52264	0.127849	0.999953	0.0156364	Group_NIT2_vs_NTC
ENSG00000083838.17	ZNF446	protein_coding	51.0579	78.873	69.4809	49.1611	71.2245	56.8325	49.8692	44.9555	62.3821	-0.165801	0.240998	-0.687978	0.491467	0.999953	-0.00436093	Group_NIT2_vs_NTC
ENSG00000083845.9	RPS5	protein_coding	8686.23	9315.66	9312.25	8778.2	9563.67	9021.27	8936.73	8748.34	9165.56	0.00820353	0.0567986	0.144432	0.885159	0.999953	0.00449799	Group_NIT2_vs_NTC
ENSG00000083857.15	FAT1	protein_coding	1942.33	1306.27	909.568	1330.3	1111.99	1186.38	1310.97	1167.56	1677.81	-0.17757	0.177183	-1.00218	0.316255	0.999953	-0.00858831	Group_NIT2_vs_NTC
ENSG00000083896.13	YTHDC1	protein_coding	1478.55	1449.97	1402.25	1485.65	1618.58	1456.33	1340.55	1482.25	1492.8	0.019373	0.0748313	0.258889	0.795721	0.999953	0.00361246	Group_NIT2_vs_NTC
ENSG00000083937.10	CHMP2B	protein_coding	819.055	1028.59	924.908	949.792	836.888	1062.06	861.3	1017.28	991.88	0.016575	0.0884114	0.187476	0.851288	0.999953	0.00157082	Group_NIT2_vs_NTC
ENSG00000084070.12	SMAP2	protein_coding	739.277	597.49	571.187	604.681	713.135	537.245	589.978	626.808	582.764	-0.0269988	0.0848901	-0.318044	0.750452	0.999953	-0.00393756	Group_NIT2_vs_NTC
ENSG00000084072.17	PPIE	protein_coding	632.906	707.696	739.024	681.372	768.334	705.966	702.395	662.773	732.883	0.042459	0.0840329	0.505266	0.613372	0.999953	0.00899323	Group_NIT2_vs_NTC
ENSG00000084073.10	ZMPSTE24	protein_coding	2632.68	2586.6	2349.72	2610.45	2353.08	2362.99	2431.76	2500.81	2601.43	-0.0752281	0.0723123	-1.04032	0.29819	0.999953	-0.0188795	Group_NIT2_vs_NTC
ENSG00000084090.14	STARD7	protein_coding	3593.2	3853.97	3605.79	3629.07	3692.1	4008.47	3533.95	3696.63	3580.47	0.0234297	0.0576668	0.406295	0.684526	0.999953	0.00592997	Group_NIT2_vs_NTC
ENSG00000084092.7	NOA1	protein_coding	438.247	424.618	507.12	497.51	528.842	473.308	454.739	475.244	485.817	0.0460209	0.110446	0.416684	0.67691	0.999953	0.00512243	Group_NIT2_vs_NTC
ENSG00000084093.19	REST	protein_coding	1932.76	1817.32	1646.79	2212.25	1714.73	1753.82	2052.24	2025.57	1986.48	-0.00306628	0.112335	-0.027296	0.978224	0.999953	-0.000112691	Group_NIT2_vs_NTC
ENSG00000084110.11	HAL	protein_coding	0	2.1609	4.51175	0	0	0	0	1.28444	0.84471	-1.37252	2.77217	-0.495107	0.620524	0.999953	-0.000127936	Group_NIT2_vs_NTC
ENSG00000084112.15	SSH1	protein_coding	1975.3	1915.64	2295.58	1776.68	1715.62	2253.76	2011.67	1827.76	1902.91	-0.0221141	0.123926	-0.178446	0.858373	0.999953	-0.00226657	Group_NIT2_vs_NTC
ENSG00000084207.18	GSTP1	protein_coding	6073.77	6201.8	5597.27	5744.96	6584.71	5261.45	5483.92	5550.08	5561.4	-0.050514	0.0772819	-0.653633	0.513348	0.999953	-0.0109015	Group_NIT2_vs_NTC
ENSG00000084234.18	APLP2	protein_coding	40581.5	42851.8	48489.5	41885.2	42488.1	46229.7	42259.5	41673.8	45545.4	-0.0152891	0.133644	-0.114402	0.908919	0.999953	0.000126859	Group_NIT2_vs_NTC
ENSG00000084444.14	FAM234B	protein_coding	167.002	152.344	172.349	147.483	195.867	203.354	185.108	186.244	154.497	0.272245	0.153346	1.77536	0.0758386	0.999953	0.0189311	Group_NIT2_vs_NTC
ENSG00000084453.17	SLCO1A2	protein_coding	2.12741	5.40226	0	2.94966	2.67092	2.66402	0	8.9911	2.05037	0.146197	1.2899	0.11334	0.909761	0.999953	0.000141307	Group_NIT2_vs_NTC
ENSG00000084463.8	WBP11	protein_coding	2224.21	2240.86	1983.36	2335.15	2207.07	2328.36	2422.46	2601	2188.37	0.122033	0.0859194	1.42032	0.155516	0.999953	0.0259303	Group_NIT2_vs_NTC
ENSG00000084623.12	EIF3I	protein_coding	4361.2	4323.97	4252.77	4518.88	4874.43	4305.06	4224.51	4386.37	4446.44	0.0274926	0.0825847	0.332902	0.739209	0.999953	0.00524848	Group_NIT2_vs_NTC
ENSG00000084628.10	NKAIN1	protein_coding	12.7645	6.48271	2.70705	3.93288	2.67092	2.66402	6.76192	3.85333	6.30793	-0.572572	0.736085	-0.777861	0.436651	0.999953	-0.00149211	Group_NIT2_vs_NTC
ENSG00000084636.18	COL16A1	protein_coding	21.2741	12.9654	16.2423	25.5637	23.148	8.88008	11.8334	6.42222	16.3331	-0.557864	0.480303	-1.16148	0.245446	0.999953	-0.00365134	Group_NIT2_vs_NTC
ENSG00000084652.16	TXLNA	protein_coding	2414.62	2375.91	2513.95	2568.17	2941.57	2656.92	2567.84	2721.74	2558.51	0.139569	0.0610633	2.28564	0.0222755	0.807279	0.0731358	Group_NIT2_vs_NTC
ENSG00000084674.15	APOB	protein_coding	2.12741	4.32181	8.12114	17.698	4.45153	14.2081	7.60716	5.13777	6.20803	-0.0730732	0.792456	-0.0922111	0.92653	0.999953	-0.000132102	Group_NIT2_vs_NTC
ENSG00000084676.16	NCOA1	protein_coding	543.554	478.64	583.82	490.627	536.855	561.221	593.359	524.053	549.873	0.0853612	0.124882	0.683533	0.49427	0.999953	0.00825213	Group_NIT2_vs_NTC
ENSG00000084693.16	AGBL5	protein_coding	445.693	400.848	483.659	378.54	495.901	511.492	431.918	481.666	461.029	0.172498	0.118047	1.46126	0.143944	0.999953	0.0201628	Group_NIT2_vs_NTC
ENSG00000084710.14	EFR3B	protein_coding	197.85	210.688	127.231	216.309	147.791	110.113	186.798	166.978	307.298	-0.348003	0.255461	-1.36225	0.173119	0.999953	-0.00828841	Group_NIT2_vs_NTC
ENSG00000084731.15	KIF3C	protein_coding	1499.83	1546.13	1903.96	1467.95	1532.22	1652.58	1565.39	1344.81	1502.38	-0.0741598	0.111251	-0.666601	0.505027	0.999953	-0.00858297	Group_NIT2_vs_NTC
ENSG00000084733.11	RAB10	protein_coding	4200.58	4501.16	3666.25	4181.64	3781.13	3922.33	3962.49	3925.26	4290.3	-0.0822979	0.0691649	-1.18988	0.234094	0.999953	-0.0247157	Group_NIT2_vs_NTC
ENSG00000084734.9	GCKR	protein_coding	74.4595	44.2985	62.2621	63.9094	140.668	63.9366	72.6907	66.7911	85.0733	0.461992	0.308103	1.49947	0.133751	0.999953	0.00769149	Group_NIT2_vs_NTC
ENSG00000084754.12	HADHA	protein_coding	4277.17	4817.74	5026.09	4637.85	5041.81	4859.18	4685.17	4943.82	4828.01	0.0585747	0.0795674	0.736164	0.461631	0.999953	0.0121972	Group_NIT2_vs_NTC
ENSG00000084764.12	MAPRE3	protein_coding	167.002	141.539	166.032	126.836	177.171	111.889	138.619	93.7644	130.258	-0.214743	0.194631	-1.10333	0.269882	0.999953	-0.00856744	Group_NIT2_vs_NTC
ENSG00000084774.14	CAD	protein_coding	2360.37	2076.63	1827.26	2223.06	2399.38	1990.03	2457.96	2306.86	2014.62	0.107444	0.102084	1.0525	0.292569	0.999953	0.0153974	Group_NIT2_vs_NTC
ENSG00000085063.18	CD59	protein_coding	28704.1	28062.6	22257.3	27172.3	22706.4	23392.8	25566.8	25369	28127.3	-0.131044	0.0949215	-1.38055	0.167418	0.999953	-0.0220644	Group_NIT2_vs_NTC
ENSG00000085117.12	CD82	protein_coding	185.085	234.458	361.842	226.141	178.061	317.019	273.013	228.631	245.771	-0.0115756	0.25094	-0.0461287	0.963208	0.999953	0.000414255	Group_NIT2_vs_NTC
ENSG00000085185.16	BCORL1	protein_coding	171.257	249.584	316.725	188.778	181.623	206.906	226.524	178.538	175.046	-0.214343	0.225915	-0.948776	0.342735	0.999953	-0.0066867	Group_NIT2_vs_NTC
ENSG00000085224.23	ATRX	protein_coding	2606.08	2562.83	2644.79	2670.43	2459.03	2956.18	2875.51	2651.09	2780.44	0.0618537	0.0775914	0.797172	0.425351	0.999953	0.0135384	Group_NIT2_vs_NTC
ENSG00000085231.14	AK6	protein_coding	355.278	373.837	324.846	354.943	349	325.899	327.953	385.333	356.816	-0.0204747	0.118838	-0.172292	0.863208	0.999953	-0.00205288	Group_NIT2_vs_NTC
ENSG00000085265.12	FCN1	protein_coding	0	0	0	0	0	0	0	0	0							Group_NIT2_vs_NTC
ENSG00000085274.16	MYNN	protein_coding	330.813	275.515	264.388	293.983	267.092	313.467	287.382	282.578	287.164	-0.0161673	0.122109	-0.1324	0.894668	0.999953	-0.00167938	Group_NIT2_vs_NTC
ENSG00000085276.19	MECOM	protein_coding	2981.57	2579.04	2855.94	2775.63	2715.43	2801.66	2752.95	2748.71	2725.51	-0.0213522	0.0764727	-0.279213	0.780081	0.999953	-0.00426152	Group_NIT2_vs_NTC
ENSG00000085365.18	SCAMP1	protein_coding	1184.97	1071.81	1111.69	1172.98	970.434	1164.18	1059.09	1103.34	1189.53	-0.0836863	0.0845387	-0.989917	0.322215	0.999953	-0.0168643	Group_NIT2_vs_NTC
ENSG00000085377.15	PREP	protein_coding	1537.06	1474.82	1333.67	1515.14	1355.05	1459	1400.56	1433.44	1415.94	-0.0525984	0.0744995	-0.706024	0.480173	0.999953	-0.0119309	Group_NIT2_vs_NTC
ENSG00000085382.12	HACE1	protein_coding	259.545	316.573	285.142	283.168	349	326.787	328.798	291.569	343.291	0.187705	0.12395	1.51436	0.129934	0.999953	0.0176238	Group_NIT2_vs_NTC
ENSG00000085415.16	SEH1L	protein_coding	945.636	865.442	685.785	863.268	899.21	822.295	813.966	911.955	827.154	0.0429406	0.0823127	0.521676	0.601896	0.999953	0.00706456	Group_NIT2_vs_NTC
ENSG00000085433.17	WDR47	protein_coding	989.248	904.339	980.854	1010.75	844.901	991.905	939.062	896.542	881.421	-0.0831985	0.119024	-0.699009	0.484546	0.999953	-0.00885056	Group_NIT2_vs_NTC
ENSG00000085449.15	WDFY1	protein_coding	2479.5	2322.97	2140.37	2466.9	2451.01	2329.24	2323.57	2550.9	2598.03	0.0382805	0.0793938	0.48216	0.629692	0.999953	0.00800671	Group_NIT2_vs_NTC
ENSG00000085465.13	OVGP1	protein_coding	5.31854	7.56317	11.7305	6.88255	3.56123	8.88008	6.76192	2.56889	9.32222	-0.563207	0.589823	-0.954874	0.339641	0.999953	-0.00244815	Group_NIT2_vs_NTC
ENSG00000085491.17	SLC25A24	protein_coding	1563.65	1789.23	1670.25	1818.96	1653.3	1891.46	1775.85	1808.5	1859.26	0.0614612	0.0795522	0.772589	0.439766	0.999953	0.0127238	Group_NIT2_vs_NTC
ENSG00000085511.20	MAP3K4	protein_coding	522.28	521.858	544.117	514.225	654.375	630.486	622.942	621.671	585.801	0.268429	0.0973542	2.75724	0.00582908	0.375897	0.166977	Group_NIT2_vs_NTC
ENSG00000085514.16	PILRA	protein_coding	0	0	0	0.983221	0	0	0	0	0.933073	-0.783487	2.8365	-0.276216	0.782382	0.999953	-0.000286272	Group_NIT2_vs_NTC
ENSG00000085552.18	IGSF9	protein_coding	1.06371	0	0.902349	1.96644	1.78061	0.888008	1.69048	3.85333	1.16099	1.08708	1.45911	0.745027	0.456255	0.999953	0.000807841	Group_NIT2_vs_NTC
ENSG00000085563.15	ABCB1	protein_coding	1.06371	1.08045	1.8047	4.91611	0.890306	0	0	6.42222	12.7787	-0.590218	1.02459	-0.576052	0.56458	0.999953	-0.00097493	Group_NIT2_vs_NTC
ENSG00000085662.14	AKR1B1	protein_coding	2267.82	2381.32	2474.24	2238.79	3192.64	2374.53	2357.38	2292.73	2403.15	0.112476	0.0943227	1.19246	0.233082	0.999953	0.018968	Group_NIT2_vs_NTC
ENSG00000085719.13	CPNE3	protein_coding	1800.86	1863.78	1668.44	1817.98	1613.24	1928.75	1683.72	1723.72	1825.35	-0.0425869	0.0648314	-0.656888	0.511253	0.999953	-0.012535	Group_NIT2_vs_NTC
ENSG00000085721.13	RRN3	protein_coding	1295.6	1295.46	1052.14	1287.04	1104.87	1186.38	1174.04	1224.07	1253.72	-0.0723928	0.100668	-0.719127	0.472063	0.999953	-0.0106376	Group_NIT2_vs_NTC
ENSG00000085733.16	CTTN	protein_coding	6544.99	6968.92	6679.19	7213.89	7110.88	6528.63	6737.41	6673.97	6890.88	-0.0155804	0.0781335	-0.199408	0.841944	0.999953	-0.00897132	Group_NIT2_vs_NTC
ENSG00000085741.14	WNT11	protein_coding	1.06371	2.1609	1.8047	0.983221	0	0.888008	0	1.28444	1.45512	-1.68206	1.64445	-1.02287	0.306371	0.999953	-0.000916273	Group_NIT2_vs_NTC
ENSG00000085760.15	MTIF2	protein_coding	709.493	793.052	701.125	800.342	814.63	800.983	742.966	823.328	783.508	0.0825703	0.0915738	0.90168	0.367227	0.999953	0.0142594	Group_NIT2_vs_NTC
ENSG00000085788.14	DDHD2	protein_coding	1349.84	1245.76	1269.61	1293.92	1384.43	1428.8	1309.28	1402.61	1394.53	0.0974489	0.0715464	1.36204	0.173186	0.999953	0.0275857	Group_NIT2_vs_NTC
ENSG00000085831.16	TTC39A	protein_coding	3.19112	9.72407	4.51175	6.88255	6.23215	2.66402	4.2262	3.85333	4.81835	-0.375873	0.757172	-0.496416	0.619601	0.999953	-0.00100874	Group_NIT2_vs_NTC
ENSG00000085832.18	EPS15	protein_coding	1099.87	1212.27	1370.67	1272.29	1227.73	1389.73	1309.28	1270.31	1320.46	0.0735785	0.0806267	0.912582	0.361462	0.999953	0.015953	Group_NIT2_vs_NTC
ENSG00000085840.13	ORC1	protein_coding	312.73	266.872	213.857	281.201	476.314	340.995	311.048	323.68	292.48	0.424954	0.18607	2.28383	0.0223814	0.809795	0.0209989	Group_NIT2_vs_NTC
ENSG00000085871.9	MGST2	protein_coding	506.325	727.144	959.197	613.53	300.033	800.095	620.406	571.577	557.005	-0.305718	0.22221	-1.37581	0.168882	0.999953	-0.0096172	Group_NIT2_vs_NTC
ENSG00000085872.15	CHERP	protein_coding	822.246	770.362	752.559	761.013	809.289	767.239	868.907	896.542	758.161	0.104542	0.0860561	1.21482	0.224436	0.999953	0.0200659	Group_NIT2_vs_NTC
ENSG00000085978.22	ATG16L1	protein_coding	764.805	727.144	753.462	703.003	626.776	677.55	731.133	705.159	740.588	-0.109057	0.0903012	-1.2077	0.227162	0.999953	-0.0191616	Group_NIT2_vs_NTC
ENSG00000085982.16	USP40	protein_coding	767.997	747.673	775.118	765.929	893.868	846.271	862.145	718.004	775.74	0.121858	0.0994899	1.22483	0.220639	0.999953	0.0183963	Group_NIT2_vs_NTC
ENSG00000085998.15	POMGNT1	protein_coding	1467.92	1252.24	1328.26	1351.93	1464.55	1250.31	1318.57	1275.45	1401.18	-0.0244228	0.0948779	-0.257413	0.79686	0.999953	-0.00384489	Group_NIT2_vs_NTC
ENSG00000085999.13	RAD54L	protein_coding	153.174	139.378	79.4067	130.768	230.589	182.042	132.703	183.675	147.648	0.536728	0.227638	2.35781	0.0183829	0.71703	0.0173078	Group_NIT2_vs_NTC
ENSG00000086015.23	MAST2	protein_coding	1072.22	927.028	814.821	959.624	1148.5	876.464	959.348	953.057	1035.09	0.0605058	0.114262	0.529534	0.596435	0.999953	0.0059323	Group_NIT2_vs_NTC
ENSG00000086061.16	DNAJA1	protein_coding	8731.97	8636.06	8166.26	8087.98	8777.53	8443.18	8196.3	8661	8425.68	0.0202836	0.0675937	0.300081	0.764115	0.999953	0.0045774	Group_NIT2_vs_NTC
ENSG00000086062.13	B4GALT1	protein_coding	2922	2691.41	2920	2728.44	2903.29	2628.5	2638.84	2559.9	2913.89	-0.0676546	0.0873477	-0.774543	0.43861	0.999953	-0.00522335	Group_NIT2_vs_NTC
ENSG00000086065.14	CHMP5	protein_coding	1293.47	1431.6	1308.41	1304.73	1379.08	1336.45	1295.75	1233.07	1434.18	-0.0215507	0.0936695	-0.230072	0.818036	0.999953	-0.00261812	Group_NIT2_vs_NTC
ENSG00000086102.19	NFX1	protein_coding	972.228	858.96	1116.21	961.59	904.551	927.08	962.729	1021.13	905.405	-0.030485	0.086387	-0.352889	0.724172	0.999953	-0.00635284	Group_NIT2_vs_NTC
ENSG00000086189.11	DIMT1	protein_coding	462.713	536.985	407.862	503.409	574.248	451.108	484.323	530.475	477.462	0.101052	0.12184	0.829387	0.406886	0.999953	0.00979465	Group_NIT2_vs_NTC
ENSG00000086200.17	IPO11	protein_coding	2054.02	2194.4	2275.73	1993.97	1960.45	2086.82	2078.45	2019.15	1996.82	-0.0648291	0.104464	-0.620587	0.534871	0.999953	-0.00815429	Group_NIT2_vs_NTC
ENSG00000086205.18	FOLH1	protein_coding	20.2104	35.6549	23.4611	15.7315	0.890306	11.5441	20.2858	8.9911	16.3605	-1.30501	0.636035	-2.05179	0.0401897	0.999953	-0.00481017	Group_NIT2_vs_NTC
ENSG00000086232.13	EIF2AK1	protein_coding	2278.46	2325.13	2301.89	2182.75	2568.53	2389.63	2161.28	2362.09	2264.37	0.0599075	0.0698254	0.857961	0.390914	0.999953	0.0155955	Group_NIT2_vs_NTC
ENSG00000086288.12	NME8	protein_coding	0	0	0	0	0	0	0	0	0							Group_NIT2_vs_NTC
ENSG00000086289.13	EPDR1	protein_coding	7.44595	11.885	2.70705	5.89933	3.56123	0.888008	0.84524	1.28444	5.05714	-2.57908	1.21307	-2.12608	0.0334966	0.953338	-0.00238771	Group_NIT2_vs_NTC
ENSG00000086300.17	SNX10	protein_coding	7.44595	7.56317	11.7305	4.91611	7.12245	7.99207	6.76192	3.85333	10.3266	-0.279898	0.591665	-0.473069	0.636164	0.999953	-0.00106755	Group_NIT2_vs_NTC
ENSG00000086475.15	SEPHS1	protein_coding	1543.44	1333.28	1288.55	1282.12	1596.32	1332.01	1377.74	1448.85	1341.54	0.07968	0.0678612	1.17416	0.24033	0.999953	0.0241156	Group_NIT2_vs_NTC
ENSG00000086504.18	MRPL28	protein_coding	982.865	955.12	1021.46	954.708	1250.88	936.848	959.348	918.377	982.073	0.0476287	0.0998091	0.477198	0.633221	0.999953	0.00603892	Group_NIT2_vs_NTC
ENSG00000086506.3	HBQ1	protein_coding	3.19112	0	6.31645	1.96644	0	0.888008	1.69048	2.56889	1.94452	-1.23342	1.35476	-0.910433	0.362594	0.999953	-0.000996591	Group_NIT2_vs_NTC
ENSG00000086544.4	ITPKC	protein_coding	421.228	526.18	593.746	528.973	438.031	618.053	510.525	531.76	498.781	0.0198154	0.147657	0.134199	0.893245	0.999953	0.00134772	Group_NIT2_vs_NTC
ENSG00000086548.9	CEACAM6	protein_coding	0	0	0	0	0	0	0	0	0							Group_NIT2_vs_NTC
ENSG00000086570.13	FAT2	protein_coding	0	2.1609	2.70705	0	4.45153	0	0.84524	2.56889	1.13929	0.672214	1.90433	0.352992	0.724095	0.999953	0.000184289	Group_NIT2_vs_NTC
ENSG00000086589.12	RBM22	protein_coding	1096.68	1044.8	1158.62	1051.06	1130.69	1132.21	1166.43	1067.37	1115.86	0.050009	0.0822782	0.607803	0.543318	0.999953	0.00990489	Group_NIT2_vs_NTC
ENSG00000086598.11	TMED2	protein_coding	5983.35	5708.03	5346.42	5831.48	5430.87	5396.42	5571.82	5740.18	5517.12	-0.0453395	0.0642039	-0.70618	0.480076	0.999953	-0.0158205	Group_NIT2_vs_NTC
ENSG00000086619.15	ERO1B	protein_coding	109.562	99.4016	91.1373	94.3892	71.2245	70.1526	107.346	92.4799	100.55	-0.219523	0.184192	-1.19181	0.233335	0.999953	-0.0101139	Group_NIT2_vs_NTC
ENSG00000086666.19	ZFAND6	protein_coding	1094.55	1242.52	1250.66	1170.03	1096.86	1218.35	1160.51	1158.57	1167.73	-0.0387049	0.0853525	-0.453471	0.65021	0.999953	-0.00721239	Group_NIT2_vs_NTC
ENSG00000086696.11	HSD17B2	protein_coding	6.38224	12.9654	3.6094	3.93288	2.67092	15.0961	12.6786	2.56889	5.30462	0.128697	0.805303	0.159812	0.873029	0.999953	0.000308653	Group_NIT2_vs_NTC
ENSG00000086712.13	TXLNG	protein_coding	347.832	455.951	362.744	492.594	408.651	553.229	420.084	497.08	451.358	0.18579	0.151655	1.22508	0.220545	0.999953	0.0125552	Group_NIT2_vs_NTC
ENSG00000086717.19	PPEF1	protein_coding	0	0	0	0	0	0	0	0	0.0838696	-0.0621488	4.20601	-0.0147762	0.988211	0.999953	-1.96197e-05	Group_NIT2_vs_NTC
ENSG00000086730.17	LAT2	protein_coding	8.50966	18.3677	10.8282	20.6476	26.7092	14.2081	20.2858	37.2489	20.8218	0.7209	0.416302	1.73167	0.0833317	0.999953	0.00681881	Group_NIT2_vs_NTC
ENSG00000086758.17	HUWE1	protein_coding	7886.33	6596.16	7101.49	7941.48	7988.72	7596.02	8916.44	8238.42	7507.17	0.151464	0.0730608	2.07312	0.0381613	0.995319	0.0494451	Group_NIT2_vs_NTC
ENSG00000086827.9	ZW10	protein_coding	959.464	997.257	844.599	970.439	1002.49	945.728	982.169	986.453	904.035	0.05959	0.105065	0.567171	0.570598	0.999953	0.00796307	Group_NIT2_vs_NTC
ENSG00000086848.15	ALG9	protein_coding	137.218	121.011	135.352	143.55	166.487	166.945	136.084	140.004	137.697	0.180549	0.160796	1.12285	0.261501	0.999953	0.0107524	Group_NIT2_vs_NTC
ENSG00000086967.10	MYBPC2	protein_coding	0	0	1.8047	0	0	0	0	0	0.120313	-1.15786	4.19412	-0.276068	0.782496	0.999953	-8.32163e-05	Group_NIT2_vs_NTC
ENSG00000086991.13	NOX4	protein_coding	1527.48	1697.39	1374.28	1651.81	1045.22	1710.3	1390.42	1565.74	1394.19	-0.13048	0.142249	-0.917265	0.359004	0.999953	-0.010075	Group_NIT2_vs_NTC
ENSG00000087008.16	ACOX3	protein_coding	674.39	390.043	506.218	547.654	699.781	393.387	586.597	485.52	490.387	0.029564	0.13657	0.216474	0.828618	0.999953	0.0020134	Group_NIT2_vs_NTC
ENSG00000087053.20	MTMR2	protein_coding	2086.99	2072.31	2079.01	2184.72	2160.77	2364.76	2255.95	2304.29	2241.66	0.108757	0.0602069	1.80638	0.0708587	0.999953	0.0445605	Group_NIT2_vs_NTC
ENSG00000087074.9	PPP1R15A	protein_coding	2936.9	3042.55	2585.23	2960.48	2713.65	2752.82	2665.04	2846.33	3142.13	-0.0678349	0.0577285	-1.17507	0.239968	0.999953	-0.024513	Group_NIT2_vs_NTC
ENSG00000087076.9	HSD17B14	protein_coding	35.1023	56.1835	83.9185	48.1778	66.773	71.9286	60.8573	60.3688	69.0151	0.251468	0.246548	1.01996	0.30775	0.999953	0.00666892	Group_NIT2_vs_NTC
ENSG00000087077.14	TRIP6	protein_coding	1398.77	1307.35	1332.77	1455.17	1649.74	1235.22	1378.59	1374.35	1501.17	0.0411083	0.128631	0.319584	0.749284	0.999953	0.00362874	Group_NIT2_vs_NTC
ENSG00000087085.16	ACHE	protein_coding	2.12741	5.40226	1.8047	7.86577	6.23215	1.77602	1.69048	3.85333	4.73219	-0.13697	0.854025	-0.160382	0.87258	0.999953	-0.000265293	Group_NIT2_vs_NTC
ENSG00000087086.15	FTL	protein_coding	15300.4	17515.2	18182.3	17927.1	19520.9	16172.4	15720.6	16047.8	21548.3	-0.0211711	0.117219	-0.180611	0.856673	0.999953	-0.00217077	Group_NIT2_vs_NTC
ENSG00000087087.20	SRRT	protein_coding	2689.05	2523.94	2431.83	2471.82	3298.59	2750.16	2616.02	2714.03	2669.61	0.165777	0.0619171	2.67741	0.00741947	0.430352	0.120029	Group_NIT2_vs_NTC
ENSG00000087088.21	BAX	protein_coding	2248.68	2555.27	2538.31	2430.52	2552.51	2418.05	2329.48	2458.42	2367.06	-0.000989094	0.0730355	-0.0135427	0.989195	0.999953	-0.000892603	Group_NIT2_vs_NTC
ENSG00000087095.13	NLK	protein_coding	607.377	668.8	656.91	674.49	569.796	656.238	645.764	688.462	679.225	-0.0278149	0.0813385	-0.341965	0.732377	0.999953	-0.00564138	Group_NIT2_vs_NTC
ENSG00000087111.22	PIGS	protein_coding	1553.01	1438.08	1483.46	1436.49	1493.93	1403.05	1408.17	1427.02	1368.62	-0.04475	0.0825002	-0.542422	0.587528	0.999953	-0.0101707	Group_NIT2_vs_NTC
ENSG00000087116.17	ADAMTS2	protein_coding	0	1.08045	1.8047	0	0.890306	0.888008	0	1.28444	0.784928	0.380752	1.99906	0.190466	0.848944	0.999953	0.000159378	Group_NIT2_vs_NTC
ENSG00000087128.10	TMPRSS11E	protein_coding	0	0	0	0	0	0	0	0	0.302267	-0.0621639	4.20601	-0.0147798	0.988208	0.999953	-2.47013e-05	Group_NIT2_vs_NTC
ENSG00000087152.16	ATXN7L3	protein_coding	1945.52	1976.15	2242.34	1979.22	2248.02	2196.04	2053.09	1988.32	1982.63	0.0559301	0.0855472	0.653792	0.513246	0.999953	0.010208	Group_NIT2_vs_NTC
ENSG00000087157.19	PGS1	protein_coding	380.807	361.952	469.222	354.943	381.941	443.116	373.596	394.324	393.25	0.0260735	0.122968	0.212035	0.83208	0.999953	0.00300979	Group_NIT2_vs_NTC
ENSG00000087191.14	PSMC5	protein_coding	3128.36	2879.41	2777.43	2819.88	3509.59	2838.07	2804.51	2803.94	2881.67	0.0375741	0.0605803	0.620237	0.535101	0.999953	0.00901366	Group_NIT2_vs_NTC
ENSG00000087206.17	UIMC1	protein_coding	811.609	836.27	933.932	863.268	870.72	885.344	753.109	836.173	801.981	-0.0457884	0.0905756	-0.505527	0.613189	0.999953	-0.00774572	Group_NIT2_vs_NTC
ENSG00000087237.12	CETP	protein_coding	15.9556	18.3677	25.2658	26.547	12.4643	27.5282	28.7382	23.12	27.3885	0.0570644	0.415712	0.137269	0.890818	0.999953	0.000758299	Group_NIT2_vs_NTC
ENSG00000087245.13	MMP2	protein_coding	33812.1	25883.3	29499.6	27009.1	19681.1	21678	26511.8	23574.7	26509.5	-0.337895	0.110601	-3.05507	0.0022501	0.196505	-0.28913	Group_NIT2_vs_NTC
ENSG00000087250.9	MT3	protein_coding	0	0	0	0	0	0	0	0	0							Group_NIT2_vs_NTC
ENSG00000087253.13	LPCAT2	protein_coding	1943.39	1951.3	1996.9	2081.48	1460.1	1814.2	1842.62	1853.45	1754.44	-0.199958	0.0777064	-2.57325	0.0100748	0.514682	-0.120694	Group_NIT2_vs_NTC
ENSG00000087258.16	GNAO1	protein_coding	6.38224	18.3677	10.8282	11.7987	14.2449	12.4321	4.2262	11.56	10.5412	-0.177597	0.595996	-0.297983	0.765716	0.999953	-0.000752579	Group_NIT2_vs_NTC
ENSG00000087263.17	OGFOD1	protein_coding	1243.47	1170.13	1168.54	1216.24	1169.86	1059.39	1234.05	1208.66	1182.98	-0.0402208	0.0806964	-0.498422	0.618187	0.999953	-0.00844306	Group_NIT2_vs_NTC
ENSG00000087266.17	SH3BP2	protein_coding	1255.17	1075.05	1271.41	1178.88	1350.59	1144.64	1254.34	1141.87	1127.78	0.0303874	0.0924796	0.328585	0.742469	0.999953	0.00480662	Group_NIT2_vs_NTC
ENSG00000087269.16	NOP14	protein_coding	1308.36	1327.88	1227.2	1294.9	1416.48	1339.12	1299.98	1352.52	1265.58	0.0687616	0.105513	0.651686	0.514604	0.999953	0.00863734	Group_NIT2_vs_NTC
ENSG00000087274.19	ADD1	protein_coding	5120.69	5378.49	5351.83	5147.16	5421.97	5224.15	5431.51	5112.09	5232.86	0.0130886	0.0758407	0.17258	0.862981	0.999953	0.00260637	Group_NIT2_vs_NTC
ENSG00000087299.12	L2HGDH	protein_coding	141.473	131.815	142.571	131.752	136.217	171.386	150.453	165.693	149.405	0.187826	0.163193	1.15095	0.249754	0.999953	0.010686	Group_NIT2_vs_NTC
ENSG00000087301.9	TXNDC16	protein_coding	140.409	123.172	187.689	141.584	176.281	133.201	153.834	125.875	148.227	-0.0112304	0.182023	-0.0616977	0.950804	0.999953	-0.000375886	Group_NIT2_vs_NTC
ENSG00000087302.9	RTRAF	protein_coding	2750.75	2861.04	2827.06	2619.3	2700.3	2767.92	2675.19	2688.34	2690.33	-0.0300012	0.0628078	-0.477667	0.632887	0.999953	-0.00905545	Group_NIT2_vs_NTC
ENSG00000087303.19	NID2	protein_coding	973.292	1142.04	1241.63	946.842	1395.11	1140.2	770.014	795.071	1019.43	-0.11132	0.170661	-0.652288	0.514215	0.999953	-0.00609441	Group_NIT2_vs_NTC
ENSG00000087338.5	GMCL1	protein_coding	451.012	533.743	446.663	408.037	473.643	573.653	475.87	506.071	450.012	0.142056	0.120815	1.17581	0.239669	0.999953	0.0150118	Group_NIT2_vs_NTC
ENSG00000087365.16	SF3B2	protein_coding	5134.51	4960.36	4925.02	4860.06	6343.43	4956.86	5067.22	5227.68	5112.22	0.114916	0.0671733	1.71074	0.0871298	0.999953	0.0415567	Group_NIT2_vs_NTC
ENSG00000087448.11	KLHL42	protein_coding	1166.89	1099.9	972.733	1165.12	973.995	1223.67	1084.44	1181.69	1293.98	0.0146697	0.0949257	0.154539	0.877185	0.999953	0.00232836	Group_NIT2_vs_NTC
ENSG00000087460.29	GNAS	protein_coding	20949.7	19438.4	20834.3	19223.9	17467.8	17752.2	19864	18054.1	19099.4	-0.137182	0.0594451	-2.30771	0.0210154	0.786252	-0.0774587	Group_NIT2_vs_NTC
ENSG00000087470.21	DNM1L	protein_coding	2594.38	2549.87	2221.58	2636.02	2660.24	2619.62	2520.51	2778.25	2661.61	0.0829498	0.0599165	1.38442	0.166229	0.999953	0.0315817	Group_NIT2_vs_NTC
ENSG00000087494.16	PTHLH	protein_coding	1231.77	294.963	200.322	433.6	1052.34	178.49	355.846	358.36	669.47	-0.142956	0.465378	-0.307183	0.758704	0.999953	-0.000326624	Group_NIT2_vs_NTC
ENSG00000087495.17	PHACTR3	protein_coding	0	1.08045	0	0.983221	0	0	0	0	0.891271	-1.31153	2.41818	-0.542362	0.587569	0.999953	-0.000395219	Group_NIT2_vs_NTC
ENSG00000087502.19	ERGIC2	protein_coding	962.655	996.177	887.009	991.087	949.957	991.905	865.526	955.626	1000.4	-0.0282943	0.0842297	-0.335919	0.736932	0.999953	-0.00580413	Group_NIT2_vs_NTC
ENSG00000087510.7	TFAP2C	protein_coding	0	0	0	0	0	0	5.07144	0	12.5104	1.00096	4.15682	0.2408	0.80971	0.999953	8.92456e-05	Group_NIT2_vs_NTC
ENSG00000087586.18	AURKA	protein_coding	1092.43	918.384	757.071	938.976	1233.07	1018.54	915.395	1150.86	947.043	0.222165	0.126487	1.75643	0.0790157	0.999953	0.0229131	Group_NIT2_vs_NTC
ENSG00000087589.17	CASS4	protein_coding	0	0	0	0	0.890306	0	0.84524	0	0.484151	1.36319	2.92652	0.465808	0.641353	0.999953	0.000306923	Group_NIT2_vs_NTC
ENSG00000087842.11	PIR	protein_coding	624.396	944.315	1022.36	909.479	1217.94	1229	908.633	994.159	891.291	0.29745	0.199359	1.49203	0.135691	0.999953	0.0118455	Group_NIT2_vs_NTC
ENSG00000087884.16	AAMDC	protein_coding	178.703	223.654	202.126	154.366	230.589	173.162	173.274	191.382	210.207	0.011511	0.149487	0.0770035	0.938621	0.999953	0.000659338	Group_NIT2_vs_NTC
ENSG00000087903.13	RFX2	protein_coding	380.807	260.389	182.275	450.315	397.967	222.89	311.894	395.609	345.405	0.109545	0.199354	0.549502	0.582661	0.999953	0.00438433	Group_NIT2_vs_NTC
ENSG00000087995.16	METTL2A	protein_coding	373.361	364.112	318.529	333.312	356.123	398.715	340.632	422.582	362.583	0.124601	0.115987	1.07426	0.282705	0.999953	0.012657	Group_NIT2_vs_NTC
ENSG00000088002.12	SULT2B1	protein_coding	0	0	0	1.96644	0	0	0	0	0.205668	-1.18666	4.19517	-0.282863	0.777282	0.999953	-0.000104286	Group_NIT2_vs_NTC
ENSG00000088035.18	ALG6	protein_coding	288.265	388.963	349.209	367.725	288.459	326.787	364.299	333.955	332.091	-0.0852849	0.112325	-0.759267	0.447693	0.999953	-0.0101637	Group_NIT2_vs_NTC
ENSG00000088038.20	CNOT3	protein_coding	984.993	918.384	1006.12	923.245	1067.48	996.345	984.705	977.461	887.858	0.0692031	0.0742455	0.932085	0.351293	0.999953	0.0168748	Group_NIT2_vs_NTC
ENSG00000088053.11	GP6	protein_coding	132.963	61.5858	75.7973	92.4228	194.977	57.7205	49.0239	55.2311	95.1209	-0.18575	0.242464	-0.766095	0.44362	0.999953	-0.00505963	Group_NIT2_vs_NTC
ENSG00000088179.9	PTPN4	protein_coding	405.272	401.928	458.393	393.288	381.941	517.709	475.87	427.72	393.644	0.119765	0.135551	0.883539	0.376945	0.999953	0.00953019	Group_NIT2_vs_NTC
ENSG00000088205.13	DDX18	protein_coding	2391.21	2518.53	2161.13	2557.36	2479.5	2294.61	2437.67	2548.34	2333.55	0.0217867	0.0802354	0.271535	0.785979	0.999953	0.00323831	Group_NIT2_vs_NTC
ENSG00000088247.19	KHSRP	protein_coding	5778.06	5445.48	5019.77	5423.45	6658.6	5908.8	5686.78	6097.25	5368.3	0.167719	0.0554784	3.02315	0.0025016	0.216688	0.128039	Group_NIT2_vs_NTC
ENSG00000088256.9	GNA11	protein_coding	2692.24	2777.84	2495	2687.14	2840.08	2696.88	2637.15	2780.82	2806.21	0.0405964	0.0718889	0.56471	0.572271	0.999953	0.00899099	Group_NIT2_vs_NTC
ENSG00000088298.13	EDEM2	protein_coding	766.933	842.753	938.443	812.141	844.011	785.887	769.169	816.906	763.121	-0.0663566	0.115464	-0.574697	0.565497	0.999953	-0.00793816	Group_NIT2_vs_NTC
ENSG00000088305.19	DNMT3B	protein_coding	164.875	144.781	163.325	137.651	174.5	216.674	152.143	181.107	154.846	0.259957	0.216135	1.20275	0.229072	0.999953	0.00827911	Group_NIT2_vs_NTC
ENSG00000088320.4	REM1	protein_coding	1.06371	0	0	0	0	0	0	0	0.213261	-0.783469	4.20601	-0.186273	0.85223	0.999953	-0.000113806	Group_NIT2_vs_NTC
ENSG00000088325.16	TPX2	protein_coding	3676.17	3049.04	2558.16	3233.81	4630.48	3470.33	3511.13	3967.65	3364.87	0.313076	0.128716	2.4323	0.0150033	0.652451	0.0385509	Group_NIT2_vs_NTC
ENSG00000088356.6	PDRG1	protein_coding	453.139	507.813	453.882	462.114	462.069	449.332	482.632	454.693	463.816	-0.0190537	0.0913359	-0.208611	0.834752	0.999953	-0.00312383	Group_NIT2_vs_NTC
ENSG00000088367.23	EPB41L1	protein_coding	143.6	232.297	159.716	180.913	155.804	146.521	158.06	146.427	234.147	-0.220182	0.272626	-0.807634	0.419301	0.999953	-0.00439721	Group_NIT2_vs_NTC
ENSG00000088386.17	SLC15A1	protein_coding	2.12741	1.08045	1.8047	0.983221	0	0	0.84524	0	0.908501	-2.54754	2.32348	-1.09644	0.272888	0.999953	-0.00068413	Group_NIT2_vs_NTC
ENSG00000088387.22	DOCK9	protein_coding	2544.39	3029.59	4084.94	2948.68	1773.49	3752.72	3559.31	3022.3	2751.11	-0.0785773	0.155714	-0.504627	0.613821	0.999953	-0.00482592	Group_NIT2_vs_NTC
ENSG00000088448.14	ANKRD10	protein_coding	244.653	302.527	366.354	303.815	260.86	337.443	296.679	313.404	323.748	-0.0139046	0.146824	-0.0947029	0.924551	0.999953	-0.000908266	Group_NIT2_vs_NTC
ENSG00000088451.11	TGDS	protein_coding	299.965	280.918	242.732	277.268	287.569	264.626	257.798	339.093	263.395	0.0616575	0.144027	0.428099	0.668579	0.999953	0.00469647	Group_NIT2_vs_NTC
ENSG00000088538.13	DOCK3	protein_coding	35.1023	44.2985	29.7775	28.5134	21.3674	28.4162	38.8811	38.5333	53.2314	-0.251174	0.445917	-0.563275	0.573247	0.999953	-0.00193552	Group_NIT2_vs_NTC
ENSG00000088543.15	C3orf18	protein_coding	34.0386	42.1376	50.5316	55.0604	45.4056	47.0644	33.8096	55.2311	45.1	-0.0219366	0.345008	-0.0635829	0.949302	0.999953	-0.000116243	Group_NIT2_vs_NTC
ENSG00000088682.14	COQ9	protein_coding	704.174	628.823	663.227	635.161	608.079	604.733	597.585	586.991	621.132	-0.132789	0.0871753	-1.52324	0.127698	0.999953	-0.0276297	Group_NIT2_vs_NTC
ENSG00000088726.16	TMEM40	protein_coding	1.06371	0	0	1.96644	0	0.888008	0	0	0.322158	-1.34062	4.15887	-0.322352	0.747186	0.999953	-0.000147582	Group_NIT2_vs_NTC
ENSG00000088727.14	KIF9	protein_coding	193.595	195.562	247.244	214.342	216.344	188.258	207.929	196.52	208.41	-0.078017	0.152604	-0.511239	0.609184	0.999953	-0.0050465	Group_NIT2_vs_NTC
ENSG00000088756.13	ARHGAP28	protein_coding	1208.37	1636.89	2401.15	1343.08	488.778	1588.65	1784.3	1220.22	1032.2	-0.362071	0.40751	-0.888497	0.374274	0.999953	-0.00338467	Group_NIT2_vs_NTC
ENSG00000088766.12	CRLS1	protein_coding	136.155	159.907	120.915	163.215	174.5	127.873	136.929	107.893	126.739	-0.0862709	0.180585	-0.47773	0.632842	0.999953	-0.0036507	Group_NIT2_vs_NTC
ENSG00000088782.5	DEFB127	protein_coding	0	0	0	0	0	0	0	0	0							Group_NIT2_vs_NTC
ENSG00000088808.18	PPP1R13B	protein_coding	432.929	422.457	531.484	407.054	477.204	430.684	448.823	387.902	390.386	-0.036123	0.106044	-0.340641	0.733374	0.999953	-0.00497571	Group_NIT2_vs_NTC
ENSG00000088812.18	ATRN	protein_coding	2637.99	2478.56	2737.73	2612.42	2344.18	2572.56	2690.4	2514.94	2593.31	-0.0475652	0.124905	-0.380811	0.703344	0.999953	-0.00440351	Group_NIT2_vs_NTC
ENSG00000088826.18	SMOX	protein_coding	823.309	733.627	750.755	771.829	830.656	729.942	698.169	712.866	880.793	-0.0521798	0.130539	-0.399724	0.689359	0.999953	-0.0056474	Group_NIT2_vs_NTC
ENSG00000088827.14	SIGLEC1	protein_coding	0	0	0	0	0.890306	0.888008	0	0	0.118554	1.25249	4.19218	0.29877	0.765116	0.999953	0.000173839	Group_NIT2_vs_NTC
ENSG00000088832.18	FKBP1A	protein_coding	22911.2	22822.4	22136.4	21878.6	22192.7	22967.4	22580.6	22616.5	23964.9	0.0105455	0.0989849	0.106536	0.915157	0.999953	0.00149321	Group_NIT2_vs_NTC
ENSG00000088833.18	NSFL1C	protein_coding	1749.8	1632.56	1607.08	1680.32	1998.74	1518.49	1632.16	1597.85	1672.18	0.0133993	0.0965986	0.138711	0.889679	0.999953	0.00250226	Group_NIT2_vs_NTC
ENSG00000088836.14	SLC4A11	protein_coding	210.614	244.182	265.291	210.409	177.171	258.41	207.084	215.787	214.923	-0.123772	0.213225	-0.580478	0.561593	0.999953	-0.00440163	Group_NIT2_vs_NTC
ENSG00000088854.13	DNAAF9	protein_coding	509.516	642.869	847.306	672.523	496.791	761.023	733.669	682.039	609.083	0.00340606	0.164579	0.0206955	0.983489	0.999953	7.10869e-05	Group_NIT2_vs_NTC
ENSG00000088876.13	ZNF343	protein_coding	288.265	232.297	223.783	229.091	248.395	219.338	239.203	224.778	227.318	-0.0561766	0.133993	-0.419252	0.675032	0.999953	-0.00458993	Group_NIT2_vs_NTC
ENSG00000088881.22	EBF4	protein_coding	32.9749	22.6895	33.3869	21.6309	9.79337	23.9762	37.1906	16.6978	21.5062	-0.424096	0.443605	-0.956022	0.339061	0.999953	-0.00333815	Group_NIT2_vs_NTC
ENSG00000088882.8	CPXM1	protein_coding	74.4595	78.873	77.602	47.1946	32.051	50.6164	65.0835	42.3866	49.2517	-0.532059	0.32738	-1.6252	0.10412	0.999953	-0.00783106	Group_NIT2_vs_NTC
ENSG00000088888.18	MAVS	protein_coding	2963.49	3111.7	3566.08	3108.95	3017.25	3243	3104.57	3035.14	3087.83	-0.0416546	0.107395	-0.387864	0.698117	0.999953	-0.00505919	Group_NIT2_vs_NTC
ENSG00000088899.16	LZTS3	protein_coding	37.2298	46.4594	47.8245	35.396	29.3801	39.0723	36.3453	41.1022	43.8054	-0.201423	0.288237	-0.69881	0.484671	0.999953	-0.00384033	Group_NIT2_vs_NTC
ENSG00000088930.8	XRN2	protein_coding	2711.39	3025.27	2993.09	2982.11	3019.03	3164.86	2939.75	3047.98	2833.86	0.0535312	0.108876	0.49167	0.622952	0.999953	0.00583103	Group_NIT2_vs_NTC
ENSG00000088970.16	KIZ	protein_coding	77.6506	63.7467	92.0396	87.5067	102.385	76.3687	70.1549	86.0577	86.2994	0.0534136	0.24155	0.221129	0.824992	0.999953	0.00136005	Group_NIT2_vs_NTC
ENSG00000088986.11	DYNLL1	protein_coding	5446.18	5610.79	5170.46	5501.12	4819.23	4813.89	5307.26	5013.18	5471.75	-0.124312	0.0732579	-1.69691	0.089713	0.999953	-0.0332871	Group_NIT2_vs_NTC
ENSG00000088992.18	TESC	protein_coding	4.25483	5.40226	3.6094	14.7483	5.34184	6.21605	10.1429	3.85333	7.76436	0.0583176	0.691788	0.0842999	0.932818	0.999953	0.000186414	Group_NIT2_vs_NTC
ENSG00000089006.17	SNX5	protein_coding	1794.47	1552.61	1477.15	1635.1	2231.11	1650.81	1665.97	1881.71	1580.88	0.194793	0.114938	1.69477	0.0901192	0.999953	0.0241716	Group_NIT2_vs_NTC
ENSG00000089009.16	RPL6	protein_coding	7839.52	8531.25	8492.91	8023.08	8049.26	8762.86	7962.16	8139.52	8348.58	0.000835476	0.0701034	0.0119178	0.990491	0.999953	-0.00287983	Group_NIT2_vs_NTC
ENSG00000089012.14	SIRPG	protein_coding	0	0	0	0	0	0	0	0	0.335478	-3.41469	4.20601	-0.811858	0.416873	0.999953	-2.32121e-05	Group_NIT2_vs_NTC
ENSG00000089041.17	P2RX7	protein_coding	13.8282	9.72407	7.21879	15.7315	8.90306	11.5441	6.76192	7.70666	7.9546	-0.385661	0.593644	-0.64965	0.515919	0.999953	-0.00168469	Group_NIT2_vs_NTC
ENSG00000089048.15	ESF1	protein_coding	882.877	855.718	627.133	824.922	811.959	785.887	793.681	971.039	816.917	0.088487	0.124243	0.71221	0.476335	0.999953	0.00841945	Group_NIT2_vs_NTC
ENSG00000089050.16	RBBP9	protein_coding	726.512	701.214	618.109	675.473	638.35	746.815	606.037	691.031	625.714	-0.0207124	0.108301	-0.19125	0.84833	0.999953	-0.00264956	Group_NIT2_vs_NTC
ENSG00000089053.13	ANAPC5	protein_coding	2667.78	2598.49	2460.71	2566.21	2714.54	2363.88	2560.23	2611.27	2609.49	-0.00643672	0.0709403	-0.0907344	0.927704	0.999953	-0.00207253	Group_NIT2_vs_NTC
ENSG00000089057.15	SLC23A2	protein_coding	1140.29	1090.18	1272.31	1136.6	1138.7	1300.93	1238.28	1157.28	1116.03	0.0577052	0.148852	0.387668	0.698262	0.999953	0.00455565	Group_NIT2_vs_NTC
ENSG00000089060.12	SLC8B1	protein_coding	655.244	599.651	628.035	636.144	650.814	584.309	654.216	673.048	839.07	0.0212566	0.181689	0.116994	0.906865	0.999953	0.000988923	Group_NIT2_vs_NTC
ENSG00000089063.15	TMEM230	protein_coding	1900.84	1690.91	1805.6	1806.18	1741.44	1680.11	1800.36	1749.41	1805.02	-0.0462597	0.10056	-0.460019	0.645503	0.999953	-0.00633513	Group_NIT2_vs_NTC
ENSG00000089091.17	DZANK1	protein_coding	52.1217	42.1376	29.7775	44.2449	37.3929	35.5203	38.0358	24.4044	36.7626	-0.314367	0.294479	-1.06754	0.28573	0.999953	-0.00551846	Group_NIT2_vs_NTC
ENSG00000089094.20	KDM2B	protein_coding	836.074	774.684	716.465	838.688	796.824	890.672	878.205	825.897	815.437	0.102405	0.0820052	1.24876	0.211753	0.999953	0.0236498	Group_NIT2_vs_NTC
ENSG00000089101.19	CFAP61	protein_coding	0	1.08045	0	0.983221	0	2.66402	0	1.28444	0.471983	0.416981	3.29359	0.126604	0.899254	0.999953	7.73327e-05	Group_NIT2_vs_NTC
ENSG00000089116.4	LHX5	protein_coding	0	0	0	0	0.890306	0	0	0	0.0593538	0.659199	4.20601	0.156728	0.875459		0.00010642	Group_NIT2_vs_NTC
ENSG00000089123.16	TASP1	protein_coding	138.282	150.183	130.841	132.735	162.036	154.513	161.441	114.315	140.916	0.116684	0.211772	0.550992	0.581639	0.999953	0.0040283	Group_NIT2_vs_NTC
ENSG00000089127.15	OAS1	protein_coding	47.8668	42.1376	47.8245	24.5805	60.5408	43.5124	30.4287	65.5066	54.4538	0.2995	0.36705	0.815965	0.41452	0.999953	0.00320388	Group_NIT2_vs_NTC
ENSG00000089154.11	GCN1	protein_coding	3353.87	3198.14	2807.21	3554.34	3448.16	3257.21	3526.34	3632.41	3277.48	0.104149	0.0762066	1.36667	0.17173	0.999953	0.0276847	Group_NIT2_vs_NTC
ENSG00000089157.16	RPLP0	protein_coding	20550.8	22179.5	22427	21233.6	21985.2	22084.8	21165.7	21606.9	22453.2	0.00868602	0.0519996	0.16704	0.867339	0.999953	0.00323691	Group_NIT2_vs_NTC
ENSG00000089159.17	PXN	protein_coding	4327.16	4516.29	3937.85	4689.96	5328.48	4722.43	4776.45	4846.21	4782.65	0.170916	0.0787893	2.16928	0.0300612	0.917846	0.0572025	Group_NIT2_vs_NTC
ENSG00000089163.4	SIRT4	protein_coding	6.38224	5.40226	5.4141	10.8154	3.56123	5.32805	7.60716	11.56	7.07415	-0.0158796	0.635716	-0.0249791	0.980072	0.999953	0.000144891	Group_NIT2_vs_NTC
ENSG00000089169.15	RPH3A	protein_coding	0	1.08045	1.8047	0	0	0	2.53572	0	1.63298	-0.303567	1.64863	-0.184132	0.85391	0.999953	-0.000237435	Group_NIT2_vs_NTC
ENSG00000089195.15	TRMT6	protein_coding	470.159	430.02	435.835	448.349	530.623	444.892	496.156	551.026	459.061	0.178107	0.101136	1.76107	0.078227	0.999953	0.0308423	Group_NIT2_vs_NTC
ENSG00000089199.10	CHGB	protein_coding	17.0193	4.32181	19.8517	9.83221	5.34184	11.5441	12.6786	11.56	9.75849	-0.323038	0.618925	-0.521934	0.601716	0.999953	-0.00134311	Group_NIT2_vs_NTC
ENSG00000089220.5	PEBP1	protein_coding	2843.29	3224.07	3026.48	3217.1	3030.6	3138.22	2903.4	2950.37	3111.77	-0.0326734	0.0596106	-0.548115	0.583613	0.999953	-0.011694	Group_NIT2_vs_NTC
ENSG00000089225.20	TBX5	protein_coding	0	1.08045	0	0	0	0	0.84524	0	0.250275	0.173649	4.18622	0.041481	0.966912	0.999953	5.14615e-05	Group_NIT2_vs_NTC
ENSG00000089234.16	BRAP	protein_coding	735.022	723.903	775.118	791.493	676.633	764.575	764.943	734.702	725.729	-0.040244	0.0735204	-0.547386	0.584113	0.999953	-0.00924875	Group_NIT2_vs_NTC
ENSG00000089248.7	ERP29	protein_coding	1705.12	1849.73	1878.69	1777.66	2075.3	1706.75	1583.14	1886.85	1797.25	0.00407689	0.117905	0.0345777	0.972416	0.999953	-0.000659722	Group_NIT2_vs_NTC
ENSG00000089250.20	NOS1	protein_coding	3.19112	0	0	0	0	0	0.84524	0	1.06886	-1.24725	2.30138	-0.541959	0.587847	0.999953	-0.000330084	Group_NIT2_vs_NTC
ENSG00000089280.19	FUS	protein_coding	8816.01	8760.31	8356.66	8318.05	11118.1	9239.72	8983.21	9339.19	8016.98	0.169465	0.0682808	2.48189	0.0130688	0.604616	0.110854	Group_NIT2_vs_NTC
ENSG00000089289.16	IGBP1	protein_coding	589.294	660.156	766.095	620.413	701.561	679.326	635.621	613.964	687.395	0.000465601	0.102325	0.00455023	0.996369	0.999953	-0.000276035	Group_NIT2_vs_NTC
ENSG00000089327.15	FXYD5	protein_coding	4106.97	3392.62	2954.29	3574.99	4377.64	3323.81	3408.01	3471.85	3851.08	0.0569775	0.0998646	0.570547	0.568306	0.999953	0.00797991	Group_NIT2_vs_NTC
ENSG00000089335.22	ZNF302	protein_coding	368.043	415.974	424.104	355.926	258.189	433.348	396.418	372.489	400.198	-0.112156	0.136017	-0.824578	0.409611	0.999953	-0.00915766	Group_NIT2_vs_NTC
ENSG00000089351.15	GRAMD1A	protein_coding	1544.5	1516.96	1929.22	1371.59	1574.06	1745.82	1532.42	1249.76	1454.67	-0.0596915	0.10921	-0.546576	0.58467	0.999953	-0.0110596	Group_NIT2_vs_NTC
ENSG00000089356.19	FXYD3	protein_coding	0	0	0	0	0	0	0	0	0							Group_NIT2_vs_NTC
ENSG00000089472.18	HEPH	protein_coding	21.2741	18.3677	16.2423	8.84899	25.8189	7.10406	20.2858	2.56889	20.9594	-0.31229	0.515482	-0.605822	0.544633	0.999953	-0.00181554	Group_NIT2_vs_NTC
ENSG00000089486.17	CDIP1	protein_coding	569.083	447.307	351.916	447.366	504.804	376.515	338.941	353.222	406.006	-0.208642	0.129857	-1.6067	0.10812	0.999953	-0.0194013	Group_NIT2_vs_NTC
ENSG00000089505.18	CMTM1	protein_coding	36.166	48.6204	41.5081	35.396	43.625	40.8484	43.1073	30.8266	36.7768	-0.0289407	0.262705	-0.110164	0.912279	0.999953	-0.000582128	Group_NIT2_vs_NTC
ENSG00000089558.9	KCNH4	protein_coding	0	3.24136	0.902349	0.983221	0.890306	0.888008	0.84524	1.28444	1.23096	-0.264564	1.50174	-0.176171	0.860159	0.999953	-0.000169264	Group_NIT2_vs_NTC
ENSG00000089597.18	GANAB	protein_coding	10907.3	10266.5	12125.8	10460.5	12594.3	10288.5	11275.5	10839.4	10734.8	0.0382235	0.0598767	0.63837	0.523233	0.999953	0.0134869	Group_NIT2_vs_NTC
ENSG00000089639.11	GMIP	protein_coding	587.166	664.478	662.324	678.423	592.944	578.093	600.966	579.284	560.969	-0.141833	0.101409	-1.39862	0.161926	0.999953	-0.0211993	Group_NIT2_vs_NTC
ENSG00000089682.17	RBM41	protein_coding	345.705	394.365	412.374	390.339	430.018	412.924	349.93	369.92	399.73	0.0212067	0.111754	0.189762	0.849496	0.999953	0.00195952	Group_NIT2_vs_NTC
ENSG00000089685.15	BIRC5	protein_coding	1894.46	2111.2	1332.77	1835.67	2486.63	2233.34	1841.78	2300.44	1825.63	0.308769	0.145422	2.12327	0.0337315	0.957459	0.0246393	Group_NIT2_vs_NTC
ENSG00000089692.9	LAG3	protein_coding	3.19112	6.48271	9.02349	6.88255	9.79337	7.99207	5.91668	5.13777	6.84964	0.12148	0.630592	0.192645	0.847237	0.999953	0.00050289	Group_NIT2_vs_NTC
ENSG00000089693.11	MLF2	protein_coding	2829.46	2560.67	2618.62	2606.52	2860.55	2381.64	2545.02	2457.14	2584.96	-0.0525766	0.0611122	-0.86033	0.389607	0.999953	-0.0191387	Group_NIT2_vs_NTC
ENSG00000089723.10	OTUB2	protein_coding	79.778	95.0798	82.1138	82.5906	81.9082	107.449	91.286	53.9466	84.9151	-0.0304962	0.196182	-0.155448	0.876468	0.999953	-0.00172854	Group_NIT2_vs_NTC
ENSG00000089775.12	ZBTB25	protein_coding	179.767	162.068	150.692	166.164	147.791	167.833	165.667	151.564	159.055	-0.059352	0.179526	-0.330603	0.740944	0.999953	-0.00280854	Group_NIT2_vs_NTC
ENSG00000089818.18	NECAP1	protein_coding	525.471	451.629	480.05	472.929	480.765	464.428	480.097	569.008	498.399	0.0401105	0.115345	0.347744	0.728032	0.999953	0.00363214	Group_NIT2_vs_NTC
ENSG00000089820.17	ARHGAP4	protein_coding	221.251	203.125	410.569	217.292	321.401	309.915	366.834	251.751	310.878	0.329173	0.246045	1.33785	0.180944	0.999953	0.00843554	Group_NIT2_vs_NTC
ENSG00000089847.13	ANKRD24	protein_coding	6.38224	3.24136	9.02349	5.89933	8.01276	2.66402	5.91668	3.85333	6.8351	-0.283363	0.620202	-0.456888	0.647752	0.999953	-0.0010795	Group_NIT2_vs_NTC
ENSG00000089876.12	DHX32	protein_coding	694.601	771.443	837.38	742.332	679.304	956.384	757.335	795.071	736.538	0.0607615	0.114883	0.528899	0.596876	0.999953	0.00669868	Group_NIT2_vs_NTC
ENSG00000089902.10	RCOR1	protein_coding	1351.97	1330.04	1251.56	1455.17	1647.96	1431.47	1335.48	1394.91	1394.06	0.108088	0.110372	0.979307	0.327428	0.999953	0.0129617	Group_NIT2_vs_NTC
ENSG00000089916.18	GPATCH2L	protein_coding	1113.7	1123.67	1268.7	1227.06	1066.59	1240.55	1174.88	1141.87	1166.58	-0.0361481	0.108918	-0.331884	0.739976	0.999953	-0.00426448	Group_NIT2_vs_NTC
ENSG00000090006.18	LTBP4	protein_coding	2294.42	1431.6	1589.04	1397.16	1103.98	1059.39	1499.46	1292.15	1298.91	-0.412374	0.161119	-2.55944	0.010484	0.529065	-0.0293766	Group_NIT2_vs_NTC
ENSG00000090013.11	BLVRB	protein_coding	369.106	423.537	412.374	400.171	441.592	388.947	351.62	375.057	425.968	-0.0392617	0.125869	-0.311925	0.755098	0.999953	-0.00388278	Group_NIT2_vs_NTC
ENSG00000090020.11	SLC9A1	protein_coding	1583.86	1658.49	1626.94	1551.52	1563.38	1671.23	1677.8	1734	1745.37	0.0484309	0.064061	0.756013	0.449641	0.999953	0.0125244	Group_NIT2_vs_NTC
ENSG00000090054.16	SPTLC1	protein_coding	2037	2048.54	1836.28	2087.38	1777.94	1921.65	1929.68	2055.11	2010.68	-0.0601711	0.0657412	-0.915274	0.360048	0.999953	-0.0173963	Group_NIT2_vs_NTC
ENSG00000090060.19	PAPOLA	protein_coding	5260.03	4907.41	4836.59	5118.65	5478.06	5310.29	5278.53	5248.24	5162.99	0.0834359	0.0533397	1.56423	0.117762	0.999953	0.0390763	Group_NIT2_vs_NTC
ENSG00000090061.17	CCNK	protein_coding	325.494	285.239	333.869	332.329	357.013	349.875	362.608	358.36	325.665	0.163673	0.114097	1.43451	0.151428	0.999953	0.0198908	Group_NIT2_vs_NTC
ENSG00000090097.22	PCBP4	protein_coding	671.199	726.064	563.968	776.745	656.156	631.374	666.895	649.928	728.756	-0.0664313	0.111948	-0.593411	0.552906	0.999953	-0.00773097	Group_NIT2_vs_NTC
ENSG00000090104.12	RGS1	protein_coding	0	0	0	0	0	0	0	0	0							Group_NIT2_vs_NTC
ENSG00000090238.12	YPEL3	protein_coding	177.639	212.849	346.502	175.013	154.913	202.466	180.881	154.133	185.302	-0.354899	0.190672	-1.86131	0.0627011	0.999953	-0.0153932	Group_NIT2_vs_NTC
ENSG00000090263.16	MRPS33	protein_coding	327.622	341.423	375.377	370.674	368.587	338.331	349.084	363.498	362.903	0.0038059	0.0974663	0.0390484	0.968852	0.999953	0.000557659	Group_NIT2_vs_NTC
ENSG00000090266.13	NDUFB2	protein_coding	1019.03	1053.44	994.389	915.379	968.653	960.824	994.848	1022.42	1010.84	-0.0131559	0.0713987	-0.18426	0.85381	0.999953	-0.00312208	Group_NIT2_vs_NTC
ENSG00000090273.14	NUDC	protein_coding	3754.89	3696.23	3466.83	3848.33	4510.29	3736.74	3719.9	3998.47	3801.44	0.111388	0.0712111	1.5642	0.117771	0.999953	0.0426319	Group_NIT2_vs_NTC
ENSG00000090316.16	MAEA	protein_coding	1474.3	1619.6	1581.82	1465	1471.68	1455.44	1427.61	1487.39	1439.11	-0.0732812	0.102961	-0.711736	0.476628	0.999953	-0.0109659	Group_NIT2_vs_NTC
ENSG00000090339.9	ICAM1	protein_coding	134.027	169.631	103.77	211.393	141.559	87.0248	102.274	123.307	184.133	-0.404936	0.219175	-1.84755	0.0646678	0.999953	-0.0132904	Group_NIT2_vs_NTC
ENSG00000090372.15	STRN4	protein_coding	2213.57	1937.25	1926.52	1907.45	2281.86	1877.25	1949.12	1943.36	2094.1	0.0117877	0.0791652	0.1489	0.881632	0.999953	0.00139752	Group_NIT2_vs_NTC
ENSG00000090376.11	IRAK3	protein_coding	74.4595	64.8271	73.9926	66.859	157.584	63.0486	77.7621	78.3511	79.9694	0.344063	0.345888	0.994725	0.31987	0.999953	0.00447062	Group_NIT2_vs_NTC
ENSG00000090382.7	LYZ	protein_coding	1.06371	10.8045	5.4141	5.89933	2.67092	5.32805	4.2262	6.42222	4.92383	-0.208999	0.695802	-0.300371	0.763894	0.999953	-0.000622563	Group_NIT2_vs_NTC
ENSG00000090402.8	SI	protein_coding	0	0	0	0	0	0	0	0	0							Group_NIT2_vs_NTC
ENSG00000090432.7	MUL1	protein_coding	902.024	764.96	767.899	754.131	818.192	789.439	712.538	671.764	753.957	-0.0939905	0.089305	-1.05247	0.292586	0.999953	-0.0168479	Group_NIT2_vs_NTC
ENSG00000090447.12	TFAP4	protein_coding	186.149	192.321	167.837	218.275	276.885	222.89	213.001	210.649	214.063	0.27224	0.12778	2.13054	0.0331269	0.949294	0.0306137	Group_NIT2_vs_NTC
ENSG00000090470.15	PDCD7	protein_coding	609.504	708.777	654.203	681.372	652.595	720.174	686.335	718.004	697.765	0.0660719	0.0761577	0.867567	0.385631	0.999953	0.0146129	Group_NIT2_vs_NTC
ENSG00000090487.11	SPG21	protein_coding	1387.07	1420.79	1442.86	1475.81	1417.37	1331.12	1463.96	1367.93	1477.48	-0.0368304	0.0799175	-0.460855	0.644902	0.999953	-0.0114254	Group_NIT2_vs_NTC
ENSG00000090512.12	FETUB	protein_coding	0	0	0	0	0	0	0	0	0							Group_NIT2_vs_NTC
ENSG00000090520.12	DNAJB11	protein_coding	1699.8	1617.44	1763.19	1717.69	1736.1	1510.5	1685.41	1595.28	1510.26	-0.0605667	0.0838725	-0.722129	0.470215	0.999953	-0.0114689	Group_NIT2_vs_NTC
ENSG00000090530.10	P3H2	protein_coding	86.1603	59.4249	29.7775	78.6577	56.9796	68.3766	73.5359	55.2311	74.818	0.0570078	0.311022	0.183292	0.854569	0.999953	0.000727782	Group_NIT2_vs_NTC
ENSG00000090534.20	THPO	protein_coding	1.06371	0	0	0	0.890306	0	0	0	0.485	-0.0621399	2.99616	-0.0207398	0.983453	0.999953	-3.62318e-05	Group_NIT2_vs_NTC
ENSG00000090539.16	CHRD	protein_coding	6.38224	7.56317	3.6094	6.88255	0.890306	4.44004	9.29764	2.56889	10.1737	-0.864452	0.774824	-1.11568	0.264561	0.999953	-0.00202754	Group_NIT2_vs_NTC
ENSG00000090554.13	FLT3LG	protein_coding	1.06371	0	0	0	0	0	0.84524	0	0.434892	-0.0621389	4.13537	-0.0150262	0.988011	0.999953	2.78492e-06	Group_NIT2_vs_NTC
ENSG00000090565.17	RAB11FIP3	protein_coding	1347.72	1459.69	1497.9	1437.47	1418.26	1373.75	1384.5	1371.79	1490.25	-0.0483215	0.0745789	-0.647925	0.517034	0.999953	-0.00847986	Group_NIT2_vs_NTC
ENSG00000090581.11	GNPTG	protein_coding	479.732	451.629	480.952	497.51	362.355	402.268	461.501	381.48	457.932	-0.250807	0.103287	-2.42825	0.0151719	0.657601	-0.0648668	Group_NIT2_vs_NTC
ENSG00000090612.22	ZNF268	protein_coding	474.413	615.858	561.261	525.04	453.166	584.309	523.204	574.146	536.495	-0.0299922	0.101208	-0.296342	0.766969	0.999953	-0.00404604	Group_NIT2_vs_NTC
ENSG00000090615.16	GOLGA3	protein_coding	2850.74	3171.13	3142.88	3194.49	3069.78	2829.19	2960.03	3064.68	2840.89	-0.0507949	0.0651825	-0.779272	0.435819	0.999953	-0.0167884	Group_NIT2_vs_NTC
ENSG00000090621.15	PABPC4	protein_coding	4847.31	4832.86	4829.37	4770.59	5509.22	4525.29	4842.38	4891.16	5025.83	0.0345614	0.0649456	0.532159	0.594616	0.999953	0.00915467	Group_NIT2_vs_NTC
ENSG00000090659.18	CD209	protein_coding	0	0	0	0	0	0	0	0	0.0506578	-0.0621521	4.20601	-0.014777	0.98821		-1.49181e-05	Group_NIT2_vs_NTC
ENSG00000090661.12	CERS4	protein_coding	23.4016	27.0113	10.8282	18.6812	5.34184	7.99207	11.8334	6.42222	22.3008	-1.29731	0.527949	-2.45727	0.0139999	0.626935	-0.007214	Group_NIT2_vs_NTC
ENSG00000090674.16	MCOLN1	protein_coding	540.363	391.124	397.034	430.651	400.638	386.283	346.549	396.893	404.419	-0.193776	0.10747	-1.80307	0.0713766	0.999953	-0.0287872	Group_NIT2_vs_NTC
ENSG00000090686.16	USP48	protein_coding	3160.27	2863.2	2931.73	2893.62	3845.23	2783.02	3014.97	2956.79	3013.7	0.0813963	0.0736274	1.10552	0.268936	0.999953	0.0232178	Group_NIT2_vs_NTC
ENSG00000090776.6	EFNB1	protein_coding	760.551	1022.11	1418.49	913.412	667.73	1159.74	989.776	809.199	948.769	-0.150428	0.181019	-0.831003	0.405972	0.999953	-0.00689476	Group_NIT2_vs_NTC
ENSG00000090857.14	PDPR	protein_coding	933.935	703.374	997.998	883.916	917.906	702.414	999.919	775.804	813.819	-0.0514325	0.105648	-0.486831	0.626378	0.999953	-0.0069114	Group_NIT2_vs_NTC
ENSG00000090861.17	AARS1	protein_coding	2706.07	2453.71	2283.85	3003.74	2862.34	2072.61	2667.58	2553.47	2830.25	-0.0318483	0.17722	-0.17971	0.85738	0.999953	-0.000386093	Group_NIT2_vs_NTC
ENSG00000090863.12	GLG1	protein_coding	6865.17	6494.6	6997.72	6771.44	8164.11	6671.6	6745.86	6774.15	6701.22	0.0581068	0.0722689	0.804036	0.421376	0.999953	0.0154141	Group_NIT2_vs_NTC
ENSG00000090889.12	KIF4A	protein_coding	1295.6	1046.96	802.189	1032.38	1538.45	1282.28	1190.94	1488.67	1152.49	0.404658	0.148	2.73417	0.00625372	0.393259	0.215202	Group_NIT2_vs_NTC
ENSG00000090905.19	TNRC6A	protein_coding	2038.06	1837.85	1888.62	2084.43	2482.17	2214.69	2266.09	2369.8	2123.15	0.249806	0.0726539	3.4383	0.000585374	0.075544	0.212868	Group_NIT2_vs_NTC
ENSG00000090924.15	PLEKHG2	protein_coding	1331.76	1221.99	1358.04	1275.24	1200.13	1252.09	1431.84	1204.81	1297.76	-0.027717	0.0727574	-0.380952	0.703239	0.999953	-0.00777508	Group_NIT2_vs_NTC
ENSG00000090932.11	DLL3	protein_coding	19.1467	34.5745	27.0705	25.5637	30.2704	15.9841	39.7263	17.9822	25.7649	-0.0991855	0.37683	-0.26321	0.792389	0.999953	-0.00105595	Group_NIT2_vs_NTC
ENSG00000090971.5	NAT14	protein_coding	457.394	545.628	469.222	471.946	366.806	454.66	386.275	404.6	442.124	-0.270327	0.0855423	-3.16016	0.00157684	0.155134	-0.201947	Group_NIT2_vs_NTC
ENSG00000090975.14	PITPNM2	protein_coding	712.684	620.18	509.827	756.097	832.437	622.493	780.157	751.399	771.42	0.206627	0.135231	1.52796	0.126522	0.999953	0.018348	Group_NIT2_vs_NTC
ENSG00000090989.18	EXOC1	protein_coding	1067.96	1176.61	1221.78	1232.96	1001.59	1131.32	1165.59	1099.48	1166.34	-0.0956898	0.0655893	-1.45892	0.144586	0.999953	-0.0314604	Group_NIT2_vs_NTC
ENSG00000091009.8	RBM27	protein_coding	576.529	544.548	575.699	587.966	535.074	612.725	574.763	642.222	583.298	0.0453906	0.0934042	0.485958	0.626997	0.999953	0.00655838	Group_NIT2_vs_NTC
ENSG00000091010.6	POU4F3	protein_coding	2.12741	0	0.902349	1.96644	0	1.77602	0.84524	1.28444	1.43433	-0.277002	1.44829	-0.191261	0.848321	0.999953	-0.000176119	Group_NIT2_vs_NTC
ENSG00000091039.17	OSBPL8	protein_coding	2158.26	1986.95	1848.01	2338.1	2140.3	2295.5	2324.41	2389.06	2490.33	0.137201	0.0839117	1.63507	0.102035	0.999953	0.0312318	Group_NIT2_vs_NTC
ENSG00000091073.20	DTX2	protein_coding	122.326	125.332	94.7467	104.221	78.347	125.209	121.715	105.324	111.729	-0.0453666	0.225922	-0.200807	0.840849	0.999953	-0.00136559	Group_NIT2_vs_NTC
ENSG00000091106.19	NLRC4	protein_coding	1.06371	3.24136	0.902349	2.94966	1.78061	1.77602	0.84524	1.28444	1.94798	-0.206556	1.29894	-0.159019	0.873654	0.999953	-0.000190341	Group_NIT2_vs_NTC
ENSG00000091127.14	PUS7	protein_coding	821.182	780.087	851.818	843.604	893.868	924.416	852.848	798.924	807.948	0.0732455	0.0856419	0.855254	0.392411	0.999953	0.0140629	Group_NIT2_vs_NTC
ENSG00000091128.13	LAMB4	protein_coding	3.19112	6.48271	4.51175	3.93288	8.01276	6.21605	11.8334	3.85333	6.59353	0.701657	0.737868	0.950926	0.341642	0.999953	0.00215106	Group_NIT2_vs_NTC
ENSG00000091129.22	NRCAM	protein_coding	8228.84	7074.8	6033.11	8361.31	9407.87	7406.87	7720.43	8368.15	8211.17	0.156113	0.0971876	1.60631	0.108207	0.999953	0.026623	Group_NIT2_vs_NTC
ENSG00000091136.15	LAMB1	protein_coding	21462.4	22095.2	26412.7	21986.8	19072.1	22024.4	24381	21416.8	22233.4	-0.0811875	0.0979874	-0.82855	0.407359	0.999953	-0.0119464	Group_NIT2_vs_NTC
ENSG00000091137.14	SLC26A4	protein_coding	7.44595	4.32181	13.5352	8.84899	1.78061	7.99207	5.07144	10.2755	8.45208	-0.412619	0.653357	-0.631537	0.52769	0.999953	-0.00166002	Group_NIT2_vs_NTC
ENSG00000091138.13	SLC26A3	protein_coding	0	0	0	0	0	0	0	0	0.0838696	-0.0621488	4.20601	-0.0147762	0.988211	0.999953	-1.96197e-05	Group_NIT2_vs_NTC
ENSG00000091140.15	DLD	protein_coding	1896.59	2174.95	2035.7	1934	1866.08	1871.92	1966.03	2003.73	1953.31	-0.0598759	0.0648506	-0.923291	0.355856	0.999953	-0.0177979	Group_NIT2_vs_NTC
ENSG00000091157.15	WDR7	protein_coding	480.796	436.503	502.609	437.533	444.263	447.556	478.406	489.373	460.151	0.00031057	0.0923769	0.00336199	0.997318	0.999953	-0.00038293	Group_NIT2_vs_NTC
ENSG00000091164.13	TXNL1	protein_coding	1790.22	1825.96	1815.53	1761.93	1739.66	1773.35	1614.41	1766.11	1688.21	-0.0635597	0.0580794	-1.09436	0.273798	0.999953	-0.0212692	Group_NIT2_vs_NTC
ENSG00000091181.20	IL5RA	protein_coding	0	0	0.902349	0	0	0	0	0	0.0601566	-0.783462	4.20601	-0.186272	0.852232		-8.76549e-05	Group_NIT2_vs_NTC
ENSG00000091262.17	ABCC6	protein_coding	2.12741	4.32181	4.51175	4.91611	5.34184	1.77602	4.2262	1.28444	5.00842	-0.299653	0.804691	-0.372383	0.709608	0.999953	-0.000715946	Group_NIT2_vs_NTC
ENSG00000091317.8	CMTM6	protein_coding	3397.48	3713.51	3364.86	3496.33	3738.4	3827.31	3368.28	4001.04	3743.21	0.0947251	0.0615955	1.53786	0.124083	0.999953	0.0372901	Group_NIT2_vs_NTC
ENSG00000091409.16	ITGA6	protein_coding	13237.8	15058.3	16261.2	15566.4	8427.64	15914.9	16989.3	15713.9	13454.2	-0.0906342	0.164328	-0.551545	0.58126	0.999953	-0.00503258	Group_NIT2_vs_NTC
ENSG00000091428.18	RAPGEF4	protein_coding	355.278	272.274	323.943	304.799	194.977	297.483	360.072	312.12	288.731	-0.106952	0.186516	-0.573421	0.56636	0.999953	-0.00475663	Group_NIT2_vs_NTC
ENSG00000091436.17	MAP3K20	protein_coding	1814.68	1604.47	1431.13	1884.83	2012.09	1844.39	1920.39	1895.84	1867.39	0.191799	0.104577	1.83405	0.0666465	0.999953	0.0332268	Group_NIT2_vs_NTC
ENSG00000091482.8	SMPX	protein_coding	0	0	0	0	0	0	0	0	0							Group_NIT2_vs_NTC
ENSG00000091483.8	FH	protein_coding	1877.44	1601.23	1413.98	1595.77	1962.24	1650.81	1687.94	1852.17	1700.34	0.141562	0.1073	1.31931	0.187064	0.999953	0.0191866	Group_NIT2_vs_NTC
ENSG00000091490.11	SEL1L3	protein_coding	1629.6	2200.88	2546.43	2673.38	1667.54	1950.07	1989.7	1745.56	2147.15	-0.272306	0.159873	-1.70327	0.0885182	0.999953	-0.0168927	Group_NIT2_vs_NTC
ENSG00000091513.16	TF	protein_coding	2.12741	0	0	1.96644	1.78061	0	2.53572	0	1.29566	0.595598	2.15266	0.27668	0.782026	0.999953	0.000177358	Group_NIT2_vs_NTC
ENSG00000091527.17	CDV3	protein_coding	7154.49	6663.15	6021.38	6888.45	6687.09	6316.4	6671.48	6885.9	6889.63	-0.00842673	0.0723624	-0.116452	0.907295	0.999953	-0.00255319	Group_NIT2_vs_NTC
ENSG00000091536.20	MYO15A	protein_coding	2.12741	2.1609	1.8047	3.93288	7.12245	1.77602	3.38096	3.85333	2.57052	0.670449	0.906114	0.739917	0.45935	0.999953	0.00128325	Group_NIT2_vs_NTC
ENSG00000091542.9	ALKBH5	protein_coding	1659.38	1496.43	1459.1	1514.16	1654.19	1469.65	1544.25	1564.45	1566.5	0.0242388	0.0916393	0.264503	0.791393	0.999953	0.00388756	Group_NIT2_vs_NTC
ENSG00000091583.11	APOH	protein_coding	0	1.08045	0	0.983221	0	1.77602	0	0	0.319817	-0.324292	4.17607	-0.0776548	0.938103	0.999953	-5.64227e-05	Group_NIT2_vs_NTC
ENSG00000091592.17	NLRP1	protein_coding	1421.11	1518.04	1637.76	1860.25	1794.86	1558.45	1704.85	1714.73	1708.8	0.0827331	0.100569	0.822647	0.410709	0.999953	0.0118437	Group_NIT2_vs_NTC
ENSG00000091622.16	PITPNM3	protein_coding	57.4402	45.379	9.02349	41.2953	21.3674	10.6561	17.75	48.8089	44.477	-0.645052	0.474154	-1.36043	0.173695	0.999953	-0.00425388	Group_NIT2_vs_NTC
ENSG00000091640.8	SPAG7	protein_coding	1144.55	1239.28	1214.56	1159.22	1132.47	1011.44	1118.25	1057.1	1086.97	-0.1382	0.0762274	-1.813	0.0698319	0.999953	-0.0428596	Group_NIT2_vs_NTC
ENSG00000091651.9	ORC6	protein_coding	446.757	369.515	312.213	422.785	430.908	484.852	404.87	521.484	411.158	0.248574	0.163716	1.51832	0.128933	0.999953	0.014592	Group_NIT2_vs_NTC
ENSG00000091656.19	ZFHX4	protein_coding	48.9305	128.574	49.6292	135.685	46.2959	156.289	61.7025	166.978	154.789	0.218285	0.234226	0.931941	0.351367	0.999953	0.00625277	Group_NIT2_vs_NTC
ENSG00000091664.9	SLC17A6	protein_coding	0	0	0.902349	0	0	0	0	0	0.110814	-0.711797	4.19808	-0.169553	0.865362	0.999953	-8.34551e-05	Group_NIT2_vs_NTC
ENSG00000091704.10	CPA1	protein_coding	0	0	0	0	0	0	0	0	0							Group_NIT2_vs_NTC
ENSG00000091732.17	ZC3HC1	protein_coding	465.904	511.054	477.343	534.872	552.88	470.644	493.62	489.373	468.886	0.0126217	0.104746	0.120498	0.904089	0.999953	0.000875393	Group_NIT2_vs_NTC
ENSG00000091831.25	ESR1	protein_coding	1.06371	2.1609	0	3.93288	0.890306	2.66402	0	0	3.21305	-0.769011	1.36147	-0.564839	0.572184	0.999953	-0.000661616	Group_NIT2_vs_NTC
ENSG00000091844.8	RGS17	protein_coding	38.2935	31.3331	113.696	55.0604	20.477	72.8166	101.429	74.4977	59.0975	0.222652	0.320149	0.695465	0.486764	0.999953	0.00334722	Group_NIT2_vs_NTC
ENSG00000091879.14	ANGPT2	protein_coding	2357.18	3456.37	4154.42	3763.77	994.472	4342.36	4592.19	4043.43	2410.84	0.00549685	0.483726	0.0113636	0.990933	0.999953	5.83727e-05	Group_NIT2_vs_NTC
ENSG00000091947.10	TMEM101	protein_coding	368.043	380.319	443.956	370.674	357.013	425.356	404.87	357.075	383.126	-0.0136105	0.112456	-0.121029	0.903668	0.999953	-0.00160635	Group_NIT2_vs_NTC
ENSG00000091972.18	CD200	protein_coding	111.689	101.563	163.325	80.6241	73.0051	87.9128	66.774	73.2133	73.3389	-0.587015	0.314777	-1.86486	0.0622009	0.999953	-0.00866483	Group_NIT2_vs_NTC
ENSG00000091986.16	CCDC80	protein_coding	954.145	918.384	685.785	826.889	1027.41	832.951	642.383	782.226	840.841	-0.0552154	0.125626	-0.439523	0.660282	0.999953	-0.00299523	Group_NIT2_vs_NTC
ENSG00000092009.10	CMA1	protein_coding	0	1.08045	0	0	0	0	0	0	0.122688	-0.783469	4.20601	-0.186273	0.85223	0.999953	-0.000121613	Group_NIT2_vs_NTC
ENSG00000092010.15	PSME1	protein_coding	664.817	869.764	1042.21	801.325	1112.88	989.241	846.086	810.484	969.32	0.164002	0.138869	1.18098	0.237611	0.999953	0.0114604	Group_NIT2_vs_NTC
ENSG00000092020.11	PPP2R3C	protein_coding	469.095	578.042	582.015	560.436	478.985	551.453	554.478	544.604	582.835	-0.035424	0.0970514	-0.365002	0.71511	0.999953	-0.00529744	Group_NIT2_vs_NTC
ENSG00000092036.19	HAUS4	protein_coding	162.747	171.792	146.181	179.929	151.352	191.81	158.06	154.133	150.091	-0.0124988	0.167356	-0.0746839	0.940466	0.999953	-0.00221009	Group_NIT2_vs_NTC
ENSG00000092051.18	JPH4	protein_coding	2.12741	0	0	0	0.890306	0.888008	0.84524	0	1.24827	0.675655	2.09849	0.321972	0.747474	0.999953	0.000285933	Group_NIT2_vs_NTC
ENSG00000092054.13	MYH7	protein_coding	1.06371	1.08045	0	0.983221	0	0	0	0	0.208492	-1.94307	4.17139	-0.465809	0.641352	0.999953	-0.000201435	Group_NIT2_vs_NTC
ENSG00000092067.7	CEBPE	protein_coding	0	0	0	0	0	0	0	0	0.0609478	-0.0621488	4.20601	-0.0147762	0.988211		-2.31072e-05	Group_NIT2_vs_NTC
ENSG00000092068.21	SLC7A8	protein_coding	65.9498	76.7121	129.036	45.2282	99.7143	36.4083	54.9406	62.9377	64.1979	-0.36696	0.328812	-1.11602	0.264415	0.999953	-0.00517828	Group_NIT2_vs_NTC
ENSG00000092094.11	OSGEP	protein_coding	426.547	503.491	430.421	467.03	366.806	444.892	416.703	472.675	426.455	-0.10549	0.118966	-0.886722	0.375229	0.999953	-0.0109249	Group_NIT2_vs_NTC
ENSG00000092096.19	SLC22A17	protein_coding	42.5483	27.0113	42.4104	39.3288	30.2704	18.6482	35.5001	10.2755	30.822	-0.684105	0.396435	-1.72564	0.0844116	0.999953	-0.00647058	Group_NIT2_vs_NTC
ENSG00000092098.18	RNF31	protein_coding	6.38224	12.9654	11.7305	22.6141	16.9158	23.0882	12.6786	14.1289	14.1508	0.284095	0.498496	0.569904	0.568743	0.999953	0.0017107	Group_NIT2_vs_NTC
ENSG00000092108.22	SCFD1	protein_coding	981.802	1002.66	1023.26	972.406	1143.15	1017.66	996.538	985.168	1100.76	0.0612395	0.111833	0.547598	0.583968	0.999953	0.00738791	Group_NIT2_vs_NTC
ENSG00000092140.16	G2E3	protein_coding	806.29	688.248	624.426	771.829	802.166	760.135	767.478	866.999	781.74	0.146904	0.095771	1.53391	0.125053	0.999953	0.0262253	Group_NIT2_vs_NTC
ENSG00000092148.14	HECTD1	protein_coding	4692.01	4809.09	4635.37	4956.42	4495.16	4689.57	5166.11	5011.9	4895.3	0.018683	0.0580078	0.322078	0.747394	0.999953	0.00552724	Group_NIT2_vs_NTC
ENSG00000092199.19	HNRNPC	protein_coding	7390.64	8127.16	7496.72	7577.68	9181.73	8400.55	7687.46	8278.24	7900.18	0.132056	0.0639334	2.06552	0.0388739	0.999953	0.0669308	Group_NIT2_vs_NTC
ENSG00000092200.13	RPGRIP1	protein_coding	4.25483	8.64362	2.70705	3.93288	0	3.55203	1.69048	7.70666	4.53704	-0.748746	0.832739	-0.899137	0.36858	0.999953	-0.00167974	Group_NIT2_vs_NTC
ENSG00000092201.10	SUPT16H	protein_coding	4579.26	4454.7	3992.9	4236.7	5116.59	4729.53	4722.36	4999.05	4570.26	0.18039	0.084258	2.14093	0.0322798	0.940539	0.0624843	Group_NIT2_vs_NTC
ENSG00000092203.15	TOX4	protein_coding	1365.8	1409.99	1532.19	1421.74	1553.58	1447.45	1449.59	1343.53	1426.28	0.0182862	0.0728454	0.251027	0.801793	0.999953	0.00253502	Group_NIT2_vs_NTC
ENSG00000092208.19	GEMIN2	protein_coding	257.417	283.079	245.439	250.721	208.332	301.035	267.096	300.56	258.775	0.0519906	0.149891	0.346856	0.728699	0.999953	0.00336792	Group_NIT2_vs_NTC
ENSG00000092295.12	TGM1	protein_coding	6.38224	10.8045	6.31645	9.83221	12.4643	14.2081	8.4524	6.42222	9.26165	0.370179	0.520629	0.711022	0.47707	0.999953	0.0021682	Group_NIT2_vs_NTC
ENSG00000092330.19	TINF2	protein_coding	987.12	842.753	890.619	863.268	995.363	814.303	896.8	834.888	915.59	-0.0170116	0.102734	-0.165589	0.86848	0.999953	-0.00249069	Group_NIT2_vs_NTC
ENSG00000092345.14	DAZL	protein_coding	0	0	0	0	0	0	0	0	0							Group_NIT2_vs_NTC
ENSG00000092377.15	TBL1Y	protein_coding	0	0	0	0	0	0	0	0	0							Group_NIT2_vs_NTC
ENSG00000092421.17	SEMA6A	protein_coding	65.9498	106.965	156.106	98.3221	24.9286	72.8166	96.3574	68.0755	74.24	-0.74338	0.248422	-2.99241	0.00276783	0.232177	-0.499849	Group_NIT2_vs_NTC
ENSG00000092439.16	TRPM7	protein_coding	827.564	867.603	847.306	931.11	883.184	960.824	934.836	990.306	927.635	0.117362	0.0846112	1.38707	0.165419	0.999953	0.0236891	Group_NIT2_vs_NTC
ENSG00000092445.12	TYRO3	protein_coding	546.746	609.375	526.07	665.641	548.429	546.125	635.621	604.973	629.41	-0.00836432	0.113471	-0.0737133	0.941239	0.999953	-0.00123748	Group_NIT2_vs_NTC
ENSG00000092470.12	WDR76	protein_coding	372.298	359.791	258.072	327.413	562.674	458.212	376.132	403.315	411.092	0.450716	0.211105	2.13503	0.0327582	0.946692	0.0167342	Group_NIT2_vs_NTC
ENSG00000092531.10	SNAP23	protein_coding	1425.37	1478.06	1471.73	1573.15	1523.31	1454.56	1481.71	1556.75	1492.15	0.0171587	0.064394	0.266465	0.789881	0.999953	0.00354663	Group_NIT2_vs_NTC
ENSG00000092607.15	TBX15	protein_coding	2.12741	2.1609	1.8047	3.93288	0	3.55203	0	0	1.72801	-2.10839	1.52372	-1.38371	0.166446	0.999953	-0.00138711	Group_NIT2_vs_NTC
ENSG00000092621.13	PHGDH	protein_coding	513.771	406.25	323.943	695.137	915.235	611.837	453.894	536.897	991.634	0.474418	0.520453	0.911547	0.362007	0.999953	0.00273062	Group_NIT2_vs_NTC
ENSG00000092758.18	COL9A3	protein_coding	12.7645	10.8045	10.8282	3.93288	2.67092	13.3201	21.9762	7.70666	7.11503	0.146183	0.757016	0.193104	0.846878	0.999953	0.000392553	Group_NIT2_vs_NTC
ENSG00000092820.19	EZR	protein_coding	2165.71	2559.59	2525.68	2454.12	2825.83	2809.66	2345.54	2440.44	2952.51	0.123868	0.201742	0.613991	0.539221	0.999953	0.00469056	Group_NIT2_vs_NTC
ENSG00000092841.19	MYL6	protein_coding	21783.7	22269.2	21697.9	21610.2	21713.7	19016.7	21507.1	20161.9	23487.7	-0.0855208	0.0940958	-0.908869	0.363419	0.999953	-0.0136251	Group_NIT2_vs_NTC
ENSG00000092847.14	AGO1	protein_coding	1371.12	1457.53	1477.15	1465.98	1707.61	1581.54	1507.06	1520.78	1368.14	0.128284	0.0863105	1.48631	0.137197	0.999953	0.0286655	Group_NIT2_vs_NTC
ENSG00000092850.12	TEKT2	protein_coding	0	0	0	2.94966	0	0	0.84524	0	0.303651	-1.07629	4.16443	-0.258449	0.796061	0.999953	-7.48114e-05	Group_NIT2_vs_NTC
ENSG00000092853.14	CLSPN	protein_coding	1003.08	901.097	630.742	958.641	1512.63	1108.23	1028.66	1281.87	1030.57	0.490461	0.172497	2.84331	0.00446481	0.320795	0.296528	Group_NIT2_vs_NTC
ENSG00000092871.17	RFFL	protein_coding	225.506	179.355	217.466	217.292	258.189	190.922	214.691	219.64	219.454	0.0741273	0.141639	0.523352	0.600729	0.999953	0.00563304	Group_NIT2_vs_NTC
ENSG00000092929.13	UNC13D	protein_coding	336.131	208.527	283.338	259.57	768.334	253.082	327.953	296.706	349.888	0.476775	0.258442	1.84481	0.0650656	0.999953	0.0124788	Group_NIT2_vs_NTC
ENSG00000092931.12	MFSD11	protein_coding	461.649	503.491	463.808	488.661	470.972	426.244	387.965	449.555	478.179	-0.146598	0.0937833	-1.56315	0.118017	0.999953	-0.02623	Group_NIT2_vs_NTC
ENSG00000092964.18	DPYSL2	protein_coding	3357.06	3486.62	3594.96	3505.18	2297.88	3168.41	3615.09	3510.38	3268.21	-0.15319	0.134022	-1.14302	0.253028	0.999953	-0.0130003	Group_NIT2_vs_NTC
ENSG00000092969.12	TGFB2	protein_coding	155.301	41.0572	79.4067	121.919	194.977	30.1923	48.1787	82.2044	266.626	-0.216377	0.629609	-0.343668	0.731096	0.999953	-0.000843515	Group_NIT2_vs_NTC
ENSG00000092978.11	GPATCH2	protein_coding	348.896	381.4	339.283	379.523	384.612	414.7	373.596	382.764	368.422	0.104239	0.0985027	1.05823	0.289949	0.999953	0.016203	Group_NIT2_vs_NTC
ENSG00000093000.19	NUP50	protein_coding	2324.2	2133.89	2184.59	2062.8	2496.42	2522.83	2180.72	2297.87	2149.03	0.126616	0.0849361	1.49072	0.136034	0.999953	0.03232	Group_NIT2_vs_NTC
ENSG00000093009.11	CDC45	protein_coding	520.153	401.928	290.556	415.903	718.477	456.436	474.18	531.76	475.063	0.422969	0.135017	3.13271	0.00173199	0.164312	0.309153	Group_NIT2_vs_NTC
ENSG00000093010.15	COMT	protein_coding	1525.36	1441.32	1546.63	1644.93	1577.62	1321.36	1559.47	1373.07	1698.72	-0.0735636	0.123317	-0.596542	0.550813	0.999953	-0.00792905	Group_NIT2_vs_NTC
ENSG00000093072.19	ADA2	protein_coding	64.8861	166.39	349.209	263.503	148.681	154.513	200.322	204.227	184.463	0.000345774	0.266409	0.0012979	0.998964	0.999953	9.90457e-05	Group_NIT2_vs_NTC
ENSG00000093100.13	ENSG00000093100	lncRNA	0	0	0	0	0	0	0.84524	0	0.417577	0.659154	4.20601	0.156717	0.875468	0.999953	7.68894e-05	Group_NIT2_vs_NTC
ENSG00000093144.19	ECHDC1	protein_coding	1042.43	1193.9	1100.87	1109.07	1165.41	1125.99	1139.38	1152.15	1201.64	0.0474418	0.0829206	0.572135	0.567231	0.999953	0.00943059	Group_NIT2_vs_NTC
ENSG00000093167.18	LRRFIP2	protein_coding	1711.5	1671.46	1705.44	1883.85	1819.79	1657.02	1675.27	1758.4	1906.15	-0.00989965	0.0825851	-0.119872	0.904584	0.999953	-0.00238436	Group_NIT2_vs_NTC
ENSG00000093183.14	SEC22C	protein_coding	1260.49	1236.04	1210.05	1228.04	1355.94	1199.7	1193.48	1243.34	1299.13	0.0162725	0.0681141	0.2389	0.811183	0.999953	0.00554864	Group_NIT2_vs_NTC
ENSG00000093217.11	XYLB	protein_coding	139.346	89.6775	107.38	142.567	119.301	120.769	125.096	125.875	130.743	0.0432361	0.179982	0.240225	0.810156	0.999953	0.00146661	Group_NIT2_vs_NTC
ENSG00000094631.22	HDAC6	protein_coding	507.388	410.572	480.05	438.517	454.056	415.588	462.346	471.391	443.699	-0.0260575	0.0968269	-0.269114	0.787842	0.999953	-0.00193778	Group_NIT2_vs_NTC
ENSG00000094661.3	OR1I1	protein_coding	0	0	0	0	0	0	0	0	0							Group_NIT2_vs_NTC
ENSG00000094755.17	GABRP	protein_coding	20.2104	28.0918	32.4846	18.6812	15.1352	18.6482	17.75	8.9911	14.5719	-0.759796	0.463997	-1.6375	0.101525	0.999953	-0.00555241	Group_NIT2_vs_NTC
ENSG00000094796.5	KRT31	protein_coding	0	0	0	0	0	0	0	0	0							Group_NIT2_vs_NTC
ENSG00000094804.12	CDC6	protein_coding	761.614	798.454	499.902	700.053	1282.04	872.024	818.193	1010.86	822.771	0.517755	0.215475	2.40285	0.0162678	0.67908	0.0187431	Group_NIT2_vs_NTC
ENSG00000094841.14	UPRT	protein_coding	268.054	331.699	335.674	329.379	242.163	351.651	334.715	344.231	297.942	0.00215257	0.117391	0.0183367	0.98537	0.999953	0.000222086	Group_NIT2_vs_NTC
ENSG00000094880.11	CDC23	protein_coding	1047.75	1145.28	1052.14	1123.82	1072.82	1181.94	1125.01	1099.48	1105.08	0.0376017	0.0837919	0.448751	0.653612	0.999953	0.00670928	Group_NIT2_vs_NTC
ENSG00000094914.14	AAAS	protein_coding	791.398	837.351	813.919	765.929	933.931	839.167	791.145	845.164	777.115	0.0826696	0.104194	0.793421	0.427532	0.999953	0.0106107	Group_NIT2_vs_NTC
ENSG00000094916.16	CBX5	protein_coding	4436.72	3452.05	3161.83	3685.11	4962.57	3809.55	3981.08	4067.83	3767.16	0.190778	0.121317	1.57255	0.115822	0.999953	0.0220148	Group_NIT2_vs_NTC
ENSG00000094963.14	FMO2	protein_coding	0	0	0	0	0	0	0	0	0.0838696	-0.0621488	4.20601	-0.0147762	0.988211	0.999953	-1.96197e-05	Group_NIT2_vs_NTC
ENSG00000095002.15	MSH2	protein_coding	1013.71	1099.9	1133.35	1113.01	1147.6	1150.86	1171.5	1198.39	1146.48	0.101978	0.11081	0.920303	0.357415	0.999953	0.0139123	Group_NIT2_vs_NTC
ENSG00000095015.6	MAP3K1	protein_coding	388.253	374.917	387.108	396.238	233.26	366.747	439.525	395.609	356.427	-0.12141	0.157411	-0.771292	0.440534	0.999953	-0.00759239	Group_NIT2_vs_NTC
ENSG00000095059.17	DHPS	protein_coding	9.57336	18.3677	15.3399	12.7819	17.8061	11.5441	10.1429	7.70666	13.8623	-0.295622	0.454626	-0.650255	0.515528	0.999953	-0.00227908	Group_NIT2_vs_NTC
ENSG00000095066.12	HOOK2	protein_coding	87.224	99.4016	110.989	98.3221	99.7143	71.9286	84.524	100.187	93.5611	-0.156702	0.1972	-0.794631	0.426828	0.999953	-0.00634756	Group_NIT2_vs_NTC
ENSG00000095110.9	NXPE1	protein_coding	0	0	0	0	0	0.888008	0	0	0.0592005	0.659192	4.20601	0.156726	0.875461		8.69492e-05	Group_NIT2_vs_NTC
ENSG00000095139.15	ARCN1	protein_coding	6591.79	6343.34	6384.12	6781.28	6912.34	6664.5	6534.55	7209.58	6376.65	0.0647342	0.106264	0.609184	0.542403	0.999953	0.0079417	Group_NIT2_vs_NTC
ENSG00000095203.15	EPB41L4B	protein_coding	18.083	19.4481	20.754	23.5973	9.79337	15.9841	30.4287	8.9911	22.7353	-0.443721	0.513394	-0.864288	0.387429	0.999953	-0.00265712	Group_NIT2_vs_NTC
ENSG00000095209.12	TMEM38B	protein_coding	240.398	344.664	202.126	245.805	239.492	274.394	208.774	291.569	283.616	-0.0144284	0.140156	-0.102945	0.918006	0.999953	-0.000986892	Group_NIT2_vs_NTC
ENSG00000095261.14	PSMD5	protein_coding	1397.71	1626.08	1292.16	1691.14	1428.94	1697.87	1448.74	1582.43	1470.65	0.0391843	0.0729962	0.536799	0.591406	0.999953	0.00940235	Group_NIT2_vs_NTC
ENSG00000095303.17	PTGS1	protein_coding	1714.7	2355.39	558.554	2219.13	2072.63	1163.29	810.585	1578.58	2172.35	-0.139976	0.207851	-0.673443	0.500666	0.999953	-0.00487667	Group_NIT2_vs_NTC
ENSG00000095319.14	NUP188	protein_coding	2628.42	2150.1	2009.53	2466.9	2624.62	2379.86	2588.97	2770.54	2381.7	0.166284	0.0812616	2.04628	0.0407285	0.999953	0.0490703	Group_NIT2_vs_NTC
ENSG00000095321.18	CRAT	protein_coding	677.581	785.489	758.876	626.312	652.595	691.758	637.311	585.706	707.108	-0.148504	0.110564	-1.34315	0.179225	0.999953	-0.0189222	Group_NIT2_vs_NTC
ENSG00000095370.20	SH2D3C	protein_coding	1308.36	1620.68	1950.88	1396.17	1320.32	1779.57	1562	1346.1	1368.23	-0.0594362	0.141834	-0.419054	0.675177	0.999953	-0.00440163	Group_NIT2_vs_NTC
ENSG00000095380.11	NANS	protein_coding	664.817	659.076	662.324	707.919	896.539	626.933	716.764	720.573	825.617	0.135739	0.172646	0.786229	0.431734	0.999953	0.00703344	Group_NIT2_vs_NTC
ENSG00000095383.20	TBC1D2	protein_coding	425.483	433.261	264.388	426.718	401.528	301.035	362.608	421.297	723.188	-0.0617366	0.319599	-0.193169	0.846826	0.999953	-0.00111326	Group_NIT2_vs_NTC
ENSG00000095397.17	WHRN	protein_coding	27.6564	36.7354	36.9963	45.2282	20.477	18.6482	48.1787	15.4133	67.9766	-0.649041	0.389374	-1.66688	0.0955375	0.999953	-0.00675449	Group_NIT2_vs_NTC
ENSG00000095464.10	PDE6C	protein_coding	1.06371	2.1609	0	0	0	2.66402	1.69048	0	0.93756	0.386769	1.95293	0.198045	0.843009	0.999953	0.000111484	Group_NIT2_vs_NTC
ENSG00000095485.18	CWF19L1	protein_coding	528.662	541.307	530.581	542.738	593.834	528.365	551.097	635.8	565.791	0.104744	0.0947428	1.10556	0.268915	0.999953	0.0174454	Group_NIT2_vs_NTC
ENSG00000095539.16	SEMA4G	protein_coding	75.5232	65.9076	88.4302	61.9429	58.7602	72.8166	91.286	61.6533	61.5939	-0.0391692	0.269959	-0.145093	0.884638	0.999953	-0.00136701	Group_NIT2_vs_NTC
ENSG00000095564.15	BTAF1	protein_coding	925.425	901.097	882.498	932.094	883.184	1033.64	1025.28	1014.71	954.612	0.11911	0.0900198	1.32316	0.185783	0.999953	0.0222908	Group_NIT2_vs_NTC
ENSG00000095574.12	IKZF5	protein_coding	358.469	361.952	374.475	341.178	454.947	452.884	409.096	327.533	375.243	0.19412	0.113191	1.71497	0.0863499	0.999953	0.0254489	Group_NIT2_vs_NTC
ENSG00000095585.18	BLNK	protein_coding	0	0	0.902349	0	0	0	0	0	0.134728	-0.783466	4.20601	-0.186273	0.852231	0.999953	-8.87147e-05	Group_NIT2_vs_NTC
ENSG00000095587.9	TLL2	protein_coding	4.25483	8.64362	5.4141	6.88255	1.78061	6.21605	4.2262	3.85333	5.34491	-0.713553	0.868168	-0.821907	0.41113	0.999953	-0.00143844	Group_NIT2_vs_NTC
ENSG00000095596.12	CYP26A1	protein_coding	0	4.32181	1.8047	0.983221	2.67092	0	0	1.28444	0.929186	-2.00039	2.48678	-0.804411	0.42116	0.999953	-0.000389493	Group_NIT2_vs_NTC
ENSG00000095627.10	TDRD1	protein_coding	0	0	0	0	3.56123	0	0	0	0.237415	15.909	4.17722	3.80852	0.000139801	0.0265255	0.000133487	Group_NIT2_vs_NTC
ENSG00000095637.23	SORBS1	protein_coding	41.4846	102.643	64.9692	75.708	52.5281	79.0327	53.2501	64.2222	59.9537	-0.179068	0.298027	-0.600846	0.547943	0.999953	-0.0032751	Group_NIT2_vs_NTC
ENSG00000095713.14	CRTAC1	protein_coding	130.836	135.057	66.7739	82.5906	27.5995	61.2725	76.0716	47.5244	114.403	-1.01926	0.321538	-3.16994	0.00152471	0.152786	-0.0160021	Group_NIT2_vs_NTC
ENSG00000095739.11	BAMBI	protein_coding	89.3514	86.4362	58.6527	71.7751	103.276	59.4965	69.3097	98.9021	104.299	0.112737	0.227932	0.494606	0.620878	0.999953	0.00277291	Group_NIT2_vs_NTC
ENSG00000095752.7	IL11	protein_coding	258.481	154.505	109.184	325.446	170.939	98.5689	205.393	199.089	231.236	-0.315884	0.270965	-1.16577	0.243705	0.999953	-0.00662132	Group_NIT2_vs_NTC
ENSG00000095777.17	MYO3A	protein_coding	0	0	0	0	0	0	0	0	0							Group_NIT2_vs_NTC
ENSG00000095787.26	WAC	protein_coding	2776.28	2794.05	2795.48	2746.14	2582.78	2723.52	2677.72	2693.48	2748.62	-0.0576295	0.0587419	-0.981063	0.326562	0.999953	-0.0190075	Group_NIT2_vs_NTC
ENSG00000095794.21	CREM	protein_coding	376.552	468.916	443.956	447.366	539.526	476.86	420.084	400.746	474.763	0.0905899	0.147119	0.615759	0.538054	0.999953	0.00509897	Group_NIT2_vs_NTC
ENSG00000095906.17	NUBP2	protein_coding	865.858	762.799	785.044	805.258	862.707	793.879	811.431	773.235	770.472	0.00909803	0.0733019	0.124117	0.901222	0.999953	0.00246308	Group_NIT2_vs_NTC
ENSG00000095932.7	SMIM24	protein_coding	0	0	0	0	0	0	1.69048	0	0.428145	1.06478	4.19528	0.253804	0.799647	0.999953	0.000100687	Group_NIT2_vs_NTC
ENSG00000095951.17	HIVEP1	protein_coding	776.506	620.18	566.675	849.503	601.847	681.102	876.514	834.888	843.684	0.0884352	0.155066	0.570306	0.56847	0.999953	0.00528303	Group_NIT2_vs_NTC
ENSG00000095970.17	TREM2	protein_coding	0	1.08045	0	0	0	0	0	0	0.0720302	-0.783458	4.20601	-0.186271	0.852232	0.999953	-8.6078e-05	Group_NIT2_vs_NTC
ENSG00000095981.11	KCNK16	protein_coding	0	0	0	0	0	0	0	0	0							Group_NIT2_vs_NTC
ENSG00000096006.12	CRISP3	protein_coding	0	0	0	0	0	0	0	0	0							Group_NIT2_vs_NTC
ENSG00000096060.15	FKBP5	protein_coding	1050.94	939.994	811.212	1007.8	1174.31	964.376	1086.13	1180.4	1067.43	0.201395	0.166443	1.20999	0.226282	0.999953	0.0120944	Group_NIT2_vs_NTC
ENSG00000096063.16	SRPK1	protein_coding	1500.89	1387.3	1403.15	1425.67	1808.21	1634.82	1504.53	1662.07	1577.8	0.20857	0.0766818	2.71993	0.0065295	0.398725	0.132271	Group_NIT2_vs_NTC
ENSG00000096070.19	BRPF3	protein_coding	885.004	934.591	869.865	908.496	1047	887.12	1022.74	1010.86	1044.27	0.141846	0.0994199	1.42673	0.153657	0.999953	0.0208471	Group_NIT2_vs_NTC
ENSG00000096080.12	MRPS18A	protein_coding	272.309	245.263	283.338	227.124	286.679	256.634	204.548	278.724	235.468	-0.00584013	0.154827	-0.0377204	0.969911	0.999953	-0.000315975	Group_NIT2_vs_NTC
ENSG00000096088.16	PGC	protein_coding	0	0	0	0	0	0	0	0	0							Group_NIT2_vs_NTC
ENSG00000096092.6	TMEM14A	protein_coding	278.691	281.998	242.732	315.614	310.717	260.186	276.394	272.302	321.749	0.00957721	0.140942	0.0679517	0.945824	0.999953	0.000332968	Group_NIT2_vs_NTC
ENSG00000096093.16	EFHC1	protein_coding	223.379	197.723	189.493	196.644	156.694	174.05	171.584	166.978	213.604	-0.266962	0.148816	-1.79391	0.072828	0.999953	-0.0196022	Group_NIT2_vs_NTC
ENSG00000096264.14	NCR2	protein_coding	0	0	0	0	0	0	0	0	0							Group_NIT2_vs_NTC
ENSG00000096384.20	HSP90AB1	protein_coding	42346.2	39783.3	38496	40121.3	42825.5	39131	41934.1	42845.2	39839.2	0.0526185	0.0542173	0.970511	0.331792	0.999953	0.0199133	Group_NIT2_vs_NTC
ENSG00000096395.11	MLN	protein_coding	0	0	0	0	0	0.888008	0	0	0.109858	0.659182	4.20601	0.156724	0.875463	0.999953	9.67854e-05	Group_NIT2_vs_NTC
ENSG00000096401.8	CDC5L	protein_coding	1616.83	1605.55	1483.46	1583.97	1772.6	1769.8	1649.06	1686.47	1667.14	0.129212	0.0584967	2.20888	0.0271829	0.882364	0.0698665	Group_NIT2_vs_NTC
ENSG00000096433.11	ITPR3	protein_coding	4549.48	3105.22	2598.77	3475.69	4637.61	3655.93	3880.5	3895.72	4840.21	0.231533	0.163617	1.41509	0.157042	0.999953	0.0136502	Group_NIT2_vs_NTC
ENSG00000096654.16	ZNF184	protein_coding	292.519	321.975	290.556	282.184	262.64	322.347	295.834	273.586	284.371	-0.0400108	0.125145	-0.319717	0.749183	0.999953	-0.00383376	Group_NIT2_vs_NTC
ENSG00000096717.12	SIRT1	protein_coding	526.535	512.134	438.542	500.46	605.408	626.045	542.644	563.871	543.949	0.243899	0.0866393	2.81511	0.00487607	0.339366	0.160233	Group_NIT2_vs_NTC
ENSG00000096746.18	HNRNPH3	protein_coding	3964.44	3830.2	3354.93	3689.05	4867.31	4068.85	3658.2	4034.44	3704.1	0.160658	0.0958276	1.67654	0.0936333	0.999953	0.0353678	Group_NIT2_vs_NTC
ENSG00000096872.17	IFT74	protein_coding	232.952	239.86	259.877	234.007	250.176	237.986	239.203	199.089	256.849	-0.0580682	0.112723	-0.515142	0.606454	0.999953	-0.00662389	Group_NIT2_vs_NTC
[truncated: 59,470 more rows]

## Sheet: Group_GLS_vs_NTC
GeneID	Symbol	Biotype	NTC_N1	NTC_N2	NTC_N3	NTC_N4	GLS_N1	GLS_N2	GLS_N4	baseMean	log2FoldChange	lfcSE	stat	pvalue	padj	log2FoldChangeShrunken	Contrast
ENSG00000000005.6	TNMD	protein_coding	0	0	0	0	0	0	0	0							Group_GLS_vs_NTC
ENSG00000000419.14	DPM1	protein_coding	955.209	1073.97	989.877	1020.58	1036.92	1181.84	1108.31	1023.96	0.129854	0.0802307	1.6185	0.105554	0.432825	0.0867136	Group_GLS_vs_NTC
ENSG00000000457.14	SCYL3	protein_coding	106.371	163.148	128.134	121.919	151.007	114.233	135.624	130.656	0.0561333	0.223557	0.251092	0.801743	0.945269	0.00844678	Group_GLS_vs_NTC
ENSG00000000460.17	C1orf112	protein_coding	254.226	261.469	211.15	256.621	291.948	301.064	272.308	245.476	0.204159	0.147042	1.38844	0.165003	0.527193	0.069447	Group_GLS_vs_NTC
ENSG00000000938.13	FGR	protein_coding	1.06371	0	0	0	0	3.20281	0	0.38575	1.52037	4.60629	0.330063	0.741352		0.000387653	Group_GLS_vs_NTC
ENSG00000000971.17	CFH	protein_coding	34.0386	27.0113	38.801	25.5637	17.8972	29.8928	22.2509	24.2623	-0.573451	0.510556	-1.12319	0.261357	0.638101	-0.0177112	Group_GLS_vs_NTC
ENSG00000001036.14	FUCA2	protein_coding	860.539	909.741	1092.75	927.177	1014.55	1186.11	1203.67	1035.18	0.271873	0.126182	2.15462	0.0311916	0.242133	0.159478	Group_GLS_vs_NTC
ENSG00000001084.13	GCLC	protein_coding	528.662	520.778	556.75	542.738	492.172	590.384	564.748	564.225	0.0332861	0.113804	0.292488	0.769914	0.937232	0.0108476	Group_GLS_vs_NTC
ENSG00000001167.15	NFYA	protein_coding	2113.59	2026.93	1978.85	2023.47	1955.27	1778.62	1818.21	1944.76	-0.152655	0.0833576	-1.83132	0.0670528	0.352524	-0.0991847	Group_GLS_vs_NTC
ENSG00000001460.18	STPG1	protein_coding	246.78	153.424	179.568	200.577	176.735	190.033	257.474	235.798	0.0865443	0.204379	0.423449	0.671968	0.8972	0.014956	Group_GLS_vs_NTC
ENSG00000001461.17	NIPAL3	protein_coding	558.446	498.089	628.035	494.56	429.532	498.57	635.739	693.631	0.00275562	0.198808	0.0138607	0.988941	0.997984	0.000993811	Group_GLS_vs_NTC
ENSG00000001497.18	LAS1L	protein_coding	920.107	950.798	886.107	953.724	1033.56	952.301	926.06	916.69	0.0641262	0.0824727	0.777544	0.436838	0.778499	0.0375201	Group_GLS_vs_NTC
ENSG00000001561.7	ENPP4	protein_coding	397.826	279.837	387.108	283.168	281.88	244.481	276.547	280.731	-0.254772	0.174877	-1.45686	0.145154	0.499761	-0.067471	Group_GLS_vs_NTC
ENSG00000001617.12	SEMA3F	protein_coding	4254.83	3460.69	3738.43	3847.34	3340.06	4483.93	4214.95	4957.53	0.155314	0.300254	0.517274	0.604965	0.867534	0.0142679	Group_GLS_vs_NTC
ENSG00000001626.18	CFTR	protein_coding	0	0	5.4141	3.93288	0	0	0	0.796828	-2.9015	3.19803	-0.907279	0.364259		-0.00209738	Group_GLS_vs_NTC
ENSG00000001629.10	ANKIB1	protein_coding	1499.83	1335.44	1511.44	1434.52	1536.92	1225.61	1362.6	1505.62	-0.0748665	0.0763402	-0.980696	0.326743	0.697173	-0.0481454	Group_GLS_vs_NTC
ENSG00000001630.18	CYP51A1	protein_coding	42.5483	56.1835	59.5551	52.1107	80.5373	52.3125	50.8591	58.6167	0.246841	0.270689	0.911899	0.361822	0.725318	0.0272595	Group_GLS_vs_NTC
ENSG00000001631.17	KRIT1	protein_coding	171.257	164.229	157.911	154.366	128.636	158.005	138.803	149.361	-0.167731	0.19712	-0.85091	0.394819	0.749764	-0.0328405	Group_GLS_vs_NTC
ENSG00000002016.18	RAD52	protein_coding	172.321	156.666	168.739	175.997	175.616	135.585	165.292	160.891	-0.0821416	0.157738	-0.520746	0.602544	0.866903	-0.0219489	Group_GLS_vs_NTC
ENSG00000002330.14	BAD	protein_coding	269.118	270.113	276.119	297.916	338.928	310.672	283.964	293.835	0.179463	0.138529	1.29549	0.19515	0.570287	0.0661632	Group_GLS_vs_NTC
ENSG00000002549.13	LAP3	protein_coding	1325.38	1389.46	1201.03	1278.19	1244.97	1323.83	1167.64	1200.32	-0.15367	0.152918	-1.00492	0.314937	0.68798	-0.0446844	Group_GLS_vs_NTC
ENSG00000002586.20	CD99	protein_coding	2.12741	0	0	0	0	0	0	0.225697	-1.45713	4.6305	-0.314682	0.753003		-0.000679386	Group_GLS_vs_NTC
ENSG00000002587.10	HS3ST1	protein_coding	22.3379	38.8963	56.848	28.5134	5.59287	22.4196	20.1317	30.4175	-1.09252	0.399689	-2.73343	0.00626784	0.100346	-0.0725108	Group_GLS_vs_NTC
ENSG00000002726.21	AOC1	protein_coding	0	0	0	0.983221	0	0	0	0.124749	-0.850455	4.64991	-0.182897	0.854879		-0.000607031	Group_GLS_vs_NTC
ENSG00000002745.13	WNT16	protein_coding	0	0	0	0	0	0	1.05957	0.198313	0.860766	4.64981	0.185118	0.853136		0.000563394	Group_GLS_vs_NTC
ENSG00000002746.15	HECW1	protein_coding	0	0	0.902349	0	0	0	0	0.0601566	-0.449712	4.64991	-0.0967142	0.922953		-9.88442e-05	Group_GLS_vs_NTC
ENSG00000002822.16	MAD1L1	protein_coding	9.57336	5.40226	0.902349	0.983221	1.11857	9.60842	4.23826	4.48595	0.0782953	1.06034	0.0738397	0.941138		0.000467093	Group_GLS_vs_NTC
ENSG00000002919.15	SNX11	protein_coding	477.605	512.134	504.413	512.258	458.615	514.584	427.005	500.323	-0.102066	0.111795	-0.912974	0.361256	0.724801	-0.045062	Group_GLS_vs_NTC
ENSG00000002933.9	TMEM176A	protein_coding	0	2.1609	0	0	0	0	0	0.14406	-1.26042	4.63934	-0.271681	0.785867		-0.000462677	Group_GLS_vs_NTC
ENSG00000003056.8	M6PR	protein_coding	1600.88	1612.03	1579.11	1555.46	1626.41	1617.42	1631.73	1630.14	0.0375909	0.0688757	0.545779	0.585218	0.858931	0.0246056	Group_GLS_vs_NTC
ENSG00000003096.15	KLHL13	protein_coding	1339.21	1279.26	1039.51	1441.4	848.997	886.109	730.041	976.09	-0.640669	0.200282	-3.19883	0.00137985	0.0383252	-0.490319	Group_GLS_vs_NTC
ENSG00000003137.9	CYP26B1	protein_coding	46.8031	9.72407	194.005	5.89933	0	1.0676	1.05957	27.4241	-5.06971	1.30516	-3.88436	0.0001026	0.00707225	-0.0290953	Group_GLS_vs_NTC
ENSG00000003147.19	ICA1	protein_coding	407.4	498.089	568.48	449.332	391.501	371.525	406.873	441.144	-0.249874	0.132262	-1.88923	0.0588604	0.330364	-0.116261	Group_GLS_vs_NTC
ENSG00000003249.15	DBNDD1	protein_coding	847.775	708.777	735.415	747.248	578.302	834.865	691.896	674.216	-0.2241	0.240564	-0.93156	0.351564	0.717046	-0.0301515	Group_GLS_vs_NTC
ENSG00000003393.16	ALS2	protein_coding	1222.2	1230.64	1153.2	1197.56	1146.54	1351.58	1428.29	1260.39	0.117998	0.0849423	1.38915	0.164786	0.526955	0.0738789	Group_GLS_vs_NTC
ENSG00000003400.16	CASP10	protein_coding	625.46	615.858	742.633	567.319	553.694	478.286	424.886	588.95	-0.337876	0.117334	-2.87962	0.00398159	0.075808	-0.250905	Group_GLS_vs_NTC
ENSG00000003402.21	CFLAR	protein_coding	4151.65	4325.05	4765.31	4280.94	3815.45	3170.78	3101.35	4145.54	-0.322833	0.121362	-2.66008	0.00781222	0.115239	-0.22064	Group_GLS_vs_NTC
ENSG00000003436.16	TFPI	protein_coding	5146.22	5826.88	6751.38	4851.21	5313.22	5295.3	5305.24	5440.45	-0.0528383	0.122766	-0.430398	0.666906	0.896088	-0.0210665	Group_GLS_vs_NTC
ENSG00000003509.16	NDUFAF7	protein_coding	182.958	202.045	237.318	169.114	185.683	201.777	162.114	182.633	-0.0440067	0.190763	-0.230688	0.817557	0.950431	-0.00840671	Group_GLS_vs_NTC
ENSG00000003756.17	RBM5	protein_coding	1095.62	1054.52	1155.91	1073.68	1022.38	1017.42	999.17	1060.58	-0.114137	0.0776729	-1.46945	0.141711	0.494697	-0.0793114	Group_GLS_vs_NTC
ENSG00000003987.14	MTMR7	protein_coding	39.3572	36.7354	33.3869	23.5973	16.7786	19.2168	32.8465	30.5995	-0.57231	0.413562	-1.38386	0.166403	0.528605	-0.0283402	Group_GLS_vs_NTC
ENSG00000003989.18	SLC7A2	protein_coding	2172.09	1143.12	697.516	1686.22	1062.64	1290.73	1452.66	1305.34	-0.149529	0.246636	-0.606277	0.544331	0.841444	-0.0199309	Group_GLS_vs_NTC
ENSG00000004059.11	ARF5	protein_coding	1043.5	1130.15	1266	1045.16	1082.78	1034.51	988.575	1091.46	-0.0716643	0.0965701	-0.742096	0.458029	0.791963	-0.0369629	Group_GLS_vs_NTC
ENSG00000004139.14	SARM1	protein_coding	39.3572	59.4249	54.141	28.5134	35.7943	30.9605	32.8465	35.6923	-0.429906	0.331552	-1.29665	0.194753	0.569792	-0.0328718	Group_GLS_vs_NTC
ENSG00000004142.12	POLDIP2	protein_coding	2260.38	2216.01	2119.62	2196.52	2491.06	2164.03	2237.8	2251.27	0.0553597	0.0832426	0.665041	0.506025	0.819796	0.0303124	Group_GLS_vs_NTC
ENSG00000004399.13	PLXND1	protein_coding	14963.2	16452	21447.9	16495.5	14512.4	12766.4	13818.9	15884.3	-0.267836	0.0956837	-2.79918	0.00512323	0.0898467	-0.203836	Group_GLS_vs_NTC
ENSG00000004455.18	AK2	protein_coding	2579.49	2441.82	2248.65	2668.46	2441.85	2620.96	2552.49	2473.16	0.0257784	0.0838343	0.307492	0.758469	0.933293	0.0112127	Group_GLS_vs_NTC
ENSG00000004468.13	CD38	protein_coding	0	2.1609	0	0	1.11857	0	1.05957	0.526803	0.973406	3.20264	0.303939	0.761175		0.00128962	Group_GLS_vs_NTC
ENSG00000004478.8	FKBP4	protein_coding	2570.98	2227.89	2327.16	2476.73	2513.43	2406.37	2273.83	2406.11	-0.00791155	0.0755735	-0.104687	0.916624	0.980116	-0.00495994	Group_GLS_vs_NTC
ENSG00000004487.18	KDM1A	protein_coding	4385.66	4253.74	3963.12	3970.25	4696.89	4125.21	3886.49	4149.16	-0.00187279	0.068502	-0.0273393	0.978189	0.995711	-0.00198489	Group_GLS_vs_NTC
ENSG00000004534.15	RBM6	protein_coding	1231.77	1165.81	1201.93	1271.3	1234.9	1213.86	1149.63	1204.55	-0.0178628	0.0838129	-0.213127	0.831228	0.95554	-0.0115786	Group_GLS_vs_NTC
ENSG00000004660.15	CAMKK1	protein_coding	125.517	116.689	129.938	111.104	211.41	111.031	89.0035	115.32	0.0932766	0.223402	0.417528	0.676292	0.898083	0.0140352	Group_GLS_vs_NTC
ENSG00000004700.16	RECQL	protein_coding	1721.08	1695.23	1475.34	1771.76	1557.05	1657.99	1663.52	1771.54	-0.0581964	0.0797755	-0.729501	0.465695	0.796556	-0.034846	Group_GLS_vs_NTC
ENSG00000004766.17	VPS50	protein_coding	572.274	601.812	531.484	575.184	536.915	587.181	637.858	591.747	0.0257575	0.0884211	0.291305	0.770818	0.937232	0.0139412	Group_GLS_vs_NTC
ENSG00000004776.13	HSPB6	protein_coding	29.7838	23.77	13.5352	23.5973	23.49	66.1913	45.5613	28.3311	0.881926	0.601798	1.46548	0.142789	0.495982	0.0215138	Group_GLS_vs_NTC
ENSG00000004777.19	ARHGAP33	protein_coding	102.116	98.3212	75.7973	73.7416	78.3001	79.0025	81.5865	83.4505	-0.0926486	0.265634	-0.348783	0.727252	0.920022	-0.010371	Group_GLS_vs_NTC
ENSG00000004779.10	NDUFAB1	protein_coding	1342.4	1505.07	1396.84	1393.22	1432.89	1526.67	1348.83	1427.97	0.0082287	0.0791783	0.103926	0.917228	0.980163	0.00372703	Group_GLS_vs_NTC
ENSG00000004799.8	PDK4	protein_coding	29.7838	55.1031	145.278	39.3288	45.8615	17.0816	19.0722	41.8677	-0.718563	0.490272	-1.46564	0.142746	0.495982	-0.023293	Group_GLS_vs_NTC
ENSG00000004809.14	SLC22A16	protein_coding	0	0	0	0	0	0	0	0							Group_GLS_vs_NTC
ENSG00000004838.14	ZMYND10	protein_coding	0	0	0.902349	1.96644	4.47429	0	0	1.24874	2.06239	2.28128	0.904049	0.36597		0.00218283	Group_GLS_vs_NTC
ENSG00000004846.17	ABCB5	protein_coding	1.06371	0	5.4141	1.96644	1.11857	5.33801	1.05957	2.23564	0.474023	1.37062	0.345844	0.72946		0.00185863	Group_GLS_vs_NTC
ENSG00000004848.8	ARX	protein_coding	0	0	0.902349	0	0	0	0	0.0601566	-0.449712	4.64991	-0.0967142	0.922953		-9.88442e-05	Group_GLS_vs_NTC
ENSG00000004864.14	SLC25A13	protein_coding	539.3	487.284	572.992	500.46	472.038	444.122	440.779	507.862	-0.172885	0.0898756	-1.92361	0.0544039	0.318529	-0.111845	Group_GLS_vs_NTC
ENSG00000004866.22	ST7	protein_coding	355.278	327.377	335.674	354.943	410.516	433.446	428.064	390.091	0.308605	0.105102	2.93626	0.00332197	0.0678475	0.238141	Group_GLS_vs_NTC
ENSG00000004897.12	CDC27	protein_coding	3804.88	3743.77	3546.23	3711.66	3446.32	3746.21	3875.89	3852.19	-0.00161287	0.0781295	-0.0206435	0.98353	0.997336	-0.000753287	Group_GLS_vs_NTC
ENSG00000004939.16	SLC4A1	protein_coding	0	0	0	0	0	0	0	0.0592005	-0.0489933	4.64991	-0.0105364	0.991593		-0.000116325	Group_GLS_vs_NTC
ENSG00000004948.16	CALCR	protein_coding	0	0	0	1.96644	0	0	0	0.318125	-1.68323	4.61827	-0.364471	0.715506		-0.000723011	Group_GLS_vs_NTC
ENSG00000004961.15	HCCS	protein_coding	828.628	838.431	754.364	873.1	770.697	966.18	957.847	873.857	0.127039	0.105994	1.19855	0.230702	0.60932	0.0638732	Group_GLS_vs_NTC
ENSG00000004975.12	DVL2	protein_coding	578.657	616.938	503.511	552.57	771.816	728.104	621.965	633.037	0.318716	0.0987847	3.22637	0.00125372	0.036036	0.262629	Group_GLS_vs_NTC
ENSG00000005001.10	PRSS22	protein_coding	0	2.1609	0	0	0	0	0	0.203414	-1.37901	4.64043	-0.297173	0.766334		-0.000610272	Group_GLS_vs_NTC
ENSG00000005007.14	UPF1	protein_coding	2995.4	2961.52	2942.56	3098.13	3032.45	2848.36	2848.11	2963.1	-0.0477627	0.0598517	-0.798017	0.424861	0.77051	-0.0368957	Group_GLS_vs_NTC
ENSG00000005020.13	SKAP2	protein_coding	1303.04	1388.38	1490.68	1330.3	1336.7	1356.92	1548.03	1417.5	0.0461553	0.0889626	0.518817	0.603889	0.867296	0.0254229	Group_GLS_vs_NTC
ENSG00000005022.6	SLC25A5	protein_coding	4471.83	4747.51	4281.65	4395.98	4630.89	4604.57	4231.9	4517.42	-0.00768844	0.0804168	-0.0956074	0.923832	0.982781	-0.00600286	Group_GLS_vs_NTC
ENSG00000005059.16	MCUB	protein_coding	757.36	828.707	766.095	766.912	661.077	816.715	753.351	839.57	-0.0896051	0.0918197	-0.975881	0.329124	0.700046	-0.051326	Group_GLS_vs_NTC
ENSG00000005073.6	HOXA11	protein_coding	241.462	274.435	283.338	271.369	201.343	382.201	299.857	287.434	0.130203	0.197327	0.659837	0.509358	0.820762	0.0249049	Group_GLS_vs_NTC
ENSG00000005075.16	POLR2J	protein_coding	444.63	485.123	425.007	424.752	451.904	447.325	442.898	447.228	0.00984999	0.110472	0.0891631	0.928952	0.983833	0.00583373	Group_GLS_vs_NTC
ENSG00000005100.13	DHX33	protein_coding	1304.11	1251.16	1128.84	1452.22	1402.69	1460.48	1421.94	1385.28	0.125168	0.0830546	1.50706	0.131796	0.479949	0.0800427	Group_GLS_vs_NTC
ENSG00000005102.14	MEOX1	protein_coding	0	0	0	0	0	0	1.05957	0.156267	0.808964	4.63559	0.174511	0.861464		0.000346389	Group_GLS_vs_NTC
ENSG00000005108.17	THSD7A	protein_coding	341.45	325.216	739.926	307.748	233.782	75.7997	135.624	279.447	-1.38008	0.497539	-2.77381	0.00554047	0.0945263	-0.0459121	Group_GLS_vs_NTC
ENSG00000005156.12	LIG3	protein_coding	646.734	582.364	573.894	578.134	517.899	465.474	574.285	563.341	-0.199019	0.109835	-1.81199	0.069988	0.360696	-0.111411	Group_GLS_vs_NTC
ENSG00000005175.10	RPAP3	protein_coding	849.902	753.075	766.095	854.419	776.29	869.028	815.865	823.314	0.012539	0.0930118	0.134811	0.892761	0.973089	0.00646975	Group_GLS_vs_NTC
ENSG00000005187.12	ACSM3	protein_coding	394.635	702.294	726.391	368.708	370.248	355.511	235.224	352.848	-0.501035	0.444159	-1.12805	0.259297	0.636393	-0.0213893	Group_GLS_vs_NTC
ENSG00000005189.20	REXO5	protein_coding	57.4402	74.5512	61.3598	78.6577	65.9958	92.8814	57.2165	66.5749	0.05189	0.257352	0.20163	0.840206	0.957193	0.00627839	Group_GLS_vs_NTC
ENSG00000005194.15	CIAPIN1	protein_coding	1500.89	1433.76	1291.26	1422.72	1307.61	1393.22	1177.18	1345.9	-0.142272	0.0870772	-1.63386	0.102288	0.427617	-0.0901731	Group_GLS_vs_NTC
ENSG00000005206.17	SPPL2B	protein_coding	281.882	321.975	330.26	310.698	257.272	289.32	259.594	278.086	-0.186254	0.116656	-1.5966	0.110354	0.442278	-0.0915296	Group_GLS_vs_NTC
ENSG00000005238.20	ATOSB	protein_coding	1575.35	1704.95	1843.5	1659.68	1592.85	1474.36	1530.01	1792.96	-0.113296	0.091625	-1.23652	0.216266	0.595407	-0.0632075	Group_GLS_vs_NTC
ENSG00000005243.10	COPZ2	protein_coding	99.9885	70.2294	66.7739	86.5235	118.569	123.842	112.314	95.3967	0.666325	0.422743	1.57619	0.114981	0.450751	0.0347203	Group_GLS_vs_NTC
ENSG00000005249.14	PRKAR2B	protein_coding	1465.79	1804.36	1371.57	1475.81	1702.47	1919.55	1753.58	1828.61	0.209464	0.126484	1.65605	0.0977111	0.420712	0.0984513	Group_GLS_vs_NTC
ENSG00000005302.19	MSL3	protein_coding	1211.56	1443.48	1539.41	1234.93	1469.81	1125.25	1111.48	1260	-0.13798	0.146661	-0.940808	0.346803	0.713674	-0.0423226	Group_GLS_vs_NTC
ENSG00000005339.15	CREBBP	protein_coding	1835.96	1532.08	1719.88	1682.29	1609.63	1221.34	1376.38	1649.11	-0.255421	0.0884598	-2.88743	0.00388408	0.0744274	-0.204151	Group_GLS_vs_NTC
ENSG00000005379.17	TSPOAP1	protein_coding	5.31854	0	2.70705	0	0	0	0	0.535039	-2.78777	4.57827	-0.608912	0.542582		-0.000515747	Group_GLS_vs_NTC
ENSG00000005381.9	MPO	protein_coding	0	0	2.70705	0.983221	0	0	0	0.757566	-1.48047	3.03011	-0.488584	0.625136		-0.00152671	Group_GLS_vs_NTC
ENSG00000005421.9	PON1	protein_coding	0	0	0	0	0	0	0	0							Group_GLS_vs_NTC
ENSG00000005436.14	GCFC2	protein_coding	392.508	318.733	392.522	433.6	440.718	382.201	406.873	413.331	0.112052	0.129926	0.862428	0.388452	0.745414	0.041402	Group_GLS_vs_NTC
ENSG00000005448.17	WDR54	protein_coding	262.736	303.607	348.307	274.319	291.948	264.765	245.819	275.978	-0.0885354	0.159842	-0.553894	0.579652	0.857116	-0.023503	Group_GLS_vs_NTC
ENSG00000005469.12	CROT	protein_coding	212.741	248.504	231.001	198.611	181.209	217.791	222.509	220.314	-0.113414	0.159967	-0.708982	0.478336	0.803679	-0.0300062	Group_GLS_vs_NTC
ENSG00000005471.19	ABCB4	protein_coding	0	1.08045	0	0	0	4.27041	1.05957	1.34148	2.08011	2.00437	1.03779	0.299368		0.00507645	Group_GLS_vs_NTC
ENSG00000005483.23	KMT2E	protein_coding	1499.83	1307.35	1822.75	1521.04	1647.66	1416.71	1518.36	1626.23	0.0299978	0.112546	0.266539	0.789824	0.941979	0.0135786	Group_GLS_vs_NTC
ENSG00000005486.17	RHBDD2	protein_coding	637.161	500.249	622.621	561.419	561.524	482.556	435.481	551.719	-0.221799	0.105145	-2.10946	0.0349045	0.255252	-0.136265	Group_GLS_vs_NTC
ENSG00000005700.15	IBTK	protein_coding	1883.83	1914.56	1949.98	2104.09	1664.44	1543.75	1841.52	1876.07	-0.214802	0.080767	-2.65953	0.00782501	0.115239	-0.172054	Group_GLS_vs_NTC
ENSG00000005801.18	ZNF195	protein_coding	710.556	624.501	582.015	657.775	638.705	533.801	556.272	622.014	-0.189507	0.119196	-1.58988	0.111862	0.445437	-0.092233	Group_GLS_vs_NTC
ENSG00000005810.20	MYCBP2	protein_coding	1631.73	1659.57	1836.28	1888.77	1539.16	1268.31	1704.84	1653.1	-0.224629	0.163996	-1.36972	0.170775	0.535638	-0.0645599	Group_GLS_vs_NTC
ENSG00000005812.11	FBXL3	protein_coding	740.34	895.695	840.99	841.637	695.753	704.617	858.248	788.578	-0.158004	0.142979	-1.10509	0.269123	0.646026	-0.0539877	Group_GLS_vs_NTC
ENSG00000005844.19	ITGAL	protein_coding	1.06371	0	0	0	0	0	0	0.211133	-0.610013	4.64991	-0.131188	0.895626		-0.000600061	Group_GLS_vs_NTC
ENSG00000005882.12	PDK2	protein_coding	138.282	185.838	223.783	165.181	185.683	154.802	191.781	165.4	0.13592	0.180063	0.754845	0.450342	0.788006	0.0317133	Group_GLS_vs_NTC
ENSG00000005884.18	ITGA3	protein_coding	1991.26	1802.19	1786.65	1861.24	1774.06	1805.31	1774.77	2123.63	-0.0306606	0.144368	-0.212379	0.831812	0.955768	-0.00898718	Group_GLS_vs_NTC
ENSG00000005889.16	ZFX	protein_coding	563.765	871.925	617.207	832.788	459.734	755.862	743.815	719.496	-0.146351	0.126103	-1.16057	0.245816	0.625312	-0.0642755	Group_GLS_vs_NTC
ENSG00000005893.17	LAMP2	protein_coding	5574.89	5620.51	5009.84	5486.37	5164.45	5610.25	6073.43	5586.89	0.0125685	0.104171	0.120653	0.903966	0.975949	0.00436075	Group_GLS_vs_NTC
ENSG00000005961.19	ITGA2B	protein_coding	4.25483	0	1.8047	0	2.23715	3.20281	4.23826	1.75	1.87389	1.55542	1.20475	0.228301		0.00607268	Group_GLS_vs_NTC
ENSG00000005981.13	ASB4	protein_coding	0	1.08045	0	0	0	0	0	0.184729	-0.419717	4.64735	-0.0903132	0.928038		-0.000413738	Group_GLS_vs_NTC
ENSG00000006007.12	GDE1	protein_coding	1259.43	1204.7	1262.39	1176.92	1359.07	1335.57	1223.8	1229.45	0.0546372	0.104332	0.523684	0.600498	0.8657	0.0241312	Group_GLS_vs_NTC
ENSG00000006015.18	REX1BD	protein_coding	442.502	464.594	445.761	426.718	438.481	437.717	380.384	418.329	-0.0449568	0.12207	-0.368288	0.712659	0.914492	-0.0164135	Group_GLS_vs_NTC
ENSG00000006016.12	CRLF1	protein_coding	29.7838	20.5286	24.3634	28.5134	20.1343	24.5548	6.35739	20.2409	-0.591035	0.482309	-1.22543	0.220415	0.598751	-0.0216723	Group_GLS_vs_NTC
ENSG00000006042.12	TMEM98	protein_coding	1320.06	1211.19	1628.74	1405.02	1609.63	1430.59	1332.93	1335.7	0.0500776	0.174259	0.287375	0.773825	0.938591	0.00874437	Group_GLS_vs_NTC
ENSG00000006047.13	YBX2	protein_coding	2.12741	5.40226	2.70705	0.983221	5.59287	1.0676	2.11913	2.99574	-0.10699	1.16201	-0.0920735	0.92664		-0.000471903	Group_GLS_vs_NTC
ENSG00000006059.4	KRT33A	protein_coding	0	0	0	0	0	0	0	0							Group_GLS_vs_NTC
ENSG00000006062.18	MAP3K14	protein_coding	102.116	102.643	101.063	109.138	142.059	103.557	113.374	110.093	0.25152	0.213465	1.17827	0.238688	0.619555	0.0452731	Group_GLS_vs_NTC
ENSG00000006071.16	ABCC8	protein_coding	1.06371	0	0	0	0	0	2.11913	0.330897	1.04141	4.59434	0.226673	0.820678		0.000375317	Group_GLS_vs_NTC
ENSG00000006116.4	CACNG3	protein_coding	0	0	0	0	0	0	0	0							Group_GLS_vs_NTC
ENSG00000006118.15	TMEM132A	protein_coding	2939.02	2380.24	3183.49	2384.31	3286.37	1788.23	1864.84	2347.05	-0.230937	0.173986	-1.32733	0.1844	0.55555	-0.0587671	Group_GLS_vs_NTC
ENSG00000006125.18	AP2B1	protein_coding	7948.02	8215.76	8125.66	8570.74	7723.75	8457.54	9206.56	8628.33	0.0447891	0.0632175	0.708493	0.478639	0.803706	0.0298298	Group_GLS_vs_NTC
ENSG00000006128.12	TAC1	protein_coding	0	0	0	0	0	0	0	0							Group_GLS_vs_NTC
ENSG00000006194.11	ZNF263	protein_coding	243.589	229.056	208.443	221.225	206.936	228.467	223.568	220.081	-0.0645311	0.1451	-0.444736	0.656511	0.891539	-0.0195898	Group_GLS_vs_NTC
ENSG00000006210.7	CX3CL1	protein_coding	0	0	0.902349	0	0	1.0676	0	0.288995	1.08321	4.63837	0.233533	0.815347		0.000720673	Group_GLS_vs_NTC
ENSG00000006283.18	CACNA1G	protein_coding	0	2.1609	2.70705	1.96644	0	2.1352	2.11913	2.07296	-0.0675386	1.37842	-0.0489971	0.960922		-0.000319137	Group_GLS_vs_NTC
ENSG00000006327.14	TNFRSF12A	protein_coding	2718.84	2216.01	1687.39	2668.46	2496.66	2663.67	2837.52	2558.3	0.187356	0.162212	1.15501	0.248088	0.626916	0.0560542	Group_GLS_vs_NTC
ENSG00000006377.11	DLX6	protein_coding	0	1.08045	0	0	0	0	0	0.122688	-0.529868	4.64991	-0.113952	0.909276		-0.000431575	Group_GLS_vs_NTC
ENSG00000006432.16	MAP3K9	protein_coding	0	1.08045	0	0	0	0	1.05957	0.720554	0.206337	2.95858	0.0697421	0.944399		0.000134308	Group_GLS_vs_NTC
ENSG00000006451.8	RALA	protein_coding	9704.2	11900.1	12824.2	10744.6	11809.9	9608.42	10170.8	10087.1	-0.0866375	0.157735	-0.54926	0.582827	0.858664	-0.022797	Group_GLS_vs_NTC
ENSG00000006453.14	BAIAP2L1	protein_coding	10.6371	11.885	14.4376	16.7148	7.83001	27.7576	23.3104	24.5668	0.712121	0.623955	1.1413	0.253744	0.631471	0.0162284	Group_GLS_vs_NTC
ENSG00000006459.11	KDM7A	protein_coding	365.915	334.94	464.71	435.567	429.532	352.309	690.837	475.664	0.312702	0.204279	1.53076	0.125829	0.47143	0.0635869	Group_GLS_vs_NTC
ENSG00000006468.15	ETV1	protein_coding	369.106	326.297	435.835	316.597	507.832	336.295	361.312	373.643	0.179996	0.197404	0.911815	0.361866	0.725318	0.0344652	Group_GLS_vs_NTC
ENSG00000006530.18	AGK	protein_coding	766.933	786.569	726.391	840.654	762.867	744.118	779.84	760.505	-0.0566412	0.0870135	-0.650948	0.51508	0.823631	-0.0347677	Group_GLS_vs_NTC
ENSG00000006534.17	ALDH3B1	protein_coding	4.25483	7.56317	7.21879	5.89933	0	10.676	6.35739	4.91447	-0.083765	1.10555	-0.0757678	0.939604		-0.000543778	Group_GLS_vs_NTC
ENSG00000006555.11	TTC22	protein_coding	0	0	0	0	0	0	1.05957	0.129991	0.912789	4.64991	0.196303	0.844373		0.000577653	Group_GLS_vs_NTC
ENSG00000006576.17	PHTF2	protein_coding	531.854	504.571	383.498	531.923	639.824	786.822	758.649	640.269	0.519628	0.149935	3.46568	0.000528896	0.0204009	0.43069	Group_GLS_vs_NTC
ENSG00000006606.9	CCL26	protein_coding	0	0	0.902349	0.983221	1.11857	3.20281	2.11913	2.64349	2.73813	1.78553	1.53351	0.12515		0.00695364	Group_GLS_vs_NTC
ENSG00000006607.14	FARP2	protein_coding	830.755	821.144	736.317	871.134	767.341	873.298	892.154	879.27	0.0771501	0.122171	0.631495	0.527717	0.830948	0.0284818	Group_GLS_vs_NTC
ENSG00000006611.17	USH1C	protein_coding	0	0	0	0	0	0	0	0							Group_GLS_vs_NTC
ENSG00000006625.18	GGCT	protein_coding	452.076	459.192	397.936	474.896	453.022	506.043	477.864	456.702	0.0658353	0.102274	0.643717	0.519759	0.825532	0.0299532	Group_GLS_vs_NTC
ENSG00000006634.8	DBF4	protein_coding	485.05	432.181	343.795	499.476	470.919	497.502	505.413	481.198	0.145149	0.161744	0.897397	0.369507	0.730254	0.0404985	Group_GLS_vs_NTC
ENSG00000006638.13	TBXA2R	protein_coding	65.9498	62.6662	55.9457	74.7248	31.3201	52.3125	45.5613	68.7823	-0.594513	0.283062	-2.10029	0.0357034	0.258696	-0.0754457	Group_GLS_vs_NTC
ENSG00000006652.15	IFRD1	protein_coding	204.232	172.872	131.743	158.299	111.857	233.805	203.437	181.01	0.0999925	0.235664	0.424301	0.671346	0.8972	0.012317	Group_GLS_vs_NTC
ENSG00000006659.13	LGALS14	protein_coding	0	0	0	0	0	0	0	0							Group_GLS_vs_NTC
ENSG00000006695.12	COX10	protein_coding	258.481	272.274	264.388	284.151	239.375	245.548	294.559	276.88	-0.0801094	0.129009	-0.62096	0.534626	0.835679	-0.0284516	Group_GLS_vs_NTC
ENSG00000006704.11	GTF2IRD1	protein_coding	255.29	237.7	303.189	293.983	263.983	218.858	286.083	262.504	-0.0687988	0.132658	-0.518617	0.604028	0.867296	-0.0226483	Group_GLS_vs_NTC
ENSG00000006712.15	PAF1	protein_coding	1350.91	1300.86	1200.12	1224.11	1410.52	1183.97	1271.48	1264.35	0.0100656	0.0793128	0.126911	0.899011	0.974829	0.00580127	Group_GLS_vs_NTC
ENSG00000006715.16	VPS41	protein_coding	1348.78	1588.26	1662.13	1599.7	1551.46	1828.8	1934.77	1707.54	0.206812	0.0756894	2.73237	0.006288	0.100453	0.162396	Group_GLS_vs_NTC
ENSG00000006740.18	ARHGAP44	protein_coding	31.9112	29.1722	20.754	22.6141	25.7272	14.9464	13.7744	19.9728	-0.549993	0.426624	-1.28917	0.197338	0.572561	-0.0261298	Group_GLS_vs_NTC
ENSG00000006744.19	ELAC2	protein_coding	2445.46	2292.72	2250.46	2309.59	2046.99	2149.08	1988.8	2207.55	-0.179653	0.0727593	-2.46914	0.0135436	0.156319	-0.145593	Group_GLS_vs_NTC
ENSG00000006747.15	SCIN	protein_coding	3.19112	2.1609	3.6094	3.93288	0	4.27041	5.29783	3.04807	-0.198028	1.18316	-0.167372	0.867077		-0.00128177	Group_GLS_vs_NTC
ENSG00000006756.16	ARSD	protein_coding	279.755	450.549	430.421	380.507	285.236	364.052	329.525	355.801	-0.18052	0.119358	-1.51243	0.130424	0.478061	-0.0835822	Group_GLS_vs_NTC
ENSG00000006757.12	PNPLA4	protein_coding	162.747	185.838	208.443	175.013	173.379	222.061	207.675	158.663	0.121564	0.182566	0.665863	0.505499	0.819796	0.0262418	Group_GLS_vs_NTC
ENSG00000006788.14	MYH13	protein_coding	0	0	0	0	0	0	0	0.118401	-0.0921803	4.64978	-0.0198247	0.984183		-0.000121153	Group_GLS_vs_NTC
ENSG00000006831.10	ADIPOR2	protein_coding	1412.6	1313.83	1326.45	1409.94	1379.2	1455.14	1504.58	1489.57	0.067548	0.0890821	0.758267	0.448291	0.786586	0.0382622	Group_GLS_vs_NTC
ENSG00000006837.12	CDKL3	protein_coding	8.50966	3.24136	9.92584	0.983221	0	4.27041	5.29783	4.82585	-0.840067	1.14257	-0.73524	0.462193		-0.00459405	Group_GLS_vs_NTC
ENSG00000007001.13	UPP2	protein_coding	0	0	0	0	0	0	0	0							Group_GLS_vs_NTC
ENSG00000007038.11	PRSS21	protein_coding	0	0	0	0	0	0	0	1.91311	0.565573	2.49475	0.226706	0.820653		-0.000106575	Group_GLS_vs_NTC
ENSG00000007047.16	MARK4	protein_coding	1062.64	1137.72	1269.61	1088.43	908.281	1015.29	1028.84	1060.09	-0.170213	0.0778288	-2.18702	0.0287413	0.231598	-0.123483	Group_GLS_vs_NTC
ENSG00000007062.12	PROM1	protein_coding	4.25483	3.24136	0	0	0	1.0676	0	0.877346	-2.1193	2.57311	-0.823632	0.410149		-0.00268137	Group_GLS_vs_NTC
ENSG00000007080.11	CCDC124	protein_coding	1634.92	1500.75	1404.06	1437.47	1828.87	1661.19	1462.2	1572.36	0.132065	0.104085	1.26882	0.204506	0.581973	0.0699548	Group_GLS_vs_NTC
ENSG00000007129.18	CEACAM21	protein_coding	27.6564	44.2985	55.9457	45.2282	36.9129	8.54081	11.6552	26.226	-1.14844	0.538886	-2.13114	0.0330779	0.2496	-0.0321405	Group_GLS_vs_NTC
ENSG00000007168.14	PAFAH1B1	protein_coding	4606.92	4422.29	4168.85	4563.13	4476.53	4778.59	5213.06	4731.97	0.105374	0.0716251	1.47119	0.14124	0.493877	0.0738709	Group_GLS_vs_NTC
ENSG00000007171.19	NOS2	protein_coding	0	0	0	0	0	0	1.05957	0.312682	1.04707	4.62621	0.226335	0.820941		0.000572082	Group_GLS_vs_NTC
ENSG00000007174.18	DNAH9	protein_coding	0	1.08045	0	0	0	0	1.05957	0.142668	0.191474	4.64991	0.0411779	0.967154		6.62253e-05	Group_GLS_vs_NTC
ENSG00000007216.16	SLC13A2	protein_coding	0	0	0	0.983221	0	0	0	0.0655481	-0.756968	4.64859	-0.162838	0.870646		-0.00042993	Group_GLS_vs_NTC
ENSG00000007237.19	GAS7	protein_coding	1.06371	0	0	0	0	0	1.05957	0.263447	0.0558042	4.64982	0.0120014	0.990425		2.75814e-05	Group_GLS_vs_NTC
ENSG00000007255.10	TRAPPC6A	protein_coding	93.6062	84.2753	161.521	84.557	104.027	49.1097	56.157	79.4343	-0.508802	0.314961	-1.61544	0.106215	0.433492	-0.0449463	Group_GLS_vs_NTC
ENSG00000007264.15	MATK	protein_coding	0	18.3677	0	3.93288	0	4.27041	3.1787	3.0589	-0.54625	1.4139	-0.386342	0.699243		-0.00226453	Group_GLS_vs_NTC
ENSG00000007306.15	CEACAM7	protein_coding	0	0	0	0	0	0	0	1.34181	-0.291985	2.48342	-0.117574	0.906405		-0.000214736	Group_GLS_vs_NTC
ENSG00000007312.14	CD79B	protein_coding	5.31854	10.8045	11.7305	7.86577	0	7.47321	6.35739	9.10904	-0.834746	0.854371	-0.977029	0.328555	0.699235	-0.00940937	Group_GLS_vs_NTC
ENSG00000007314.12	SCN4A	protein_coding	0	0	0	0	0	0	1.05957	0.929585	0.721217	2.51177	0.287135	0.774009		0.00175997	Group_GLS_vs_NTC
ENSG00000007341.19	ST7L	protein_coding	266.991	246.343	238.22	261.537	194.632	233.805	255.355	234.999	-0.200444	0.165796	-1.20898	0.226671	0.604931	-0.0538421	Group_GLS_vs_NTC
ENSG00000007372.25	PAX6	protein_coding	0	0	0	0	0	0	1.05957	0.236845	1.33667	4.64778	0.287594	0.773657		0.000781478	Group_GLS_vs_NTC
ENSG00000007376.8	RPUSD1	protein_coding	780.761	824.385	646.082	819.023	852.353	809.242	741.696	771.008	0.0360526	0.115795	0.311349	0.755535	0.932302	0.0128879	Group_GLS_vs_NTC
ENSG00000007384.15	RHBDF1	protein_coding	1041.37	1056.68	1106.28	1073.68	947.432	871.163	864.605	1054.52	-0.227707	0.0811055	-2.80755	0.00499205	0.0882739	-0.180636	Group_GLS_vs_NTC
ENSG00000007392.17	LUC7L	protein_coding	919.043	941.074	1010.63	879	774.053	817.783	807.389	864.989	-0.211994	0.0823632	-2.5739	0.010056	0.132132	-0.161592	Group_GLS_vs_NTC
ENSG00000007402.12	CACNA2D2	protein_coding	4.25483	5.40226	7.21879	2.94966	11.1857	3.20281	4.23826	5.68509	0.163233	0.869642	0.187701	0.851111		0.00170915	Group_GLS_vs_NTC
ENSG00000007520.4	TSR3	protein_coding	775.443	723.903	730.903	712.835	739.377	851.946	740.636	741.381	0.0873493	0.136131	0.641657	0.521096	0.826433	0.031024	Group_GLS_vs_NTC
ENSG00000007541.17	PIGQ	protein_coding	539.3	507.813	489.976	456.215	495.528	499.638	380.384	462.176	-0.12788	0.107821	-1.18604	0.235607	0.616056	-0.0637977	Group_GLS_vs_NTC
ENSG00000007545.16	CRAMP1	protein_coding	344.641	296.044	351.916	314.631	372.485	337.362	340.121	331.314	0.122121	0.150344	0.812279	0.416632	0.764887	0.0355155	Group_GLS_vs_NTC
ENSG00000007866.22	TEAD3	protein_coding	38.2935	17.2872	9.92584	12.7819	34.6758	36.2985	21.1913	31.615	0.644892	0.526795	1.22418	0.220884	0.599369	0.0209808	Group_GLS_vs_NTC
ENSG00000007908.16	SELE	protein_coding	9.57336	12.9654	48.7269	33.4295	8.94859	4.27041	4.23826	16.4378	-1.76599	0.691281	-2.55466	0.0106292	0.13716	-0.0302652	Group_GLS_vs_NTC
ENSG00000007923.17	DNAJC11	protein_coding	1039.24	1051.28	930.322	1047.13	1194.64	1131.66	1158.11	1055.59	0.162949	0.0751199	2.16919	0.0300685	0.236508	0.121661	Group_GLS_vs_NTC
ENSG00000007933.13	FMO3	protein_coding	0	0	0	0	0	0	0	0							Group_GLS_vs_NTC
ENSG00000007944.15	MYLIP	protein_coding	119.135	132.896	177.763	122.903	140.94	138.788	155.756	146.624	0.126783	0.205213	0.617813	0.536698	0.836437	0.0219442	Group_GLS_vs_NTC
ENSG00000007952.18	NOX1	protein_coding	10.6371	8.64362	8.12114	8.84899	17.8972	10.676	7.41696	12.122	0.458654	0.563266	0.814277	0.415486	0.764766	0.0125972	Group_GLS_vs_NTC
ENSG00000007968.7	E2F2	protein_coding	52.1217	65.9076	54.141	67.8423	99.553	74.7321	47.6804	73.3368	0.261887	0.3248	0.806302	0.420069	0.767129	0.0209999	Group_GLS_vs_NTC
ENSG00000008018.9	PSMB1	protein_coding	3061.35	3540.64	3398.25	3177.77	3166.68	3526.29	3384.25	3319.78	0.0240618	0.0864624	0.278292	0.780788	0.940949	0.010945	Group_GLS_vs_NTC
ENSG00000008056.14	SYN1	protein_coding	5.31854	8.64362	2.70705	1.96644	5.59287	0	4.23826	3.50256	-0.586432	1.0903	-0.537864	0.590671		-0.00394153	Group_GLS_vs_NTC
ENSG00000008083.14	JARID2	protein_coding	386.126	385.721	529.679	360.842	520.137	322.416	351.776	392.886	-0.0104783	0.202488	-0.0517479	0.95873	0.989811	-0.00133943	Group_GLS_vs_NTC
ENSG00000008086.13	CDKL5	protein_coding	228.697	215.01	250.853	246.788	243.849	211.385	271.249	252.737	0.0421019	0.140957	0.298686	0.76518	0.935887	0.0138449	Group_GLS_vs_NTC
ENSG00000008118.10	CAMK1G	protein_coding	0	1.08045	0	0	0	0	2.11913	0.213306	0.681661	4.62412	0.147414	0.882805		0.00013868	Group_GLS_vs_NTC
ENSG00000008128.23	CDK11A	protein_coding	41.4846	18.3677	35.1916	18.6812	10.0672	44.8393	29.6678	29.4181	0.0998548	0.470393	0.21228	0.831889	0.955783	0.0038566	Group_GLS_vs_NTC
ENSG00000008130.15	NADK	protein_coding	1632.79	1617.44	1553.85	1543.66	1375.85	1328.1	1288.43	1452.04	-0.25322	0.0672362	-3.76612	0.000165802	0.00953136	-0.223407	Group_GLS_vs_NTC
ENSG00000008196.13	TFAP2B	protein_coding	1.06371	0	0	0	0	0	0	0.134751	-0.79641	4.64485	-0.171461	0.863861		-0.000411317	Group_GLS_vs_NTC
ENSG00000008197.5	TFAP2D	protein_coding	0	0	0	0	0	0	0	0.296045	-0.274865	4.64962	-0.0591156	0.95286		-0.000183101	Group_GLS_vs_NTC
ENSG00000008226.20	DLEC1	protein_coding	3.19112	1.08045	0	0	0	1.0676	0	0.529592	-2.91464	3.69132	-0.789591	0.429766		-0.00077735	Group_GLS_vs_NTC
ENSG00000008277.15	ADAM22	protein_coding	29.7838	18.3677	30.6799	15.7315	27.9643	21.352	34.9657	19.8589	0.482595	0.454105	1.06274	0.287901	0.66301	0.0203468	Group_GLS_vs_NTC
ENSG00000008282.10	SYPL1	protein_coding	2107.2	2293.8	2073.6	2182.75	2167.79	2448.01	2377.67	2306.7	0.0973078	0.0625576	1.55549	0.119829	0.45971	0.071876	Group_GLS_vs_NTC
ENSG00000008283.16	CYB561	protein_coding	668.008	855.718	1034.99	842.62	739.377	747.321	647.395	696.361	-0.258449	0.17827	-1.44976	0.147125	0.501268	-0.06768	Group_GLS_vs_NTC
ENSG00000008294.22	SPAG9	protein_coding	3264.52	3104.14	3045.43	3622.19	3739.39	3640.52	4339.98	3761.3	0.266822	0.0792885	3.3652	0.00076487	0.0257459	0.228367	Group_GLS_vs_NTC
ENSG00000008300.17	CELSR3	protein_coding	11.7008	8.64362	15.3399	8.84899	0	5.33801	4.23826	8.65279	-1.87009	0.748929	-2.49703	0.012524	0.150939	-0.0317353	Group_GLS_vs_NTC
ENSG00000008311.16	AASS	protein_coding	415.91	461.353	597.355	471.946	427.295	391.81	454.554	451.55	-0.21154	0.199249	-1.06169	0.288378	0.66301	-0.040195	Group_GLS_vs_NTC
ENSG00000008323.16	PLEKHG6	protein_coding	10.6371	5.40226	9.02349	1.96644	15.66	7.47321	8.47652	7.27996	0.693198	0.697249	0.994189	0.320131	0.692068	0.0122971	Group_GLS_vs_NTC
ENSG00000008324.12	SS18L2	protein_coding	327.622	407.331	435.835	394.272	296.422	404.621	347.537	364.07	-0.201906	0.134905	-1.49666	0.134483	0.483956	-0.0788572	Group_GLS_vs_NTC
ENSG00000008382.16	MPND	protein_coding	177.639	169.631	167.837	151.416	143.177	131.315	109.135	145.551	-0.379171	0.15237	-2.48848	0.0128289	0.153126	-0.22637	Group_GLS_vs_NTC
ENSG00000008394.13	MGST1	protein_coding	1458.34	1361.37	1067.48	1376.51	1285.24	1745.53	1456.9	1377.42	0.0372538	0.163563	0.227765	0.819829	0.951043	0.00951343	Group_GLS_vs_NTC
ENSG00000008405.12	CRY1	protein_coding	556.319	726.064	523.363	665.641	495.528	914.935	945.132	720.324	0.2706	0.142153	1.90359	0.0569642	0.325985	0.120433	Group_GLS_vs_NTC
ENSG00000008438.5	PGLYRP1	protein_coding	0	1.08045	1.8047	0	0	0	0	0.682894	-0.832935	3.55286	-0.234441	0.814643		-0.000965902	Group_GLS_vs_NTC
ENSG00000008441.19	NFIX	protein_coding	449.948	405.17	332.967	430.651	507.832	512.449	493.758	459.28	0.302771	0.141645	2.13753	0.0325548	0.248139	0.155765	Group_GLS_vs_NTC
ENSG00000008516.18	MMP25	protein_coding	10.6371	11.885	12.6329	12.7819	4.47429	12.8112	1.05957	9.06328	-0.998113	0.676234	-1.47599	0.139947	0.492245	-0.0191616	Group_GLS_vs_NTC
ENSG00000008517.19	IL32	protein_coding	462.713	414.894	845.501	539.788	229.308	187.898	258.534	467.287	-1.01642	0.210088	-4.83806	1.31111e-06	0.000361502	-0.923391	Group_GLS_vs_NTC
ENSG00000008710.20	PKD1	protein_coding	766.933	641.789	675.86	758.063	610.741	650.169	758.649	708.621	-0.0760376	0.117187	-0.648855	0.516432	0.824388	-0.0301625	Group_GLS_vs_NTC
ENSG00000008735.14	MAPK8IP2	protein_coding	1.06371	2.1609	2.70705	0.983221	0	2.1352	1.05957	2.31671	-0.495505	1.42943	-0.346646	0.728857		-0.00222673	Group_GLS_vs_NTC
ENSG00000008838.21	MED24	protein_coding	1470.04	1407.83	1450.08	1449.27	1563.77	1514.93	1505.64	1441.72	0.0889799	0.0797836	1.11526	0.264737	0.64224	0.05617	Group_GLS_vs_NTC
ENSG00000008853.18	RHOBTB2	protein_coding	504.197	461.353	488.171	449.332	576.065	504.976	519.187	509.945	0.184978	0.0941711	1.96428	0.0494978	0.305168	0.116306	Group_GLS_vs_NTC
ENSG00000008869.12	HEATR5B	protein_coding	903.087	758.478	879.791	872.117	681.211	566.897	737.458	785.804	-0.333593	0.122062	-2.73298	0.00627637	0.100375	-0.24251	Group_GLS_vs_NTC
ENSG00000008952.17	SEC62	protein_coding	3070.92	2966.92	2950.68	3011.61	3054.82	2781.1	2844.93	2891.31	-0.060426	0.0599232	-1.00839	0.313267	0.686421	-0.0460487	Group_GLS_vs_NTC
ENSG00000008988.11	RPS20	protein_coding	8263.94	8493.44	9060.49	8448.82	8581.69	9109.85	8759.43	8419.75	0.0511739	0.053753	0.952021	0.341086	0.709149	0.0381771	Group_GLS_vs_NTC
ENSG00000009307.17	CSDE1	protein_coding	14812.1	14995.6	14887	15062.9	14890.4	15099.1	15088.2	14563.6	-0.0431973	0.120388	-0.358818	0.719731	0.916672	-0.0201831	Group_GLS_vs_NTC
ENSG00000009694.14	TENM1	protein_coding	0	0	0.902349	0	1.11857	0	0	0.246334	0.663268	4.64648	0.142746	0.886491		0.000505336	Group_GLS_vs_NTC
ENSG00000009709.12	PAX7	protein_coding	0	0	0	0	0	0	0	0							Group_GLS_vs_NTC
ENSG00000009724.18	MASP2	protein_coding	5.31854	3.24136	9.02349	8.84899	2.23715	10.676	15.8935	9.59402	0.700415	0.722476	0.969465	0.332313	0.701699	0.0116814	Group_GLS_vs_NTC
ENSG00000009765.15	IYD	protein_coding	0	0	0	0	0	1.0676	0	0.0711734	0.992935	4.64991	0.213539	0.830907		0.000519138	Group_GLS_vs_NTC
ENSG00000009780.16	FAM76A	protein_coding	129.772	158.826	170.544	140.601	114.094	154.802	140.922	144.638	-0.0772204	0.177356	-0.435397	0.663274	0.894519	-0.0171061	Group_GLS_vs_NTC
ENSG00000009790.15	TRAF3IP3	protein_coding	1.06371	5.40226	5.4141	2.94966	2.23715	7.47321	1.05957	2.80993	0.0726743	1.13827	0.0638461	0.949093		0.000530276	Group_GLS_vs_NTC
ENSG00000009830.13	POMT2	protein_coding	648.861	574.801	536.898	563.386	704.701	627.75	618.786	604.923	0.159148	0.098526	1.61529	0.106247	0.433492	0.0892025	Group_GLS_vs_NTC
ENSG00000009844.16	VTA1	protein_coding	1277.51	1251.16	1115.3	1187.73	1267.34	1431.65	1241.81	1252.53	0.0994228	0.0907667	1.09537	0.273356	0.649226	0.0578236	Group_GLS_vs_NTC
ENSG00000009950.16	MLXIPL	protein_coding	0	0	0	0	0	0	2.11913	0.259983	1.55232	4.61363	0.336464	0.736521		0.000633631	Group_GLS_vs_NTC
ENSG00000009954.11	BAZ1B	protein_coding	3752.76	3493.1	3382.01	3696.91	3787.49	4135.89	4441.7	3999.11	0.201178	0.0880254	2.28545	0.0222864	0.200739	0.149749	Group_GLS_vs_NTC
ENSG00000010017.13	RANBP9	protein_coding	1114.77	1097.74	1250.66	1135.62	1072.71	1210.66	1260.88	1228.66	0.055204	0.0917874	0.601433	0.547552	0.842328	0.030611	Group_GLS_vs_NTC
ENSG00000010030.14	ETV7	protein_coding	3.19112	2.1609	0	0	7.83001	7.47321	3.1787	2.8712	2.12698	1.28031	1.66129	0.0966545		0.0124619	Group_GLS_vs_NTC
ENSG00000010072.16	SPRTN	protein_coding	419.101	366.273	399.741	395.255	398.212	401.418	439.72	401.846	0.0698814	0.104563	0.668321	0.503928	0.819691	0.0311574	Group_GLS_vs_NTC
ENSG00000010165.20	METTL13	protein_coding	981.802	967.005	1108.08	1068.76	1041.39	1012.09	976.919	996.896	-0.0117017	0.0889269	-0.131588	0.89531	0.973656	-0.0065822	Group_GLS_vs_NTC
ENSG00000010219.14	DYRK4	protein_coding	360.597	422.457	413.276	326.429	265.102	332.024	322.108	348.396	-0.302468	0.12601	-2.40034	0.01638	0.171852	-0.189453	Group_GLS_vs_NTC
ENSG00000010244.19	ZNF207	protein_coding	3825.09	3516.87	3597.67	3557.29	3700.24	3653.33	3612.06	3621.76	-0.00018237	0.0632616	-0.00288279	0.9977	0.999521	-0.00068229	Group_GLS_vs_NTC
ENSG00000010256.11	UQCRC1	protein_coding	1862.55	2045.3	1948.17	1927.11	1872.49	1917.41	1641.27	1931.22	-0.0968681	0.0975358	-0.993154	0.320635	0.692068	-0.0522857	Group_GLS_vs_NTC
ENSG00000010270.14	STARD3NL	protein_coding	1670.02	1662.82	1967.12	1729.49	1633.12	1519.2	1668.82	1686.52	-0.101558	0.0975304	-1.0413	0.297737	0.672075	-0.0522435	Group_GLS_vs_NTC
ENSG00000010278.15	CD9	protein_coding	16107.7	14152.8	13304.2	14767	15445.3	17273.8	17104.6	18084.5	0.185619	0.145174	1.2786	0.201039	0.577094	0.0684681	Group_GLS_vs_NTC
ENSG00000010282.15	HHATL	protein_coding	0	0	0	0	0	0	0	0							Group_GLS_vs_NTC
ENSG00000010292.13	NCAPD2	protein_coding	3070.92	2773.52	2201.73	2589.8	3444.09	3125.94	2989.03	2823.11	0.220582	0.0992835	2.22174	0.0263007	0.220643	0.154522	Group_GLS_vs_NTC
ENSG00000010295.20	IFFO1	protein_coding	430.801	420.296	499.902	474.896	423.939	444.122	403.694	441.151	-0.0544694	0.109648	-0.496765	0.619355	0.874913	-0.0246642	Group_GLS_vs_NTC
ENSG00000010310.9	GIPR	protein_coding	0	0	0	0.983221	0	0	0	0.362351	-0.418738	4.64474	-0.090153	0.928166		-0.000530643	Group_GLS_vs_NTC
ENSG00000010318.22	PHF7	protein_coding	46.8031	56.1835	55.9457	48.1778	114.094	64.0561	73.11	60.9483	0.744711	0.266279	2.79674	0.00516216	0.0903166	0.463751	Group_GLS_vs_NTC
ENSG00000010319.7	SEMA3G	protein_coding	294.647	385.721	1244.34	419.835	296.422	104.625	127.148	328.365	-1.18014	0.692995	-1.70295	0.0885772	0.402556	-0.0184928	Group_GLS_vs_NTC
ENSG00000010322.16	NISCH	protein_coding	1696.61	1777.34	2149.4	1637.06	1475.4	1276.85	1297.97	1536.39	-0.382513	0.109978	-3.4781	0.000504989	0.0197863	-0.315021	Group_GLS_vs_NTC
ENSG00000010327.10	STAB1	protein_coding	8729.85	6992.69	8314.25	7722.22	8428.45	7211.65	7456.16	8227.08	-0.0396475	0.0873884	-0.453693	0.65005	0.889303	-0.0251889	Group_GLS_vs_NTC
[truncated: 61,221 more rows]

## Sheet: Group_NIT2_GLS_vs_NTC
GeneID	Symbol	Biotype	NTC_N1	NTC_N2	NTC_N3	NTC_N4	NIT2_GLS_N1	NIT2_GLS_N2	NIT2_GLS_N3	NIT2_GLS_N4	baseMean	log2FoldChange	lfcSE	stat	pvalue	padj	log2FoldChangeShrunken	Contrast
[truncated: 61,469 more rows]
