# Supplementary material for: The transaminase-ω-amidase pathway senses oxidative stress to control glutamine metabolism and α-ketoglutarate levels in endothelial cells
Source: EMBO J. 2025 Dec 17;45(3):820–55. doi: 10.1038/s44318-025-00642-7 (PMC12864753; doi:10.1038/s44318-025-00642-7)
Supplement: Supplementary file 5 — Dataset EV4 [file 44318_2025_642_MOESM5_ESM.xlsx]

## Sheet: Legend
Untargeted metabolomics from NTC and CRISPR/cas9 HUVEC for NIT2, GLS1 or NIT2/GLS1 double knockout cells
Data set related to Figure 3.

## Sheet: NIT2
Row.names	CHEM_ID	LIB_ID	COMP_ID	CHRO_LIB_ENTRY_ID	SUPER_PATHWAY	SUB_PATHWAY	PATHWAY_SORTORDER	TYPE	INCHIKEY	SMILES	CHEMICAL_NAME	PLOT_NAME	CAS	CHEMSPIDER	HMDB	KEGG	PUBCHEM	PLATFORM	CTL_Mean	TRT_Mean	pvalNIT2_vs_NTC	adj_pvalNIT2_vs_NTC	dmNIT2_vs_NTC
(3'-5')-adenylyladenosine*	100020723	209	62396	219543	Nucleotide	Dinucleotide	4307	NAMED	UYSXBCQACJTYFS-XPWFQUROSA-N	O[C@@H]1[C@@H]([C@@H](CO)O[C@H]1N2C3=NC=NC(N([H])[H])=C3N=C2)OP(OC[C@H]([C@H]([C@H]4O)O)O[C@H]4N5C6=NC=NC(N([H])[H])=C6N=C5)(O)=O	(3'-5')-adenylyladenosine*	(3'-5')-adenylyladenosine*		85040			94231	Neg	-1.27276	-2.37471	0.265056	0.671958	-1.10195
(3'-5')-guanylyladenosine*	100020725	209	62761	220363	Nucleotide	Dinucleotide	4312	NAMED	PBWYGOYNGCCLAU-UHFFFAOYSA-N	OC1C(OP(OCC2OC(N3C=NC4=C3N=CN=C4N)C(O)C2O)(O)=O)C(CO)OC1N5C=NC6=C5N=C(N)NC6=O	(3'-5')-guanylyladenosine*	(3'-5')-guanylyladenosine*						Neg	-2.06295	-2.30621	0.629816	0.835803	-0.243259
(N(1) + N(8))-acetylspermidine	100016038	400	57814	213597	Amino Acid	Polyamine Metabolism	558	NAMED	MQTAVJHICJWXBR-UHFFFAOYSA-N	CC(NCCCNCCCCN)=O	(N(1) + N(8))-acetylspermidine	(N(1) + N(8))-acetylspermidine			HMDB0002189,HMDB0001276	C01029,C00612	496,123689	Pos Early	-1.15188	-0.943747	0.825361	0.936627	0.208136
(R)-3-hydroxybutyrylcarnitine	100003926	400	43264	156990	Lipid	Fatty Acid Metabolism (Acyl Carnitine, Hydroxy)	1936	NAMED	UEFRDQSMQXDWTO-UHFFFAOYSA-N	CC(CC(OC(C[N+](C)(C)C)CC([O-])=O)=O)O	(R)-3-hydroxybutyrylcarnitine	(R)-3-hydroxybutyrylcarnitine			HMDB0013127		53481617	Pos Early	-1.81146	-2.06872	0.821974	0.936282	-0.257253
1-(1-enyl-oleoyl)-GPE (P-18:1)*	100005372	402	44621	163990	Lipid	Lysoplasmalogen	2854	NAMED	URGVIWXYPWWBQO-ZCJATDNESA-N	O=P(OCC[NH3+])([O-])OC[C@H](O)CO/C=C/CCCCCC/C=C/CCCCCCCC	1-(1-enyl-oleoyl)-GPE (P-18:1)*	1-(1-enyl-oleoyl)-GPE (P-18:1)*						Pos Late	-1.4167	-2.11715	0.399899	0.705952	-0.700452
1-(1-enyl-palmitoyl)-2-arachidonoyl-GPC (P-16:0/20:4)*	100009014	402	52689	165459	Lipid	Plasmalogen	2830	NAMED	IOYKZPNDXIIXLN-LOQSCQKMSA-N	[H][C@](OC(CCC/C=C\C/C=C\C/C=C\C/C=C\CCCCC)=O)(COP(OCC[N+](C)(C)C)([O-])=O)CO/C=C\CCCCCCCCCCCCCC	1-(1-enyl-palmitoyl)-2-arachidonoyl-GPC (P-16:0/20:4)*	1-(1-enyl-palmitoyl)-2-arachidonoyl-GPC (P-16:0/20:4)*		24767495	HMDB0011220			Pos Late	-2.06277	-2.35556	0.683804	0.866171	-0.292789
1-(1-enyl-palmitoyl)-2-arachidonoyl-GPE (P-16:0/20:4)*	100009002	402	52673	165435	Lipid	Plasmalogen	2821	NAMED	UUYSKERSKRMYME-MAIXUNBTSA-N	[H][C@](OC(CCC/C=C\C/C=C\C/C=C\C/C=C\CCCCC)=O)(COP(OCCN)(O)=O)CO/C=C\CCCCCCCCCCCCCC	1-(1-enyl-palmitoyl)-2-arachidonoyl-GPE (P-16:0/20:4)*	1-(1-enyl-palmitoyl)-2-arachidonoyl-GPE (P-16:0/20:4)*		24769238	HMDB0011352		52925126	Pos Late	-1.27664	-1.96911	0.339095	0.680431	-0.692472
1-(1-enyl-palmitoyl)-2-docosahexaenoyl-GPC (P-16:0/22:6)*	100009008	402	52630	165383	Lipid	Plasmalogen	2815	NAMED	QICWUUGBNFIZAZ-KMPUTSBYSA-N	[H][C@](OC(CC/C=C\C/C=C\C/C=C\C/C=C\C/C=C\C/C=C\CC)=O)(COP(OCC[N+](C)(C)C)([O-])=O)CO/C=C\CCCCCCCCCCCCCC	1-(1-enyl-palmitoyl)-2-docosahexaenoyl-GPC (P-16:0/22:6)*	1-(1-enyl-palmitoyl)-2-docosahexaenoyl-GPC (P-16:0/22:6)*			HMDB0011229		53480699	Pos Late	-1.46832	-1.86996	0.4618	0.722297	-0.401645
1-(1-enyl-palmitoyl)-2-docosahexaenoyl-GPE (P-16:0/22:6)*	100009000	402	52672	165433	Lipid	Plasmalogen	2822	NAMED	WVGALBKSWOUIEZ-XNHMFJFDSA-N	[H][C@](OC(CC/C=C\C/C=C\C/C=C\C/C=C\C/C=C\C/C=C\CC)=O)(COP(OCCN)(O)=O)CO/C=C\CCCCCCCCCCCCCC	1-(1-enyl-palmitoyl)-2-docosahexaenoyl-GPE (P-16:0/22:6)*	1-(1-enyl-palmitoyl)-2-docosahexaenoyl-GPE (P-16:0/22:6)*		4446616	HMDB0005780		5283497	Pos Late	-1.37972	-2.06707	0.402549	0.705952	-0.687344
1-(1-enyl-palmitoyl)-2-linoleoyl-GPC (P-16:0/18:2)*	100009009	402	52682	165449	Lipid	Plasmalogen	2831	NAMED	QLEHHUPUHJPURI-PWYDUFMYSA-N	[H][C@](OC(CCCCCCC/C=C\C/C=C\CCCCC)=O)(COP(OCC[N+](C)(C)C)([O-])=O)CO/C=C\CCCCCCCCCCCCCC	1-(1-enyl-palmitoyl)-2-linoleoyl-GPC (P-16:0/18:2)*	1-(1-enyl-palmitoyl)-2-linoleoyl-GPC (P-16:0/18:2)*		24767486	HMDB0011211		24779386	Pos Late	-1.87777	-2.82083	0.285975	0.671958	-0.943062
1-(1-enyl-palmitoyl)-2-linoleoyl-GPE (P-16:0/18:2)*	100009069	402	52677	165443	Lipid	Plasmalogen	2818	NAMED	LJVXDBWIBQQKFU-CCJYEBHUSA-N	[H][C@](OC(CCCCCCC/C=C\C/C=C\CCCCC)=O)(COP(OCCN)(O)=O)CO/C=C\CCCCCCCCCCCCCC	1-(1-enyl-palmitoyl)-2-linoleoyl-GPE (P-16:0/18:2)*	1-(1-enyl-palmitoyl)-2-linoleoyl-GPE (P-16:0/18:2)*		24769229	HMDB0011343		52925127	Pos Late	-1.30628	-1.69157	0.642297	0.841249	-0.385285
1-(1-enyl-palmitoyl)-2-oleoyl-GPC (P-16:0/18:1)*	100009007	402	52478	165160	Lipid	Plasmalogen	2823	NAMED	CRBBMHQTIAELIS-KQBBALDBSA-N	[H][C@](OC(CCCCCCC/C=C\CCCCCCCC)=O)(CO[P-](OCC[N+](C)(C)C)([O])=O)CO/C=C\CCCCCCCCCCCCCC	1-(1-enyl-palmitoyl)-2-oleoyl-GPC (P-16:0/18:1)*	1-(1-enyl-palmitoyl)-2-oleoyl-GPC (P-16:0/18:1)*			HMDB0007996		34779384	Pos Late	-0.835398	-1.30265	0.344838	0.680431	-0.467255
1-(1-enyl-palmitoyl)-2-oleoyl-GPE (P-16:0/18:1)*	100009005	402	52477	165158	Lipid	Plasmalogen	2817	NAMED	ZVVYJAAMWXATNY-PRWZWGSOSA-N	[H][C@](OC(CCCCCCC/C=C\CCCCCCCC)=O)(COP(OCCN)(O)=O)CO/C=C\CCCCCCCCCCCCCC	1-(1-enyl-palmitoyl)-2-oleoyl-GPE (P-16:0/18:1)*	1-(1-enyl-palmitoyl)-2-oleoyl-GPE (P-16:0/18:1)*		24769228	HMDB0011342		52925128	Pos Late	-1.20677	-1.87579	0.493644	0.736549	-0.669016
1-(1-enyl-palmitoyl)-2-palmitoleoyl-GPC (P-16:0/16:1)*	100009160	402	52713	165492	Lipid	Plasmalogen	2820	NAMED	FZMYLOBGNYZPQO-QLSONYGBSA-N	[H][C@](OC(CCCCCCC/C=C\CCCCCC)=O)(COP(OCC[N+](C)(C)C)([O-])=O)CO/C=C\CCCCCCCCCCCCCC	1-(1-enyl-palmitoyl)-2-palmitoleoyl-GPC (P-16:0/16:1)*	1-(1-enyl-palmitoyl)-2-palmitoleoyl-GPC (P-16:0/16:1)*		24767482	HMDB0011207		52923882	Pos Late	-0.75353	-1.16987	0.293491	0.673947	-0.416342
1-(1-enyl-palmitoyl)-2-palmitoyl-GPC (P-16:0/16:0)*	100009162	402	52716	165495	Lipid	Plasmalogen	2819	NAMED	PEWXKAOBUSBJLD-MCBGMKGZSA-N	[H][C@](OC(CCCCCCCCCCCCCCC)=O)(COP(OCC[N+](C)(C)C)([O-])=O)CO/C=C\CCCCCCCCCCCCCC	1-(1-enyl-palmitoyl)-2-palmitoyl-GPC (P-16:0/16:0)*	1-(1-enyl-palmitoyl)-2-palmitoyl-GPC (P-16:0/16:0)*		9322076	HMDB0011206		11146967	Pos Late	-1.1069	-1.51087	0.385441	0.701824	-0.403966
1-(1-enyl-palmitoyl)-GPE (P-16:0)*	100003000	402	39270	163991	Lipid	Lysoplasmalogen	2852	NAMED	QYTPGOPLNFESQC-RLHAVTDZSA-N	O=P(OCC[NH3+])([O-])OC[C@H](O)CO/C=C/CCCCCCCCCCCCCC	1-(1-enyl-palmitoyl)-GPE (P-16:0)*	1-(1-enyl-palmitoyl)-GPE (P-16:0)*		10471193	HMDB0011152			Pos Late	-1.80389	-1.41519	0.47572	0.723197	0.388699
1-(1-enyl-stearoyl)-2-arachidonoyl-GPE (P-18:0/20:4)*	100008999	402	52475	165154	Lipid	Plasmalogen	2835	NAMED	URPXXNCTXCOATD-FXMFQVEGSA-N	[H][C@](OC(CCC/C=C\C/C=C\C/C=C\C/C=C\CCCCC)=O)(COP(OCCN)(O)=O)CO/C=C\CCCCCCCCCCCCCCCC	1-(1-enyl-stearoyl)-2-arachidonoyl-GPE (P-18:0/20:4)*	1-(1-enyl-stearoyl)-2-arachidonoyl-GPE (P-18:0/20:4)*		7826008	HMDB0005779		9547058	Pos Late	-1.00188	-1.6277	0.474411	0.723197	-0.625816
1-(1-enyl-stearoyl)-2-docosahexaenoyl-GPE (P-18:0/22:6)*	100009004	402	52476	165157	Lipid	Plasmalogen	2838	NAMED	FIJFPUAJUDAZEY-MNDXXDKYSA-N	[H][C@](OC(CC/C=C\C/C=C\C/C=C\C/C=C\C/C=C\C/C=C\CC)=O)(COP(OCCN)(O)=O)CO/C=C\CCCCCCCCCCCCCCCC	1-(1-enyl-stearoyl)-2-docosahexaenoyl-GPE (P-18:0/22:6)*	1-(1-enyl-stearoyl)-2-docosahexaenoyl-GPE (P-18:0/22:6)*		24769278	HMDB0011394		42607458	Pos Late	-0.975082	-1.66186	0.462027	0.722297	-0.686779
1-(1-enyl-stearoyl)-2-linoleoyl-GPE (P-18:0/18:2)*	100009225	402	52748	165539	Lipid	Plasmalogen	2827	NAMED	XVXISDREVDGQPX-PISDLAQISA-N	[H][C@](OC(CCCCCCC/C=C\C/C=C\CCCCC)=O)(COP(OCCN)(O)=O)CO/C=C\CCCCCCCCCCCCCCCC	1-(1-enyl-stearoyl)-2-linoleoyl-GPE (P-18:0/18:2)*	1-(1-enyl-stearoyl)-2-linoleoyl-GPE (P-18:0/18:2)*		24769261	HMDB0011376			Pos Late	-1.11014	-1.85435	0.481784	0.725368	-0.744209
1-(1-enyl-stearoyl)-2-oleoyl-GPE (P-18:0/18:1)	100008919	402	52614	165346	Lipid	Plasmalogen	2826	NAMED	XVYPOHCSLJZFED-QZEVRULJSA-N	[H][C@@](COP([O-])(OCC[NH3+])=O)(OC(CCCCCCC/C=C\CCCCCCCC)=O)CO/C=C\CCCCCCCCCCCCCCCC	1-(1-enyl-stearoyl)-2-oleoyl-GPE (P-18:0/18:1)	1-(1-enyl-stearoyl)-2-oleoyl-GPE (P-18:0/18:1)	144371-68-6	24769260	HMDB0011375		42607457	Pos Late	-0.894794	-1.25929	0.709031	0.876959	-0.364494
1-(1-enyl-stearoyl)-GPE (P-18:0)*	100003001	402	39271	180976	Lipid	Lysoplasmalogen	2856	NAMED	KACDZDULGKPXHT-BIHRDVDLSA-N	O=P(OCC[NH3+])([O-])OC[C@H](O)CO/C=C/CCCCCCCCCCCCCCCC	1-(1-enyl-stearoyl)-GPE (P-18:0)*	1-(1-enyl-stearoyl)-GPE (P-18:0)*			HMDB0240598			Pos Late	-1.58728	-1.69889	0.823397	0.936282	-0.111605
1-arachidonoyl-GPC* (20:4)*	100001551	209	34061	142526	Lipid	Lysophospholipid	2652	NAMED	LAXQYRRMGGEGOH-JXRLJXCWSA-N	C[N+](C)(C)CCOP(OC[C@@](O)([H])COC(CCC\C=C/C\C=C/C/C=C\C/C=C\CCCCC)=O)([O-])=O	1-arachidonoyl-GPC (20:4n6)*	1-arachidonoyl-GPC* (20:4)*		21403155	HMDB0010395	C05208	24779476	Neg	-1.83844	-2.8772	0.0937353	0.596715	-1.03876
1-arachidonoyl-GPE (20:4n6)*	100001571	209	35186	142521	Lipid	Lysophospholipid	2703	NAMED	ROPRRXYVXLDXQO-XSQXPFHXSA-N	NCCOP(OC[C@@](O)([H])COC(CCC\C=C/C\C=C/C/C=C\C/C=C\CCCCC)=O)(O)=O	1-arachidonoyl-GPE (20:4n6)*	1-arachidonoyl-GPE (20:4n6)*		21403171	HMDB0011517		42607465	Neg	-1.84551	-2.77054	0.142801	0.605239	-0.925035
1-arachidonylglycerol (20:4)	100001433	209	34397	126918	Lipid	Monoacylglycerol	2880	NAMED	DCPCOKIYJYGMDN-DOFZRALJSA-N	O=C(CCC/C=C\C/C=C\C/C=C\C/C=C\CCCCC)OCC(O)CO	1-arachidonylglycerol (20:4)	1-arachidonylglycerol (20:4)	35474-99-8	4445452	HMDB11578	C13857	16019980,5282281	Neg	-0.967923	-3.79677	0.000636392	0.119642	-2.82885
1-arachidoyl-GPC (20:0)	100001384	402	45456	159647	Lipid	Lysophospholipid	2641	NAMED	UATOAILWGVYRQS-HHHXNRCGSA-N	CCCCCCCCCCCCCCCCCCCC(OC[C@](O)([H])COP(OCC[N+](C)(C)C)([O-])=O)=O	1-arachidoyl-GPC (20:0)	1-arachidoyl-GPC (20:0)	108341-80-6	21403128	HMDB0010390	C04230	24779473	Pos Late	-2.5752	-2.48859	0.803812	0.926586	0.0866157
1-cerotoyl-GPC (26:0)*	100015772	402	61505	217727	Lipid	Lysophospholipid	2674	NAMED	WSDKRPCAPHRNNZ-MGBGTMOVSA-N	C[N+](C)(CCOP([O-])(OC[C@@](O)([H])COC(CCCCCCCCCCCCCCCCCCCCCCCCC)=O)=O)C	1-cerotoyl-GPC (26:0)*	1-cerotoyl-GPC (26:0)*		35032836	HMDB29205			Pos Late	-1.32233	-2.68285	0.123647	0.596715	-1.36052
1-deoxysphingosine (m18:1)	100021874	402	64526	238635	Lipid	Sphingolipid Synthesis	3026	NAMED	BPUUVXWJPCOCMG-FDICQLOXSA-N	C[C@@H]([C@@H](CCCCCCCCCC/C=C\CCC)O)N	1-deoxysphingosine (m18:1)	1-deoxysphingosine (m18:1)					15928896	Pos Late	-1.9274	-2.1328	0.699053	0.872049	-0.205406
1-dihomo-linolenoyl-GPE (20:3n3 or 6)*	100005371	209	44630	142531	Lipid	Lysophospholipid	2700	NAMED	RNWSKZCVPICGIX-DQXFYRDTSA-N	O=C(CCCCCC/C=C\C/C=C\C/C=C\CCCCC)OC[C@@](O)([H])COP(OCCN)(O)=O	1-dihomo-linolenoyl-GPE (20:3n3 or 6)*	1-dihomo-linolenoyl-GPE (20:3n3 or 6)*			HMDB0011514,HMDB0011516			Neg	-0.673286	-1.84438	0.165027	0.630263	-1.17109
1-dihomo-linolenylglycerol (20:3)	100006121	209	48341	153390	Lipid	Monoacylglycerol	2879	NAMED	LERKRWCYZNDWFH-QNEBEIHSSA-N	OCC(O)COC(CCCCCC/C=C\C/C=C\C/C=C\CCCCC)=O	1-dihomo-linolenylglycerol (20:3)	1-dihomo-linolenylglycerol (20:3)			HMDB0011577			Neg	-1.60638	-2.90532	0.0308952	0.569029	-1.29894
1-docosahexaenoyl-GPC* (22:6)*	100001566	402	33822	158576	Lipid	Lysophospholipid	2662	NAMED	LSOWKZULVQWMLY-FQPBCZPISA-N	C[N+](C)(C)CCOP(OC[C@](O)([H])COC(CC\C=C/C/C=C\C/C=C\C/C=C\C/C=C\C/C=C\CC)=O)([O-])=O	1-docosahexaenoyl-GPC (22:6)*	1-docosahexaenoyl-GPC* (22:6)*		21403169	HMDB0010404		10415542	Pos Late	-2.01105	-2.34182	0.401962	0.705952	-0.330772
1-docosahexaenoyl-GPE (22:6)*	100002060	209	44633	142529	Lipid	Lysophospholipid	2714	NAMED	XEVRBOQZSXWGQO-FJXNLOIUSA-N	NCCOP(OC[C@](O)([H])COC(CC\C=C/C/C=C\C/C=C\C/C=C\C/C=C\C/C=C\CC)=O)(O)=O	1-docosahexaenoyl-GPE (22:6)*	1-docosahexaenoyl-GPE (22:6)*			HMDB11496		85333229	Neg	-2.01074	-2.85639	0.0909805	0.596715	-0.845648
1-eicosapentaenoyl-GPE (20:5)*	100004552	209	47888	149863	Lipid	Lysophospholipid	2705	NAMED	KCWGBXXAJHVZNN-YAWQMZOFSA-N	O=C(CCC/C=C\C/C=C\C/C=C\C/C=C\C/C=C\CC)OC[C@@](O)([H])COP(OCCN)(O)=O	1-eicosapentaenoyl-GPE (20:5)*	1-eicosapentaenoyl-GPE (20:5)*			HMDB0011489		53480938	Neg	-1.64203	-2.83668	0.0566668	0.569029	-1.19466
1-eicosatrienoyl-GPC* (20:3)*	100001552	402	33821	158575	Lipid	Lysophospholipid	2647	NAMED	BBNHCUBQEQJHIG-FZZJNMCHSA-N	C[N+](C)(C)CCOP(OC[C@@](O)([H])COC(CCCCCC\C=C/C/C=C\C/C=C\CCCCC)=O)([O-])=O	1-dihomo-linolenoyl-GPC (20:3n3 or 6)*	1-eicosatrienoyl-GPC* (20:3)*		21403156	HMDB0010394		52924055	Pos Late	-2.20763	-2.48305	0.644699	0.841249	-0.275425
1-eicosenoyl-GPC (20:1)*	100005352	402	44560	159608	Lipid	Lysophospholipid	2644	NAMED	YYSFWGQAKJTHRE-OUKQBFOZSA-N	C[N+](CCOP(OCC(O)COC(CCCCCCCCC/C=C/CCCCCCCC)=O)([O-])=O)(C)C	1-eicosenoyl-GPC (20:1)*	1-eicosenoyl-GPC (20:1)*			HMDB0010391		52924051	Pos Late	-2.10711	-2.19283	0.855106	0.947504	-0.085718
1-lignoceroyl-GPC (24:0)	100002873	402	49617	161405	Lipid	Lysophospholipid	2666	NAMED	SKJMUADLQLZAGH-WJOKGBTCSA-N	CCCCCCCCCCCCCCCCCCCCCCCC(OC[C@H](COP([O-])(OCC[N+](C)(C)C)=O)O)=O	1-lignoceroyl-GPC (24:0)	1-lignoceroyl-GPC (24:0)	325171-59-3	24766539	HMDB0010405		24779481	Pos Late	-1.78722	-2.24484	0.432902	0.718252	-0.457626
1-linoleoyl-2-arachidonoyl-GPE (18:2/20:4)*	100009222	402	53189	166619	Lipid	Phosphatidylethanolamine (PE)	2471	NAMED	LFGBKOUQHCWBQI-BZGLIJSBSA-N	O=C(CCCCCCC/C=C\C/C=C\CCCCC)OC[C@]([H])(COP(OCCN)(O)=O)OC(CCC/C=C\C/C=C\C/C=C\C/C=C\CCCCC)=O	1-linoleoyl-2-arachidonoyl-GPE (18:2/20:4)*	1-linoleoyl-2-arachidonoyl-GPE (18:2/20:4)*		24768565	HMDB0009102		348279332	Pos Late	-1.83407	-3.01341	0.188409	0.632308	-1.17933
1-linoleoyl-GPE (18:2)*	100001570	209	32635	142533	Lipid	Lysophospholipid	2690	NAMED	DBHKHNGBVGWQJE-HZJYTTRNSA-N	O=P(OCC(O)COC(CCCCCCC/C=C\C/C=C\CCCCC)=O)(O)OCCN	1-linoleoyl-GPE (18:2)*	1-linoleoyl-GPE (18:2)*		21403170	HMDB0011507		52925130	Neg	-0.995544	-2.25564	0.140245	0.601938	-1.2601
1-margaroyl-2-arachidonoyl-GPC (17:0/20:4)*	100009124	402	53193	166623	Lipid	Phosphatidylcholine (PC)	2335	NAMED	MHUZXLUKTLNHIX-GUNPMBPGSA-N	O=C(CCCCCCCCCCCCCCCC)OC[C@]([H])(COP(OCC[N+](C)(C)C)([O-])=O)OC(CCC/C=C\C/C=C\C/C=C\C/C=C\CCCCC)=O	1-margaroyl-2-arachidonoyl-GPC (17:0/20:4)*	1-margaroyl-2-arachidonoyl-GPC (17:0/20:4)*		24822197				Pos Late	-2.45569	-2.50881	0.914224	0.969215	-0.0531231
1-margaroyl-2-linoleoyl-GPC (17:0/18:2)*	100009037	402	52500	165192	Lipid	Phosphatidylcholine (PC)	2334	NAMED	ZSKWZJYUVZYDQU-WESJWMGVSA-N	O=C(CCCCCCCCCCCCCCCC)OC[C@]([H])(COP(OCC[N+](C)(C)C)([O-])=O)OC(CCCCCCC/C=C\C/C=C\CCCCC)=O	1-margaroyl-2-linoleoyl-GPC (17:0/18:2)*	1-margaroyl-2-linoleoyl-GPC (17:0/18:2)*					52922491	Pos Late	-1.68249	-1.91373	0.701969	0.872049	-0.231243
1-margaroyl-2-oleoyl-GPC (17:0/18:1)*	100009036	402	52499	165191	Lipid	Phosphatidylcholine (PC)	2333	NAMED	SXNXGNVZTLZDHE-IYEJTHTFSA-N	O=C(CCCCCCCCCCCCCCCC)OC[C@]([H])(COP(OCC[N+](C)(C)C)([O-])=O)OC(CCCCCCC/C=C\CCCCCCCC)=O	1-margaroyl-2-oleoyl-GPC (17:0/18:1)*	1-margaroyl-2-oleoyl-GPC (17:0/18:1)*		24822423				Pos Late	-1.39406	-1.95665	0.256499	0.671958	-0.562589
1-margaroyl-GPE (17:0)*	100002171	209	37419	144194	Lipid	Lysophospholipid	2685	NAMED	RVNBVQKDPQVSOY-NRFANRHFSA-N	O=P(OCCN)(O)OC[C@@H](O)COC(CCCCCCCCCCCCCCCC)=O	1-margaroyl-GPE (17:0)*	1-margaroyl-GPE (17:0)*			HMDB0061691		52925149	Neg	-2.10195	-2.54022	0.410369	0.705952	-0.438268
1-methyl-4-imidazoleacetate	100001208	400	32350	155911	Amino Acid	Histidine Metabolism	93	NAMED	ZHCKPJGJQOPTLB-UHFFFAOYSA-N	O=C(O)CC1=CN(C)C=N1	1-methyl-4-imidazoleacetate	1-methyl-4-imidazoleacetate	2625-49-2	68319	HMDB0002820	C05828	75810	Pos Early	-2.09858	-1.4264	0.3596	0.687506	0.672179
1-methyl-5-imidazoleacetate	100002910	400	62946	220814	Amino Acid	Histidine Metabolism	94	NAMED	UJCGYTCAMOHYCG-UHFFFAOYSA-N	O=C(O)CC1=CN=CN1C	1-methyl-5-imidazoleacetate	1-methyl-5-imidazoleacetate	4200-48-0	4954265	HMDB04988		6451814	Pos Early	-2.05081	-1.46263	0.38233	0.701824	0.58817
1-methyladenosine	1242	400	15650	155564	Nucleotide	Purine Metabolism, Adenine containing	4172	NAMED	GFYLSDSUCHVORB-IOSLPCCCSA-N	N=C1C2=C(N([C@@]3([H])[C@@](O)([H])[C@@](O)([H])[C@](CO)([H])O3)C=N2)N=CN1C	N1-methyladenosine	1-methyladenosine	15763-06-1	4573813	HMDB0003331	C02494	27476	Pos Early	-1.27273	-0.97528	0.242826	0.671958	0.29745
1-methylguanidine	100000715	400	48114	157704	Amino Acid	Guanidino and Acetamido Metabolism	570	NAMED	CHJJGSNFBQVOTG-UHFFFAOYSA-N	N=C(N)NC	1-methylguanidine	1-methylguanidine	22661-87-6	28576	HMDB0001522	C02294	10111	Pos Early	-3.56936	-2.03485	0.0173984	0.490635	1.53451
1-methylhistidine	100001051	209	30460	124693	Amino Acid	Histidine Metabolism	73	NAMED	BRMWTNUJHUMWMS-LURJTMIESA-N	N[C@H](C(O)=O)CC1=CN(C)C=N1	1-methylhistidine	1-methylhistidine	332-80-9	83153	HMDB0000001	C01152	92105	Neg	-1.64238	-1.2469	0.408793	0.705952	0.395477
1-methylnicotinamide	55	400	27665	155829	Cofactors and Vitamins	Nicotinate and Nicotinamide Metabolism	4335	NAMED	LDHMAVIPBRSVRG-UHFFFAOYSA-N	C[N+]1=CC(C([NH-])=O)=CC=C1	1-methylnicotinamide	1-methylnicotinamide	1005-24-9	8305504	HMDB0000699	C02918	457	Pos Early	-2.62995	-2.98759	0.300393	0.676147	-0.357636
1-myristoyl-2-arachidonoyl-GPC (14:0/20:4)*	100009139	402	53195	166625	Lipid	Phosphatidylcholine (PC)	2283	NAMED	SRQSAJRUMDQMMS-NLDJLLEISA-N	O=C(CCCCCCCCCCCCC)OC[C@]([H])(COP(OCC[N+](C)(C)C)([O-])=O)OC(CCC/C=C\C/C=C\C/C=C\C/C=C\CCCCC)=O	1-myristoyl-2-arachidonoyl-GPC (14:0/20:4)*	1-myristoyl-2-arachidonoyl-GPC (14:0/20:4)*		24766559	HMDB0007883		24778634	Pos Late	-2.22613	-3.17467	0.0100469	0.435882	-0.948541
1-myristoyl-2-palmitoyl-GPC (14:0/16:0)	100000672	402	19258	164196	Lipid	Phosphatidylcholine (PC)	2279	NAMED	RFVFQQWKPSOBED-PSXMRANNSA-N	CCCCCCCCCCCCCCCC(O[C@](COC(CCCCCCCCCCCCC)=O)(COP([O-])(OCC[N+](C)(C)C)=O)[H])=O	1-myristoyl-2-palmitoyl-GPC (14:0/16:0)	1-myristoyl-2-palmitoyl-GPC (14:0/16:0)	69525-80-0	114798	HMDB0007869		129657	Pos Late	-1.56414	-2.1982	0.0981915	0.596715	-0.634063
1-myristoyl-GPC (14:0)	100001383	402	45453	159645	Lipid	Lysophospholipid	2612	NAMED	VXUOFDJKYGDUJI-OAQYLSRUSA-N	CCCCCCCCCCCCCC(OC[C@](O)([H])COP(OCC[N+](C)(C)C)([O-])=O)=O	1-myristoyl-GPC (14:0)	1-myristoyl-GPC (14:0)	20559-16-4	405289	HMDB0010379	C04230	460604	Pos Late	-2.48188	-2.41421	0.72479	0.884809	0.067668
1-nonadecanoyl-GPC (19:0)	100005353	402	47087	159895	Lipid	Lysophospholipid	2638	NAMED	WYIMORDZGCUBAA-UHFFFAOYSA-N	C[N+](CCOP(OCC(O)COC(CCCCCCCCCCCCCCCCCC)=O)([O-])=O)(C)C	1-nonadecanoyl-GPC (19:0)	1-nonadecanoyl-GPC (19:0)	108273-88-7	24823014				Pos Late	-2.77852	-2.58964	0.584489	0.81597	0.188883
1-oleoyl-2-arachidonoyl-GPE (18:1/20:4)*	100009219	402	55041	210837	Lipid	Phosphatidylethanolamine (PE)	2464	NAMED	PECSWFQRRFRZPW-BHPGJWMBSA-N	O=C(CCCCCCC/C=C\CCCCCCCC)OC[C@]([H])(COP(OCCN)(O)=O)OC(CCC/C=C\C/C=C\C/C=C\C/C=C\CCCCC)=O	1-oleoyl-2-arachidonoyl-GPE (18:1/20:4)*	1-oleoyl-2-arachidonoyl-GPE (18:1/20:4)*		24768534	HMDB0009069		348281223	Pos Late	-1.60524	-2.45513	0.281729	0.671958	-0.849884
1-oleoyl-2-arachidonoyl-GPI (18:1/20:4)*	100010951	402	54994	208087	Lipid	Phosphatidylinositol (PI)	2578	NAMED	SHIZRFSRTKXRQL-XBUMEPTLSA-N	CCCCCCCC/C=C/CCCCCCCC(OCC(OC(CCC/C=C/C/C=C/C/C=C/C/C=C/CCCCC)=O)COP(O)(OC1C(O)C(O)C(O)C(O)C1O)=O)=O	1-oleoyl-2-arachidonoyl-GPI (18:1/20:4)*	1-oleoyl-2-arachidonoyl-GPI (18:1/20:4)*						Pos Late	-2.31562	-2.88229	0.627973	0.835803	-0.566675
1-oleoyl-2-docosahexaenoyl-GPC (18:1/22:6)*	100009130	402	52697	165470	Lipid	Phosphatidylcholine (PC)	2375	NAMED	FPEVDFOXMCHLKL-KFDYCXSYSA-N	O=C(CCCCCCC/C=C\CCCCCCCC)OC[C@]([H])(COP(OCC[N+](C)(C)C)([O-])=O)OC(CC/C=C\C/C=C\C/C=C\C/C=C\C/C=C\C/C=C\CC)=O	1-oleoyl-2-docosahexaenoyl-GPC (18:1/22:6)*	1-oleoyl-2-docosahexaenoyl-GPC (18:1/22:6)*		24766785	HMDB0008123		24778955	Pos Late	-1.72428	-2.5479	0.00117375	0.132399	-0.823622
1-oleoyl-2-docosahexaenoyl-GPE (18:1/22:6)*	100009220	402	53209	166647	Lipid	Phosphatidylethanolamine (PE)	2468	NAMED	JZSZAGWWWKKXLO-RMEBTJIYSA-N	O=C(CCCCCCC/C=C\CCCCCCCC)OC[C@]([H])(COP(OCCN)(O)=O)OC(CC/C=C\C/C=C\C/C=C\C/C=C\C/C=C\C/C=C\CC)=O	1-oleoyl-2-docosahexaenoyl-GPE (18:1/22:6)*	1-oleoyl-2-docosahexaenoyl-GPE (18:1/22:6)*		24768542	HMDB0009078		52922113	Pos Late	-1.9327	-2.6977	0.230274	0.669457	-0.764994
1-oleoyl-2-eicosenoyl-GPC (18:1/20:1)*	100010965	402	55011	208118	Lipid	Phosphatidylcholine (PC)	2368	NAMED	AJYXDMLIYIHUFX-YWNVXTCZSA-N	CCCCCC/C=C/CCCCCCCCCCCC(OC(COP([O-])(OCC[N+](C)(C)C)=O)COC(CCCCCCCCC/C=C/CCCCCC)=O)=O	1-oleoyl-2-eicosenoyl-GPC (18:1/20:1)*	1-oleoyl-2-eicosenoyl-GPC (18:1/20:1)*				C00157		Pos Late	-0.897686	-1.54227	0.319122	0.680431	-0.644585
1-oleoyl-2-linoleoyl-GPC (18:1/18:2)*	100008981	402	52453	165118	Lipid	Phosphatidylcholine (PC)	2365	NAMED	GDWULUGDXGHJIJ-FUBJOMBKSA-N	CCCCCCCC/C=C/CCCCCCCC(OCC(OC(CCCCCCC/C=C/C/C=C/CCCCC)=O)COP([O-])(OCC[N+](C)(C)C)=O)=O	1-oleoyl-2-linoleoyl-GPC (18:1/18:2)*	1-oleoyl-2-linoleoyl-GPC (18:1/18:2)*			HMDB0008105		24778939	Pos Late	-2.04405	-2.70869	0.0328122	0.569029	-0.664642
1-oleoyl-2-linoleoyl-GPE (18:1/18:2)*	100009078	402	52687	165457	Lipid	Phosphatidylethanolamine (PE)	2461	NAMED	GKAFCSRKMWFPSJ-RJXNKANHSA-N	O=C(CCCCCCC/C=C\CCCCCCCC)OC[C@]([H])(COP(OCCN)(O)=O)OC(CCCCCCC/C=C\C/C=C\CCCCC)=O	1-oleoyl-2-linoleoyl-GPE (18:1/18:2)*	1-oleoyl-2-linoleoyl-GPE (18:1/18:2)*		7825703	HMDB0005349		9546753	Pos Late	-2.12051	-2.49027	0.664643	0.855842	-0.369761
1-oleoyl-GPC (18:1)	100001272	402	48258	160285	Lipid	Lysophospholipid	2630	NAMED	YAMUFBLWGFFICM-PTGWMXDISA-N	O[C@H](COC(CCCCCCC/C=C\CCCCCCCC)=O)COP(OCC[N+](C)(C)C)([O-])=O	1-oleoyl-GPC (18:1)	1-oleoyl-GPC (18:1)	19420-56-5	17240641	HMDB0002815	C03916	16081932	Pos Late	-2.26233	-2.35298	0.741242	0.897125	-0.0906502
1-oleoyl-GPE (18:1)	100001569	209	35628	128239	Lipid	Lysophospholipid	2688	NAMED	PYVRVRFVLRNJLY-MZMPXXGTSA-N	O=P(OCC[NH3+])([O-])OC[C@H](O)COC(CCCCCCC\C=C/CCCCCCCC)=O	1-oleoyl-GPE (18:1)	1-oleoyl-GPE (18:1)	89576-29-4	7826021	HMDB0011506		9547071	Neg	-1.16249	-1.9153	0.125304	0.596715	-0.752817
1-oleoyl-GPG (18:1)*	100005716	209	45968	144192	Lipid	Lysophospholipid	2730	NAMED	FQQQKGAFQIIGLQ-VYFUBJQISA-N	O[C@H](COC(CCCCCCC/C=C\CCCCCCCC)=O)COP(OCC(O)CO)(O)=O	1-oleoyl-GPG (18:1)*	1-oleoyl-GPG (18:1)*		34999689	HMDB0240602			Neg	-0.366373	-1.91968	0.127332	0.596715	-1.55331
1-oleoyl-GPI (18:1)	100001777	209	36602	146821	Lipid	Lysophospholipid	2740	NAMED	UGDOFRYHDCDVHD-JCASDCETSA-N	[H]C(C(O)(C(O)([C@](O)1[H])[H])[H])([C@@](OP(O)(OC[C@@]([H])(COC(CCCCCCC/C=C\CCCCCCCC)=O)O)=O)([C@]1(O)[H])[H])O	1-oleoyl-GPI (18:1)	1-oleoyl-GPI (18:1)			HMDB0061693		86289645	Neg	-2.04453	-2.058	0.984312	0.997102	-0.0134674
1-oleoyl-GPS (18:1)	100000630	209	19260	126848	Lipid	Lysophospholipid	2720	NAMED	JZWNYZVVZXZRRH-YFKVPUFHSA-N	CCCCCCCC\C=C/CCCCCCCC(OC[C@]([H])(COP(O)(OC[C@]([NH3+])(C([O-])=O)[H])=O)O)=O	1-oleoyl-GPS (18:1)	1-oleoyl-GPS (18:1)	326589-90-6	7826049	HMDB0061694		85036846	Neg	-0.38143	-1.51675	0.0513712	0.569029	-1.13532
1-oleoylglycerol (18:1)	100000924	209	21184	126057	Lipid	Monoacylglycerol	2873	NAMED	RZRNAYUHWVFMIP-KTKRTIGZSA-N	O=C(OCC(O)CO)CCCCCCC/C=C\CCCCCCCC	1-oleoylglycerol (18:1)	1-oleoylglycerol (18:1)	111-03-5	4446588	HMDB0011567		5283468	Neg	-0.679946	-2.94123	0.0297389	0.569029	-2.26128
1-palmitoleoyl-2-linoleoyl-GPC (16:1/18:2)*	100009075	402	52683	165450	Lipid	Phosphatidylcholine (PC)	2326	NAMED	QJWDAOSZZYVBJZ-KXESGEQTSA-N	O=C(CCCCCCC/C=C\CCCCCC)OC[C@]([H])(COP(OCC[N+](C)(C)C)([O-])=O)OC(CCCCCCC/C=C\C/C=C\CCCCC)=O	1-palmitoleoyl-2-linoleoyl-GPC (16:1/18:2)*	1-palmitoleoyl-2-linoleoyl-GPC (16:1/18:2)*		24766675	HMDB0008006		24778768	Pos Late	-2.62991	-3.07696	0.0995438	0.596715	-0.44705
1-palmitoleoyl-GPC* (16:1)*	100001511	402	33230	158553	Lipid	Lysophospholipid	2619	NAMED	LFUDDCMNKWEORN-KHPPLWFESA-N	O=P(OCC[N+](C)(C)C)([O-])OCC(O)COC(CCCCCCC/C=C\CCCCCC)=O	1-palmitoleoyl-GPC (16:1)*	1-palmitoleoyl-GPC* (16:1)*		21403152	HMDB0010383		24779461	Pos Late	-2.23741	-2.21723	0.931361	0.974559	0.0201783
1-palmitoyl-2-arachidonoyl-GPC (16:0/20:4n6)	100008914	402	52462	165128	Lipid	Phosphatidylcholine (PC)	2314	NAMED	IIZPXYDJLKNOIY-JXPKJXOSSA-N	CCCCCCCCCCCCCCCC(OC[C@@]([H])(OC(CCC/C=C\C/C=C\C/C=C\C/C=C\CCCCC)=O)COP([O-])(OCC[N+](C)(C)C)=O)=O	1-palmitoyl-2-arachidonoyl-GPC (16:0/20:4n6)	1-palmitoyl-2-arachidonoyl-GPC (16:0/20:4n6)	35418-58-7	8923140	HMDB0007982	C05208	10747814	Pos Late	-2.08528	-2.58643	0.0203083	0.498517	-0.50115
1-palmitoyl-2-arachidonoyl-GPE (16:0/20:4)*	100008990	402	52464	165131	Lipid	Phosphatidylethanolamine (PE)	2433	NAMED	DRIVXEVMDWCWLI-CAQMIEAISA-N	O=C(CCCCCCCCCCCCCCC)OC[C@]([H])(COP(OCCN)(O)=O)OC(CCC/C=C\C/C=C\C/C=C\C/C=C\CCCCC)=O	1-palmitoyl-2-arachidonoyl-GPE (16:0/20:4)*	1-palmitoyl-2-arachidonoyl-GPE (16:0/20:4)*		7825750	HMDB0005323	C05210	9546800	Pos Late	-1.20981	-2.22889	0.290518	0.672451	-1.01908
1-palmitoyl-2-docosahexaenoyl-GPC (16:0/22:6)	100008915	402	52610	165342	Lipid	Phosphatidylcholine (PC)	2320	NAMED	IESVDEZGAHUQJU-ZLBXKVHBSA-N	CCCCCCCCCCCCCCCC(OC[C@](OC(CC/C=C\C/C=C\C/C=C\C/C=C\C/C=C\C/C=C\CC)=O)([H])COP([O-])(OCC[N+](C)(C)C)=O)=O	1-palmitoyl-2-docosahexaenoyl-GPC (16:0/22:6)	1-palmitoyl-2-docosahexaenoyl-GPC (16:0/22:6)	59403-54-2	4946007	HMDB0007991		6441886	Pos Late	-2.03567	-2.53892	0.035287	0.569029	-0.503256
1-palmitoyl-2-docosahexaenoyl-GPE (16:0/22:6)*	100008991	402	52465	165133	Lipid	Phosphatidylethanolamine (PE)	2435	NAMED	MPWUZHVZZKSTPV-MADBQMNMSA-N	O=C(CCCCCCCCCCCCCCC)OC[C@]([H])(COP(OCCN)(O)=O)OC(CC/C=C\C/C=C\C/C=C\C/C=C\C/C=C\C/C=C\CC)=O	1-palmitoyl-2-docosahexaenoyl-GPE (16:0/22:6)*	1-palmitoyl-2-docosahexaenoyl-GPE (16:0/22:6)*		7825749	HMDB0008946		9546799	Pos Late	-2.07243	-2.89462	0.181837	0.632308	-0.822193
1-palmitoyl-2-eicosapentaenoyl-GPC (16:0/20:5)*	100008989	402	52463	165130	Lipid	Phosphatidylcholine (PC)	2315	NAMED	KLTHQSWIRFFBRI-RWSHWRRPSA-N	CCCCCCCCCCCCCCCC(OCC(OC(CCC/C=C/C/C=C/C/C=C/C/C=C/C/C=C/CC)=O)COP([O-])(OCC[N+](C)(C)C)=O)=O	1-palmitoyl-2-eicosapentaenoyl-GPC (16:0/20:5)*	1-palmitoyl-2-eicosapentaenoyl-GPC (16:0/20:5)*			HMDB0007984		24778723	Pos Late	-2.62995	-3.22495	7.61868e-05	0.0214847	-0.595
1-palmitoyl-2-eicosapentaenoyl-GPE (16:0/20:5)*	100009209	402	53190	166620	Lipid	Phosphatidylethanolamine (PE)	2434	NAMED	KHLRCNXJXSYNCK-ZIEHFRHMSA-N	O=C(CCCCCCCCCCCCCCC)OC[C@]([H])(COP(OCCN)(O)=O)OC(CCC/C=C\C/C=C\C/C=C\C/C=C\C/C=C\CC)=O	1-palmitoyl-2-eicosapentaenoyl-GPE (16:0/20:5)*	1-palmitoyl-2-eicosapentaenoyl-GPE (16:0/20:5)*		24768431	HMDB0008939		52924919	Pos Late	-0.912709	-2.05413	0.343204	0.680431	-1.14142
1-palmitoyl-2-gamma-linolenoyl-GPC (16:0/18:3n6)*	100009154	402	54812	183735	Lipid	Phosphatidylcholine (PC)	2306	NAMED	CNNSEHUKQJCGTE-UPPWDXJYSA-N	O=C(CCCCCCCCCCCCCCC)OC[C@]([H])(COP(OCC[N+](C)(C)C)([O-])=O)OC(CCCC/C=C\C/C=C\C/C=C\CCCCC)=O	1-palmitoyl-2-gamma-linolenoyl-GPC (16:0/18:3n6)*	1-palmitoyl-2-gamma-linolenoyl-GPC (16:0/18:3n6)*		24766645	HMDB0007974		24778699	Pos Late	-1.4003	-2.34826	0.0212135	0.498517	-0.947957
1-palmitoyl-2-linoleoyl-GPC (16:0/18:2)	1537	402	42446	165129	Lipid	Phosphatidylcholine (PC)	2303	NAMED	JLPULHDHAOZNQI-ZTIMHPMXSA-N	O=P([O-])(OC[C@@H](COC(CCCCCCCCCCCCCCC)=O)OC(CCCCCCC/C=C\C/C=C\CCCCC)=O)OCC[N+](C)(C)C	1-palmitoyl-2-linoleoyl-GPC (16:0/18:2)	1-palmitoyl-2-linoleoyl-GPC (16:0/18:2)	40811-94-7	4450224	HMDB0007973		5287971	Pos Late	-1.77963	-2.46363	0.0520895	0.569029	-0.683992
1-palmitoyl-2-linoleoyl-GPE (16:0/18:2)	100001870	402	42449	164197	Lipid	Phosphatidylethanolamine (PE)	2427	NAMED	HBZNVZIRJWODIB-NHCUFCNUSA-N	O=C(CCCCCCC/C=C\C/C=C\CCCCC)O[C@@H](COP(OCCN)(O)=O)COC(CCCCCCCCCCCCCCC)=O	1-palmitoyl-2-linoleoyl-GPE (16:0/18:2)	1-palmitoyl-2-linoleoyl-GPE (16:0/18:2)		7825697	HMDB0005322		9546747	Pos Late	-1.67395	-1.93011	0.757273	0.902143	-0.256165
1-palmitoyl-2-oleoyl-GPC (16:0/18:1)	1539	402	52461	165127	Lipid	Phosphatidylcholine (PC)	2300	NAMED	WTJKGGKOPKCXLL-PFDVCBLKSA-N	O=C(CCCCCCC/C=C\CCCCCCCC)O[C@@H](COC(CCCCCCCCCCCCCCC)=O)COP(OCC[N+](C)(C)C)([O-])=O	1-palmitoyl-2-oleoyl-GPC (16:0/18:1)	1-palmitoyl-2-oleoyl-GPC (16:0/18:1)	26853-31-6,26853-31-6	4940699	HMDB0007972	C13875	6436017	Pos Late	-1.78231	-2.40105	0.0760297	0.596715	-0.618736
1-palmitoyl-2-oleoyl-GPE (16:0/18:1)	1526	402	19263	164198	Lipid	Phosphatidylethanolamine (PE)	2425	NAMED	FHQVHHIBKUMWTI-OTMQOFQLSA-N	CCCCCCCC\C=C/CCCCCCCC(O[C@](COC(CCCCCCCCCCCCCCC)=O)(COP([O-])(OCC[N+]([H])([H])[H])=O)[H])=O	1-palmitoyl-2-oleoyl-GPE (16:0/18:1)	1-palmitoyl-2-oleoyl-GPE (16:0/18:1)	26662-94-2	4446615	HMDB0005320		5283496	Pos Late	-1.38511	-2.18959	0.356792	0.687506	-0.804476
1-palmitoyl-2-oleoyl-GPG (16:0/18:1)	100000641	402	52448	208095	Lipid	Phosphatidylglycerol (PG)	2536	NAMED	PAZGBAOHGQRCBP-DDDNOICHSA-N	OCC(COP(O)(OC[C@@]([H])(COC(CCCCCCCCCCCCCCC)=O)OC(CCCCCCC/C=C\CCCCCCCC)=O)=O)O	1-palmitoyl-2-oleoyl-GPG (16:0/18:1)	1-palmitoyl-2-oleoyl-GPG (16:0/18:1)		4446626			70789105	Pos Late	-0.260511	-1.48433	0.340672	0.680431	-1.22382
1-palmitoyl-2-oleoyl-GPI (16:0/18:1)*	100009066	305	52669	165429	Lipid	Phosphatidylinositol (PI)	2551	NAMED	PDLAMJKMOKWLAJ-KTBSNPQYSA-N	O=C(CCCCCCCCCCCCCCC)OC[C@@]([H])(OC(CCCCCCC/C=C\CCCCCCCC)=O)COP(O[C@H]1[C@H](O)[C@@H](O)[C@H](O)[C@@H](O)[C@H]1O)(O)=O	1-palmitoyl-2-oleoyl-GPI (16:0/18:1)*	1-palmitoyl-2-oleoyl-GPI (16:0/18:1)*		24767668	HMDB0009783		71296232	Polar	-2.47357	-2.32735	0.867114	0.953318	0.146222
1-palmitoyl-2-oleoyl-GPS (16:0/18:1)	1531	402	19261	166254	Lipid	Phosphatidylserine (PS)	2516	NAMED	OIWCYIUQAVBPGV-DAQGAKHBSA-N	O=C(CCCCCCC/C=C\CCCCCCCC)O[C@@H](COP(OC[C@@H](C(O)=O)N)(O)=O)COC(CCCCCCCCCCCCCCC)=O	1-palmitoyl-2-oleoyl-GPS (16:0/18:1)	1-palmitoyl-2-oleoyl-GPS (16:0/18:1)	40290-44-6	4446618	HMDB0012357	C13880	5283499	Pos Late	-1.0899	-2.41361	0.328194	0.680431	-1.32371
1-palmitoyl-2-palmitoleoyl-GPC (16:0/16:1)*	100008984	402	52470	165143	Lipid	Phosphatidylcholine (PC)	2296	NAMED	QIBZFHLFHCIUOT-HTXNQAPBSA-N	CCCCCCCCCCCCCCCC(OCC(OC(CCCCCCC/C=C/CCCCCC)=O)COP([O-])(OCC[N+](C)(C)C)=O)=O	1-palmitoyl-2-palmitoleoyl-GPC (16:0/16:1)*	1-palmitoyl-2-palmitoleoyl-GPC (16:0/16:1)*			HMDB0007969		6443788	Pos Late	-1.69344	-2.3497	0.0691694	0.577337	-0.656262
1-palmitoyl-2-palmitoleoyl-GPE (16:0/16:1)*	100008996	402	52471	165147	Lipid	Phosphatidylethanolamine (PE)	2422	NAMED	CZOSTDZGCCEZTJ-WMHOIYFHSA-N	O=C(CCCCCCCCCCCCCCC)OC[C@]([H])(COP(OCCN)(O)=O)OC(CCCCCCC/C=C\CCCCCC)=O	1-palmitoyl-2-palmitoleoyl-GPE (16:0/16:1)*	1-palmitoyl-2-palmitoleoyl-GPE (16:0/16:1)*		24768424	HMDB0008924		52924925	Pos Late	-1.12945	-2.02003	0.343343	0.680431	-0.890576
1-palmitoyl-2-pentadecanoyl-GPC (16:0/15:0)*	100016019	402	57757	213377	Lipid	Phosphatidylcholine (PC)	2294	NAMED	NPGWXTIWUUFYAB-DIPNUNPCSA-N	O=C(CCCCCCCCCCCCCCC)OC[C@]([H])(COP(OCC[N+](C)(C)C)([O-])=O)OC(CCCCCCCCCCCCCC)=O	1-palmitoyl-2-pentadecanoyl-GPC (16:0/15:0)*	1-palmitoyl-2-pentadecanoyl-GPC (16:0/15:0)*		24766642	HMDB0007967		24778680	Pos Late	-1.80518	-2.39109	0.137541	0.596715	-0.585913
1-palmitoyl-2-stearoyl-GPC (16:0/18:0)	100008921	402	52616	165348	Lipid	Phosphatidylcholine (PC)	2298	NAMED	PZNPLUBHRSSFHT-RRHRGVEJSA-N	O=C(CCCCCCCCCCCCCCC)OC[C@]([H])(COP(OCC[N+](C)(C)C)([O-])=O)OC(CCCCCCCCCCCCCCCCC)=O	1-palmitoyl-2-stearoyl-GPC (16:0/18:0)	1-palmitoyl-2-stearoyl-GPC (16:0/18:0)	59403-51-9	24766643	HMDB0007970	C03889	24778686	Pos Late	-1.69978	-2.1428	0.478915	0.725368	-0.443021
1-palmitoyl-2-stearoyl-GPE (16:0/18:0)*	100009205	402	57388	210931	Lipid	Phosphatidylethanolamine (PE)	2424	NAMED	RPJZYOHZALDGKI-DIPNUNPCSA-N	O=C(CCCCCCCCCCCCCCC)OC[C@]([H])(COP(OCCN)(O)=O)OC(CCCCCCCCCCCCCCCCC)=O	1-palmitoyl-2-stearoyl-GPE (16:0/18:0)*	1-palmitoyl-2-stearoyl-GPE (16:0/18:0)*		4484107	HMDB08925		5326793	Pos Late	-2.89225	-2.80658	0.909179	0.967504	0.0856709
1-palmitoyl-GPC (16:0)	100001263	402	33955	158599	Lipid	Lysophospholipid	2617	NAMED	ASWBNKHCZGQVJV-UHFFFAOYSA-N	O=P(OCC[N+](C)(C)C)([O-])OCC(O)COC(CCCCCCCCCCCCCCC)=O	1-palmitoyl-GPC (16:0)	1-palmitoyl-GPC (16:0)	17364-16-8	78064	HMDB0010382	C04102	86554	Pos Late	-2.40691	-2.12855	0.280081	0.671958	0.278358
1-palmitoyl-GPE (16:0)	100001567	402	35631	158748	Lipid	Lysophospholipid	2679	NAMED	YVYMBNSKXOXSKW-HXUWFJFHSA-N	O=P(OCC[NH3+])([O-])OC[C@H](O)COC(CCCCCCCCCCCCCCC)=O	1-palmitoyl-GPE (16:0)	1-palmitoyl-GPE (16:0)	53862-35-4	7826019	HMDB0011503		9547069	Pos Late	-2.6186	-2.50027	0.86436	0.952146	0.118329
1-palmitoyl-GPG (16:0)*	100005717	209	45970	144193	Lipid	Lysophospholipid	2725	NAMED	BVJSKAUUFXBDOB-UHFFFAOYSA-N	O=P(OCC(O)CO)(O)OCC(O)COC(CCCCCCCCCCCCCCC)=O	1-palmitoyl-GPG (16:0)*	1-palmitoyl-GPG (16:0)*		2548639	HMDB0240601		3300276	Neg	-0.529499	-1.43382	0.343458	0.680431	-0.904318
1-palmitoyl-GPS (16:0)*	100005805	209	46130	149868	Lipid	Lysophospholipid	2718	NAMED	XIVOBOJQPNEUSC-UXHICEINSA-N	CCCCCCCCCCCCCCCC(OC[C@]([H])(COP(O)(OC[C@]([NH3+])(C([O-])=O)[H])=O)O)=O	1-palmitoyl-GPS (16:0)*	1-palmitoyl-GPS (16:0)*		7826050			9547100	Neg	-0.984082	-2.25051	0.198609	0.638908	-1.26642
1-palmityl-2-linoleoyl-GPC (O-16:0/18:2)*	100009134	402	53175	166600	Lipid	Plasmalogen	2809	NAMED	IQACMFWAGALEAQ-WESJWMGVSA-N	[H][C@](OC(CCCCCCC/C=C\C/C=C\CCCCC)=O)(COP(OCC[N+](C)(C)C)([O-])=O)COCCCCCCCCCCCCCCCC	1-palmityl-2-linoleoyl-GPC (O-16:0/18:2)*	1-palmityl-2-linoleoyl-GPC (O-16:0/18:2)*		4947190	HMDB0011151		6443157	Pos Late	-1.58405	-2.04269	0.442654	0.722297	-0.458639
1-palmityl-2-palmitoyl-GPC (O-16:0/16:0)*	100015586	402	57332	210830	Lipid	Plasmalogen	2806	NAMED	WOTHHEHCEYHCFE-LDLOPFEMSA-N	[H][C@](OC(CCCCCCCCCCCCCCC)=O)(COP(OCC[N+](C)(C)C)([O-])=O)COCCCCCCCCCCCCCCCC	1-palmityl-2-palmitoyl-GPC (O-16:0/16:0)*	1-palmityl-2-palmitoyl-GPC (O-16:0/16:0)*		128719			145911	Pos Late	-1.47476	-2.19612	0.273535	0.671958	-0.721361
1-palmityl-2-stearoyl-GPC (O-16:0/18:0)*	100010966	402	55040	208150	Lipid	Plasmalogen	2807	NAMED	PXPSGTINXJQLBR-VQJSHJPSSA-N	[H][C@](OC(CCCCCCCCCCCCCCCCC)=O)(COP(OCC[N+](C)(C)C)([O-])=O)COCCCCCCCCCCCCCCCC	1-palmityl-2-stearoyl-GPC (O-16:0/18:0)*	1-palmityl-2-stearoyl-GPC (O-16:0/18:0)*		9977836	HMDB0013405		11803170	Pos Late	-1.17181	-1.85412	0.339061	0.680431	-0.682316
1-pentadecanoyl-2-arachidonoyl-GPC (15:0/20:4)*	100009122	402	53194	166624	Lipid	Phosphatidylcholine (PC)	2289	NAMED	ZSWHHKKYMMYPPD-MSZSINMWSA-N	O=C(CCCCCCCCCCCCCC)OC[C@]([H])(COP(OCC[N+](C)(C)C)([O-])=O)OC(CCC/C=C\C/C=C\C/C=C\C/C=C\CCCCC)=O	1-pentadecanoyl-2-arachidonoyl-GPC (15:0/20:4)*	1-pentadecanoyl-2-arachidonoyl-GPC (15:0/20:4)*		24766624	HMDB0007949		52922330	Pos Late	-1.82357	-2.75703	0.140879	0.601938	-0.933455
1-pentadecanoyl-2-docosahexaenoyl-GPC (15:0/22:6)*	100009123	402	53197	166627	Lipid	Phosphatidylcholine (PC)	2290	NAMED	GEINPYKZLFHHIL-HEXXMCQTSA-N	O=C(CCCCCCCCCCCCCC)OC[C@]([H])(COP(OCC[N+](C)(C)C)([O-])=O)OC(CC/C=C\C/C=C\C/C=C\C/C=C\C/C=C\C/C=C\CC)=O	1-pentadecanoyl-2-docosahexaenoyl-GPC (15:0/22:6)*	1-pentadecanoyl-2-docosahexaenoyl-GPC (15:0/22:6)*		24766633	HMDB0007958		52922342	Pos Late	-2.30238	-2.55286	0.654614	0.846795	-0.250482
1-pentadecanoyl-2-linoleoyl-GPC (15:0/18:2)*	100009035	402	52497	165189	Lipid	Phosphatidylcholine (PC)	2288	NAMED	DGBYUHHIADYUMU-UESLNCBNSA-N	O=C(CCCCCCCCCCCCCC)OC[C@]([H])(COP(OCC[N+](C)(C)C)([O-])=O)OC(CCCCCCC/C=C\C/C=C\CCCCC)=O	1-pentadecanoyl-2-linoleoyl-GPC (15:0/18:2)*	1-pentadecanoyl-2-linoleoyl-GPC (15:0/18:2)*		24766615	HMDB0007940		24778664	Pos Late	-1.95247	-2.60403	0.0371679	0.569029	-0.651567
1-pentadecanoyl-GPC (15:0)*	100002173	402	37418	158898	Lipid	Lysophospholipid	2616	NAMED	RJZVWDTYEWCUAR-QFIPXVFZSA-N	O=P(OCC[N+](C)(C)C)([O-])OC[C@@H](O)COC(CCCCCCCCCCCCCC)=O	1-pentadecanoyl-GPC (15:0)*	1-pentadecanoyl-GPC (15:0)*			HMDB0010381		24779458	Pos Late	-3.242	-2.72184	0.0818642	0.596715	0.520164
1-stearoyl-2-adrenoyl-GPC (18:0/22:4)*	100009146	402	55061	208175	Lipid	Phosphatidylcholine (PC)	2353	NAMED	AXZGUCXCTZMPTR-UVGACIQRSA-N	O=C(CCCCCCCCCCCCCCCCC)OC[C@]([H])(COP(OCC[N+](C)(C)C)([O-])=O)OC(CCCCC/C=C\C/C=C\C/C=C\C/C=C\CCCCC)=O	1-stearoyl-2-adrenoyl-GPC (18:0/22:4)*	1-stearoyl-2-adrenoyl-GPC (18:0/22:4)*		24766718	HMDB0008054		24778868	Pos Late	-1.40027	-1.92726	0.369823	0.699934	-0.526991
1-stearoyl-2-arachidonoyl-GPC (18:0/20:4)	100001869	402	42450	164205	Lipid	Phosphatidylcholine (PC)	2350	NAMED	PSVRFUPOQYJOOZ-QNPWAGBNSA-N	C[N+](C)(CCOP([O-])(OC[C@@]([H])(COC(CCCCCCCCCCCCCCCCC)=O)OC(CCC/C=C\C/C=C\C/C=C\C/C=C\CCCCC)=O)=O)C	1-stearoyl-2-arachidonoyl-GPC (18:0/20:4)	1-stearoyl-2-arachidonoyl-GPC (18:0/20:4)	35418-59-8	17347139	HMDB0008048		16219824	Pos Late	-1.65688	-2.24695	0.122553	0.596715	-0.590077
1-stearoyl-2-arachidonoyl-GPE (18:0/20:4)	100008977	402	52447	165110	Lipid	Phosphatidylethanolamine (PE)	2455	NAMED	ANRKEHNWXKCXDB-BHFWLYLHSA-N	O=C(CCCCCCCCCCCCCCCCC)OC[C@]([H])(COP(OCCN)(O)=O)OC(CCC/C=C\C/C=C\C/C=C\C/C=C\CCCCC)=O	1-stearoyl-2-arachidonoyl-GPE (18:0/20:4)	1-stearoyl-2-arachidonoyl-GPE (18:0/20:4)		4451158	HMDB0009003	C05210	5289133	Pos Late	-1.62332	-2.35898	0.385754	0.701824	-0.735658
1-stearoyl-2-arachidonoyl-GPI (18:0/20:4)	100000616	402	52449	208070	Lipid	Phosphatidylinositol (PI)	2573	NAMED	KRTOMQDUKGRFDJ-YKOKTLGVSA-N	CCCCCCCCCCCCCCCCCC(OC[C@]([H])(COP(O)(O[C@](C(O)(C(O)(C(O)([C@](O)1[H])[H])[H])[H])([C@]1(O)[H])[H])=O)OC(CCC/C=C\C/C=C\C/C=C\C/C=C\CCCCC)=O)=O	1-stearoyl-2-arachidonoyl-GPI (18:0/20:4)	1-stearoyl-2-arachidonoyl-GPI (18:0/20:4)	383907-33-3	21403055	HMDB0009815			Pos Late	-2.20398	-2.41913	0.831635	0.940402	-0.215153
1-stearoyl-2-arachidonoyl-GPS (18:0/20:4)	100001872	402	52235	164206	Lipid	Phosphatidylserine (PS)	2525	NAMED	SVOUGFFDROZBJI-DNALCEECSA-N	O=C(CCCCCCCCCCCCCCCCC)OC[C@]([H])(COP(O)(OC[C@]([NH3+])(C([O-])=O)[H])=O)OC(CCC/C=C\C/C=C\C/C=C\C/C=C\CCCCC)=O	1-stearoyl-2-arachidonoyl-GPS (18:0/20:4)	1-stearoyl-2-arachidonoyl-GPS (18:0/20:4)			HMDB0012383		24779545	Pos Late	-1.71985	-3.51908	0.110616	0.596715	-1.79922
1-stearoyl-2-dihomo-linolenoyl-GPC (18:0/20:3n3 or 6)*	100009051	402	52629	165382	Lipid	Phosphatidylcholine (PC)	2346	NAMED	VGSUMLIRUGDCTF-NSMRCOLJSA-N	O=C(CCCCCCCCCCCCCCCCC)OC[C@]([H])(COP(OCC[N+](C)(C)C)([O-])=O)OC(CCCCCC/C=C\C/C=C\C/C=C\CCCCC)=O	1-stearoyl-2-dihomo-linolenoyl-GPC (18:0/20:3n3 or 6)*	1-stearoyl-2-dihomo-linolenoyl-GPC (18:0/20:3n3 or 6)*		24766712	HMDB0008047			Pos Late	-1.13099	-1.63819	0.330974	0.680431	-0.507196
1-stearoyl-2-dihomo-linolenoyl-GPE (18:0/20:3n3 or 6)*	100009215	402	57336	210835	Lipid	Phosphatidylethanolamine (PE)	2451	NAMED	XJPVAWWHABLYPE-KPRICRNFSA-N	O=C(CCCCCCCCCCCCCCCCC)OC[C@]([H])(COP(OCCN)(O)=O)OC(CCCCCC/C=C\C/C=C\C/C=C\CCCCC)=O	1-stearoyl-2-dihomo-linolenoyl-GPE (18:0/20:3n3 or 6)*	1-stearoyl-2-dihomo-linolenoyl-GPE (18:0/20:3n3 or 6)*		24768480	HMDB0009002		52924903	Pos Late	-1.42155	-2.03561	0.55722	0.793616	-0.614062
1-stearoyl-2-dihomo-linolenoyl-GPI (18:0/20:3n3 or 6)*	100009184	402	54984	208073	Lipid	Phosphatidylinositol (PI)	2575	NAMED	ZUGLBBVIAIBIKG-KXPCXWIZSA-N	O=C(CCCCCCCCCCCCCCCCC)OC[C@@]([H])(OC(CCCCCC/C=C\C/C=C\C/C=C\CCCCC)=O)COP(O[C@H]1[C@H](O)[C@@H](O)[C@H](O)[C@@H](O)[C@H]1O)(O)=O	1-stearoyl-2-dihomo-linolenoyl-GPI (18:0/20:3n3 or 6)*	1-stearoyl-2-dihomo-linolenoyl-GPI (18:0/20:3n3 or 6)*		24767699	HMDB0009814			Pos Late	-3.24059	-2.09313	0.403515	0.705952	1.14746
1-stearoyl-2-dihomo-linolenoyl-GPS (18:0/20:3n3 or 6)*	100010964	402	55010	208115	Lipid	Phosphatidylserine (PS)	2524	NAMED	LIBQKAKFGGIIDU-NVSSCHKGSA-N	O=C(CCCCCCCCCCCCCCCCC)OC[C@]([H])(COP(OC[C@](C(O)=O)([H])N)(O)=O)OC(CCCCCC/C=C\C/C=C\C/C=C\CCCCC)=O	1-stearoyl-2-dihomo-linolenoyl-GPS (18:0/20:3n3 or 6)*	1-stearoyl-2-dihomo-linolenoyl-GPS (18:0/20:3n3 or 6)*		34449015	HMDB12382			Pos Late	-1.42703	-2.81394	0.237505	0.671958	-1.38691
1-stearoyl-2-docosahexaenoyl-GPC (18:0/22:6)	100008916	402	52611	165343	Lipid	Phosphatidylcholine (PC)	2356	NAMED	FAUYAENFVCNTAL-PFFNLMTBSA-N	O=C(CC/C=C\C/C=C\C/C=C\C/C=C\C/C=C\C/C=C\CC)O[C@H](COC(CCCCCCCCCCCCCCCCC)=O)CO[P](OCC[N+](C)(C)C)([O-])=O	1-stearoyl-2-docosahexaenoyl-GPC (18:0/22:6)	1-stearoyl-2-docosahexaenoyl-GPC (18:0/22:6)	59403-52-0		HMDB0008057		24778876	Pos Late	-1.27656	-1.79786	0.185713	0.632308	-0.521304
1-stearoyl-2-docosahexaenoyl-GPE (18:0/22:6)*	100008992	402	52466	165134	Lipid	Phosphatidylethanolamine (PE)	2459	NAMED	XYYHNDVKALDFHQ-OXHZBIAZSA-N	O=C(CCCCCCCCCCCCCCCCC)OC[C@]([H])(COP(OCCN)(O)=O)OC(CC/C=C\C/C=C\C/C=C\C/C=C\C/C=C\C/C=C\CC)=O	1-stearoyl-2-docosahexaenoyl-GPE (18:0/22:6)*	1-stearoyl-2-docosahexaenoyl-GPE (18:0/22:6)*		7825748	HMDB0009012		9546798	Pos Late	-1.95244	-2.41981	0.428991	0.717955	-0.467374
1-stearoyl-2-docosahexaenoyl-GPI (18:0/22:6)*	100009067	402	52668	208072	Lipid	Phosphatidylinositol (PI)	2579	NAMED	DJVOKHFQPGWUPK-SWXQTFNJSA-N	O=C(CCCCCCCCCCCCCCCCC)OC[C@@]([H])(OC(CC/C=C\C/C=C\C/C=C\C/C=C\C/C=C\C/C=C\CC)=O)COP(O[C@H]1[C@H](O)[C@@H](O)[C@H](O)[C@@H](O)[C@H]1O)(O)=O	1-stearoyl-2-docosahexaenoyl-GPI (18:0/22:6)*	1-stearoyl-2-docosahexaenoyl-GPI (18:0/22:6)*		24767706	HMDB0009821		52927465	Pos Late	-1.85026	-2.40352	0.685231	0.866171	-0.553264
1-stearoyl-2-docosahexaenoyl-GPS (18:0/22:6)*	100001873	402	52696	208077	Lipid	Phosphatidylserine (PS)	2528	NAMED	XDVCLLIJRCKNQN-DYXVXJCOSA-N	O=C(CCCCCCCCCCCCCCCCC)OC[C@]([H])(COP(O)(OC[C@]([NH3+])(C([O-])=O)[H])=O)OC(CCC/C=C\C/C=C\C/C=C\C/C=C\C/C=C\C/C=C\C)=O	1-stearoyl-2-docosahexaenoyl-GPS (18:0/22:6)*	1-stearoyl-2-docosahexaenoyl-GPS (18:0/22:6)*	474943-18-5		HMDB0010167		24779546	Pos Late	-1.69878	-2.98233	0.250272	0.671958	-1.28354
1-stearoyl-2-docosapentaenoyl-GPC (18:0/22:5n3)*	100009141	402	52699	165472	Lipid	Phosphatidylcholine (PC)	2354	NAMED	MAAMGQXOTCBPFS-JPGWWKBXSA-N	O=C(CCCCCCCCCCCCCCCCC)OC[C@]([H])(COP(OCC[N+](C)(C)C)([O-])=O)OC(CCCCC/C=C\C/C=C\C/C=C\C/C=C\C/C=C\CC)=O	1-stearoyl-2-docosapentaenoyl-GPC (18:0/22:5n3)*	1-stearoyl-2-docosapentaenoyl-GPC (18:0/22:5n3)*		24766720	HMDB0008056		24778873	Pos Late	-1.2695	-1.68707	0.410553	0.705952	-0.417574
1-stearoyl-2-meadoyl-GPC (18:0/20:3n9)*	100009153	402	52738	165519	Lipid	Phosphatidylcholine (PC)	2347	NAMED	QXDDDGCNWRUEFM-UMKMFDOBSA-N	O=C(CCCCCCCCCCCCCCCCC)OC[C@]([H])(COP(OCC[N+](C)(C)C)([O-])=O)OC(CCC/C=C\C/C=C\C/C=C\CCCCCCCC)=O	1-stearoyl-2-meadoyl-GPC (18:0/20:3n9)*	1-stearoyl-2-meadoyl-GPC (18:0/20:3n9)*		24766711	HMDB0008046		24778855	Pos Late	-0.480763	-1.10805	0.218328	0.662026	-0.627283
1-stearoyl-2-oleoyl-GPC (18:0/18:1)	100008904	402	52438	164562	Lipid	Phosphatidylcholine (PC)	2339	NAMED	ATHVAWFAEPLPPQ-VRDBWYNSSA-N	O=C(CCCCCCCCCCCCCCCCC)OC[C@]([H])(COP(OCC[N+](C)(C)C)([O-])=O)OC(CCCCCCC/C=C\CCCCCCCC)=O	1-stearoyl-2-oleoyl-GPC (18:0/18:1)	1-stearoyl-2-oleoyl-GPC (18:0/18:1)	56421-10-4	24766704	HMDB0008038		24778825	Pos Late	-1.19916	-1.72588	0.396228	0.705952	-0.526718
1-stearoyl-2-oleoyl-GPE (18:0/18:1)	100001856	402	42448	164202	Lipid	Phosphatidylethanolamine (PE)	2442	NAMED	JQKOHRZNEOQNJE-AYBNWLFXSA-N	O=C(CCCCCCC/C=C/CCCCCCCC)O[C@@H](COP(OCCN)(O)=O)COC(CCCCCCCCCCCCCCCCC)=O	1-stearoyl-2-oleoyl-GPE (18:0/18:1)	1-stearoyl-2-oleoyl-GPE (18:0/18:1)			HMDB0008993		9546742	Pos Late	-1.33887	-1.92582	0.521412	0.757929	-0.586949
1-stearoyl-2-oleoyl-GPG (18:0/18:1)	100001866	305	52623	165367	Lipid	Phosphatidylglycerol (PG)	2544	NAMED	ZEFGRNLJASLRBZ-GXFQOPFSSA-N	O=P(OCC(O)CO)(O)OC[C@H](OC(CCCCCCC/C=C\CCCCCCCC)=O)COC(CCCCCCCCCCCCCCCCC)=O	1-stearoyl-2-oleoyl-GPG (18:0/18:1)	1-stearoyl-2-oleoyl-GPG (18:0/18:1)	322647-48-3		HMDB0010604		24779551	Polar	-1.57439	-2.21316	0.18734	0.632308	-0.638765
1-stearoyl-2-oleoyl-GPS (18:0/18:1)	100000639	402	19265	180966	Lipid	Phosphatidylserine (PS)	2522	NAMED	AJFWREUFUPEYII-PAHWMLEVSA-N	CCCCCCCCCCCCCCCCCC(OC[C@]([H])(COP(O)(OC[C@]([NH3+])(C([O-])=O)[H])=O)OC(CCCCCCC/C=C\CCCCCCCC)=O)=O	1-stearoyl-2-oleoyl-GPS (18:0/18:1)	1-stearoyl-2-oleoyl-GPS (18:0/18:1)		7826037	HMDB0010163		9547087	Pos Late	-1.45892	-2.63583	0.316773	0.680431	-1.1769
1-stearoyl-GPC (18:0)	100001271	402	33961	158603	Lipid	Lysophospholipid	2628	NAMED	IHNKQIMGVNPMTC-RUZDIDTESA-N	O[C@H](COC(CCCCCCCCCCCCCCCCC)=O)COP(OCC[N+](C)(C)C)([O-])=O	1-stearoyl-GPC (18:0)	1-stearoyl-GPC (18:0)	19420-57-6	435389	HMDB0010384		497300	Pos Late	-2.73836	-2.40394	0.302108	0.676147	0.334414
1-stearoyl-GPE (18:0)	100001461	402	42398	159466	Lipid	Lysophospholipid	2686	NAMED	BBYWOYAFBUOUFP-JOCHJYFZSA-N	O=P(OCC[NH3+])([O-])OC[C@H](O)COC(CCCCCCCCCCCCCCCCC)=O	1-stearoyl-GPE (18:0)	1-stearoyl-GPE (18:0)	69747-55-3	7826018	HMDB0011130		9547068	Pos Late	-1.13688	-1.44283	0.52642	0.763242	-0.305952
1-stearoyl-GPG (18:0)	100001462	209	34437	126952	Lipid	Lysophospholipid	2728	NAMED	HFJVKBVEKQHVTO-OZAIVSQSSA-N	O=P(OCC(O)CO)(O)OC[C@H](O)COC(CCCCCCCCCCCCCCCCC)=O	1-stearoyl-GPG (18:0)	1-stearoyl-GPG (18:0)		21403138				Neg	-1.23222	-2.30159	0.462188	0.722297	-1.06937
1-stearoyl-GPI (18:0)	100000656	209	19324	128173	Lipid	Lysophospholipid	2738	NAMED	MXAFDFDAIFZFET-CLBYPKMISA-N	[H]C(C(O)(C(O)([C@](O)1[H])[H])[H])([C@@](OP(O)(OC[C@@]([H])(COC(CCCCCCCCCCCCCCCCC)=O)O)=O)([C@]1(O)[H])[H])O	1-stearoyl-GPI (18:0)	1-stearoyl-GPI (18:0)	796963-93-4	21403067	HMDB0240261		71581135,42607495	Neg	-1.79285	-2.01056	0.769782	0.909357	-0.217703
1-stearoyl-GPS (18:0)*	100004327	209	45966	148646	Lipid	Lysophospholipid	2719	NAMED	ZPDQFUYPBVXUKS-KEKNWZKVSA-N	O=P(O)(OCC(O)COC(CCCCCCCCCCCCCCCCC)=O)OC[C@@H](C(O)=O)N	1-stearoyl-GPS (18:0)*	1-stearoyl-GPS (18:0)*		7826051	HMDB0061698		74819135	Neg	-1.02622	-2.14894	0.0947273	0.596715	-1.12272
1-stearyl-2-arachidonoyl-GPC (O-18:0/20:4)*	100009019	402	57333	210831	Lipid	Plasmalogen	2812	NAMED	GBNPCIWXLWZJGA-ADTCAWDJSA-N	CCCCCCCCCCCCCCCCCCOCC(OC(CCC/C=C/C/C=C/C/C=C/C/C=C/CCCCC)=O)COP([O-])(OCC[N+](C)(C)C)=O	1-stearyl-2-arachidonoyl-GPC (O-18:0/20:4)*	1-stearyl-2-arachidonoyl-GPC (O-18:0/20:4)*						Pos Late	-1.50897	-2.4451	0.272151	0.671958	-0.936131
1-stearyl-GPC (O-18:0)*	100009147	402	52703	165476	Lipid	Lysoplasmalogen	2849	NAMED	XKBJVQHMEXMFDZ-AREMUKBSSA-N	[H][C@](O)(COP(OCC[N+](C)(C)C)([O-])=O)COCCCCCCCCCCCCCCCCCC	1-stearyl-GPC (O-18:0)*	1-stearyl-GPC (O-18:0)*		2015318	HMDB0011149	C04317	2733532	Pos Late	-2.52475	-1.84882	0.17783	0.632308	0.675936
1,2-dilinoleoyl-GPE (18:2/18:2)*	100009217	402	53174	166599	Lipid	Phosphatidylethanolamine (PE)	2469	NAMED	SSCDRSKJTAQNNB-DWEQTYCFSA-N	O=C(CCCCCCC/C=C\C/C=C\CCCCC)OC[C@]([H])(COP(OCCN)(O)=O)OC(CCCCCCC/C=C\C/C=C\CCCCC)=O	1,2-dilinoleoyl-GPE (18:2/18:2)*	1,2-dilinoleoyl-GPE (18:2/18:2)*		7825762	HMDB0009093		9546812	Pos Late	-1.07912	-2.17676	0.342678	0.680431	-1.09764
1,2-dioleoyl-GPC (18:1/18:1)	100008905	402	52457	165141	Lipid	Phosphatidylcholine (PC)	2361	NAMED	SNKAWJBJQDLSFF-NVKMUCNASA-N	O=C(CCCCCCC/C=C\CCCCCCCC)OC[C@@]([H])(OC(CCCCCCC/C=C\CCCCCCCC)=O)COP([O-])(OCC[N+](C)(C)C)=O	1,2-dioleoyl-GPC (18:1/18:1)	1,2-dioleoyl-GPC (18:1/18:1)	4235-95-4	8525772	HMDB0000593		10350317	Pos Late	-1.57596	-2.23393	0.115523	0.596715	-0.657971
1,2-dioleoyl-GPE (18:1/18:1)	100008906	402	52609	165341	Lipid	Phosphatidylethanolamine (PE)	2460	NAMED	MWRBNPKJOOWZPW-NYVOMTAGSA-N	O=C(CCCCCCC/C=C\CCCCCCCC)OC[C@@]([H])(OC(CCCCCCC/C=C\CCCCCCCC)=O)COP([O-])(OCC[NH3+])=O	1,2-dioleoyl-GPE (18:1/18:1)	1,2-dioleoyl-GPE (18:1/18:1)	4004-05-1	7825707	HMDB0009059		9546757	Pos Late	-1.33824	-2.1857	0.3287	0.680431	-0.847462
1,2-dioleoyl-GPG (18:1/18:1)	1541	305	19142	165366	Lipid	Phosphatidylglycerol (PG)	2546	NAMED	DSNRWDQKZIEDDB-GCMPNPAFSA-N	OCC(COP(O)(OC[C@@]([H])(COC(CCCCCCC/C=C\CCCCCCCC)=O)OC(CCCCCCC/C=C\CCCCCCCC)=O)=O)O	1,2-dioleoyl-GPG (18:1/18:1)	1,2-dioleoyl-GPG (18:1/18:1)	67254-28-8	10020702	HMDB0010634		11846228	Polar	-1.44771	-3.11007	0.0628813	0.569029	-1.66236
1,2-dipalmitoyl-GPC (16:0/16:0)	100000657	402	19130	164201	Lipid	Phosphatidylcholine (PC)	2295	NAMED	KILNVBDSWZSGLL-KXQOOQHDSA-N	CCCCCCCCCCCCCCCC(OC[C@]([H])(COP([O-])(OCC[N+](C)(C)C)=O)OC(CCCCCCCCCCCCCCC)=O)=O	1,2-dipalmitoyl-GPC (16:0/16:0)	1,2-dipalmitoyl-GPC (16:0/16:0)	63-89-8	398235	HMDB0000564	D03585	452110	Pos Late	-1.89244	-2.60189	0.0552158	0.569029	-0.709444
1,2-dipalmitoyl-GPE (16:0/16:0)*	100009204	402	57341	210842	Lipid	Phosphatidylethanolamine (PE)	2421	NAMED	SLKDGVPOSSLUAI-PGUFJCEWSA-N	O=C(CCCCCCCCCCCCCCC)OC[C@]([H])(COP(OCCN)(O)=O)OC(CCCCCCCCCCCCCCC)=O	1,2-dipalmitoyl-GPE (16:0/16:0)*	1,2-dipalmitoyl-GPE (16:0/16:0)*		393103	HMDB0008923		445468	Pos Late	-2.04538	-2.47309	0.604374	0.826073	-0.427702
1,2-distearoyl-GPC (18:0/18:0)	100000660	402	19132	164204	Lipid	Phosphatidylcholine (PC)	2338	NAMED	NRJAVPSFFCBXDT-HUESYALOSA-N	CCCCCCCCCCCCCCCCCC(OC[C@]([H])(COP([O-])(OCC[N+](C)(C)C)=O)OC(CCCCCCCCCCCCCCCCC)=O)=O	1,2-distearoyl-GPC (18:0/18:0)	1,2-distearoyl-GPC (18:0/18:0)	816-94-4	85004	HMDB0008036		94190	Pos Late	-1.95954	-2.09572	0.883097	0.958988	-0.136181
10-heptadecenoate (17:1n7)	100001278	209	33971	126129	Lipid	Long Chain Monounsaturated Fatty Acid	1548	NAMED	GDTXICBNEOEPAZ-FPLPWBNLSA-N	O=C(O)CCCCCCCC/C=C\CCCCCC	10-heptadecenoate (17:1n7)	10-heptadecenoate (17:1n7)	29743-97-3	4471860	HMDB0060038		5312435	Neg	-0.980129	-1.5945	0.401159	0.705952	-0.61437
10-nonadecenoate (19:1n9)	100001277	209	33972	126131	Lipid	Long Chain Monounsaturated Fatty Acid	1557	NAMED	BBOWBNGUEWHNQZ-KTKRTIGZSA-N	O=C(O)CCCCCCCC/C=C\CCCCCCCC	10-nonadecenoate (19:1n9)	10-nonadecenoate (19:1n9)	73033-09-7	4471938	HMDB0013622		5312513	Neg	-0.093872	-1.40939	0.00519091	0.325694	-1.31552
2'-deoxycytidine	100000125	400	15949	155608	Nucleotide	Pyrimidine Metabolism, Cytidine containing	4281	NAMED	CKTSBUTUHBMZGZ-SHYZEUOFSA-N	[H][C@]1([H])[C@@](O)([H])[C@](CO)([H])O[C@]1(N2C(N=C(N)C=C2)=O)[H]	2'-deoxycytidine	2'-deoxycytidine	951-77-9	13117	HMDB0000014	C00881	13711	Pos Early	-0.326252	-0.0588762	0.805013	0.926586	0.267376
2'-deoxyuridine	536	209	52602	165330	Nucleotide	Pyrimidine Metabolism, Uracil containing	4254	NAMED	MXHRCPNRJAMMIM-UHFFFAOYSA-N	O=C(NC1=O)N(C=C1)C(CC2O)OC2CO	2'-deoxyuridine	2'-deoxyuridine	951-78-0	13118	HMDB0000012	C00526	13712	Neg	-1.65026	-0.858006	0.00861091	0.42787	0.792256
2'-O-methylcytidine	100010895	400	57554	211532	Nucleotide	Pyrimidine Metabolism, Cytidine containing	4283	NAMED	RFCQJGFZUQFYRF-ZOQUXTDFSA-N	O=C1N(C=CC(N)=N1)[C@@H]([C@H](OC)[C@@H]2O)O[C@@H]2CO	2'-O-methylcytidine	2'-O-methylcytidine	2140-72-9	133067			150971	Pos Early	-1.43608	-1.03161	0.253094	0.671958	0.404463
2'-O-methyluridine	100010896	209	57655	212709	Nucleotide	Pyrimidine Metabolism, Uracil containing	4242	NAMED	SXUXMRMBWZCMEN-ZOQUXTDFSA-N	CO[C@@H]1[C@@H]([C@H](O[C@H]1N2C=CC(NC2=O)=O)CO)O	2'-O-methyluridine	2'-O-methyluridine	2140-76-3	92343	HMDB0240328		102212	Neg	-0.938297	-0.627621	0.0481321	0.569029	0.310676
2-hydroxybutyrate/2-hydroxyisobutyrate	100008928	305	52281	164309	Amino Acid	Glutathione Metabolism	590	NAMED	AFENDNXGAFYKQO-UHFFFAOYSA-N	CCC(O)C(O)=O	2-hydroxybutyrate/2-hydroxyisobutyrate	2-hydroxybutyrate/2-hydroxyisobutyrate			HMDB0000729,HMDB00008	C21297,C05984	440864,4277439	Polar	-1.80412	-0.657674	0.229341	0.669457	1.14645
2-hydroxyglutarate	100002070	209	37253	143775	Lipid	Fatty Acid, Dicarboxylate	1680	NAMED	HWXBTNAVRSUOJR-UHFFFAOYSA-N	O=C(O)CCC(O)C(O)=O	2-hydroxyglutarate	2-hydroxyglutarate	40951-21-1	42	HMDB0059655	C02630	43	Neg	-2.34334	-1.27765	0.0633603	0.569029	1.06569
2-hydroxyhippurate (salicylurate)	1869	209	18281	124655	Xenobiotics	Benzoate Metabolism	4486	NAMED	ONJSZLXSECQROL-UHFFFAOYSA-N	O=C(C1=CC=CC=C1O)NCC(O)=O	2-hydroxyhippurate (salicylurate)	2-hydroxyhippurate (salicylurate)	487-54-7	9835	HMDB0000840	C07588	10253	Neg	-1.28235	-0.954927	0.374871	0.701824	0.327423
2-hydroxypalmitate	100001579	209	35675	128275	Lipid	Fatty Acid, Monohydroxy	1985	NAMED	JGHSBPIZNUXPLA-UHFFFAOYSA-N	O=C(O)C(O)CCCCCCCCCCCCCC	2-hydroxypalmitate	2-hydroxypalmitate	764-67-0	83805	HMDB0031057		12575964,92836,11065598	Neg	-1.41395	-1.43244	0.977425	0.996062	-0.0184891
2-methylbutyrylcarnitine (C5)	100001509	400	45095	157090	Amino Acid	Leucine, Isoleucine and Valine Metabolism	402	NAMED	IHCPDBBYTYJYIL-UHFFFAOYSA-N	CCC(C)C(OC(CC([O-])=O)C[N+](C)(C)C)=O	2-methylbutyrylcarnitine (C5)	2-methylbutyrylcarnitine (C5)	31023-25-3	4932320	HMDB0000378		6426901	Pos Early	-2.30894	-1.96522	0.241211	0.671958	0.343723
2-methylcitrate/homocitrate	100008929	209	52282	164310	Energy	TCA Cycle	1477	NAMED	YNOXCRMFGMSKIJ-UHFFFAOYSA-N	CC(C(O)=O)C(C(O)=O)(O)CC(O)=O	2-methylcitrate/homocitrate	2-methylcitrate/homocitrate			HMDB0003518,HMDB0000379	C01251	439459,515	Neg	-3.50582	-2.27893	0.0976096	0.596715	1.2269
2-myristoyl-GPC* (14:0)*	100001563	402	35626	158743	Lipid	Lysophospholipid	2613	NAMED	IGZPHNNYPPAPLA-OAQYLSRUSA-N	OC[C@](OC(CCCCCCCCCCCCC)=O)([H])COP(OCC[N+](C)(C)C)([O-])=O	2-myristoyl-GPC (14:0)*	2-myristoyl-GPC* (14:0)*		21403166	HMDB0010379		460604	Pos Late	-1.87707	-2.93611	0.0497425	0.569029	-1.05905
2-O-methylascorbic acid	100003258	305	63990	232912	Cofactors and Vitamins	Ascorbate and Aldarate Metabolism	4372	NAMED	RMHBODZVODTFAH-UHFFFAOYSA-N	OC1=C(OC)C(C(C(CO)O)O1)=O	2-O-methylascorbic acid	2-O-methylascorbic acid	17860-87-6	90149	HMDB0240294		54726398	Polar	-1.66165	-0.589759	0.191052	0.632308	1.07189
2-palmitoyl-GPC* (16:0)*	100001562	209	35253	126137	Lipid	Lysophospholipid	2618	NAMED	NEGQHKSYEYVFTD-HSZRJFAPSA-N	OC[C@](OC(CCCCCCCCCCCCCCC)=O)([H])COP(OCC[N+](C)(C)C)([O-])=O	2-palmitoyl-GPC (16:0)*	2-palmitoyl-GPC* (16:0)*		21403165	HMDB0061702		15061532	Neg	-1.72959	-2.1841	0.618771	0.833926	-0.454504
2-stearoyl-GPE (18:0)*	100003901	209	41220	142786	Lipid	Lysophospholipid	2687	NAMED	KIHAGWUUUHJRMS-JOCHJYFZSA-N	OC[C@@H](OC(CCCCCCCCCCCCCCCCC)=O)COP(OCC[NH3+])([O-])=O	2-stearoyl-GPE (18:0)*	2-stearoyl-GPE (18:0)*		24769218	HMDB0011129		90658453,53480667	Neg	-0.999262	-1.48318	0.263183	0.671958	-0.483919
2-stearoyl-GPI (18:0)*	100003008	209	39223	149867	Lipid	Lysophospholipid	2739	NAMED	GRWOGFDNIAYTPK-DTNGDMSLSA-N	[H]C(C(O)(C(O)([C@](O)1[H])[H])[H])([C@@](OP(O)(O[C@](COC(CCCCCCCCCCCCCCCCC)=O)(CO)[H])=O)([C@]1(O)[H])[H])O	2-stearoyl-GPI (18:0)*	2-stearoyl-GPI (18:0)*			HMDB0061704		131770413	Neg	-2.07013	-2.09873	0.967217	0.996062	-0.0285982
2,3-dihydroxy-5-methylthio-4-pentenoate (DMTPA)*	100020893	209	62805	220431	Amino Acid	Methionine, Cysteine, SAM and Taurine Metabolism	454	NAMED	XMZBEAXQGSBWLG-NSCUHMNNSA-N	OC(C(O)=O)C(O)/C=C/SC	2,3-dihydroxy-5-methylthio-4-pentenoate (DMTPA)*	2,3-dihydroxy-5-methylthio-4-pentenoate (DMTPA)*			HMDB0240388			Neg	-1.88974	-1.52217	0.638398	0.841249	0.367575
2R,3R-dihydroxybutyrate	100002367	305	63109	221751	Lipid	Fatty Acid, Dihydroxy	2051	NAMED	LOUGYXZSURQALL-PWNYCUMCSA-N	OC([C@H](O)[C@H](O)C)=O	2R,3R-dihydroxybutyrate	2R,3R-dihydroxybutyrate	759-06-8	17215960	HMDB0000498		13120901	Polar	-1.77586	-0.634644	0.250618	0.671958	1.14121
3-(3-amino-3-carboxypropyl)uridine*	100001426	209	62924	220780	Nucleotide	Pyrimidine Metabolism, Uracil containing	4263	NAMED	YXNIEZJFCGTDKV-UHFFFAOYSA-N	OCC1C(O)C(O)C(N2C=CC(N(CCC(C(O)=O)N)C2=O)=O)O1	3-(3-amino-3-carboxypropyl)uridine*	3-(3-amino-3-carboxypropyl)uridine*	52745-94-5	149669			171198	Neg	-2.75604	-2.42746	0.570113	0.806716	0.328578
3-(4-hydroxyphenyl)lactate (HPLA)	240	209	32197	123321	Amino Acid	Tyrosine Metabolism	186	NAMED	JVGVDSSUAVXRDY-UHFFFAOYSA-N	OC(C(O)=O)CC1=CC=C(O)C=C1	3-(4-hydroxyphenyl)lactate	3-(4-hydroxyphenyl)lactate (HPLA)	6482-98-0	9010	HMDB0000755	C03672	9378	Neg	-2.22783	-1.29929	0.0222503	0.501967	0.928534
3-formylindole	100020219	400	62863	220648	Xenobiotics	Food Component/Plant	4806	NAMED	OLNJUISKUQQNIM-UHFFFAOYSA-N	O=CC1=CNC2=CC=CC=C12	3-formylindole	3-formylindole	487-89-8	9838	HMDB29737	C08493	10256	Pos Early	-2.27763	-1.39897	0.118827	0.596715	0.87866
3-hydroxy-3-methylglutarate	112	305	531	146400	Lipid	Mevalonate Metabolism	3194	NAMED	NPOAOTPXWNWTSH-UHFFFAOYSA-N	CC(CC(O)=O)(CC(O)=O)O	3-hydroxy-3-methylglutarate	3-hydroxy-3-methylglutarate	503-49-1	4573695	HMDB0000355	C03761	1662,5459993	Polar	-3.15742	-3.06156	0.936133	0.975932	0.0958534
3-hydroxybutyrate (BHBA)	254	209	542	123171	Lipid	Ketone Bodies	1955	NAMED	WHBMMWSBFZVSSR-UHFFFAOYSA-N	CC(O)CC(O)=O	3-hydroxybutyrate (BHBA)	3-hydroxybutyrate (BHBA)	625-72-9	428	HMDB0000442,HMDB0000357,HMDB0000011	C03197,C01089	94318,441,92135	Neg	-1.75417	-1.26558	0.482293	0.725368	0.488583
3-hydroxybutyroylglycine**	100020211	400	62064	218870	Lipid	Fatty Acid Metabolism (Acyl Glycine)	1848	NAMED	VMIWHQCIHIUYCS-UHFFFAOYSA-N	O=C(CC(O)C)NCC(O)=O	3-hydroxybutyroylglycine**	3-hydroxybutyroylglycine**						Pos Early	-2.64083	-1.47815	0.168302	0.630263	1.16268
3-hydroxyhexanoate	100006367	305	53230	179403	Lipid	Fatty Acid, Monohydroxy	1996	NAMED	HPMGFDVTYHWBAG-UHFFFAOYSA-N	CCCC(O)CC(O)=O	3-hydroxyhexanoate	3-hydroxyhexanoate	10191-24-9	133518	HMDB0061652,HMDB0010718		151492	Polar	-2.53398	-2.16418	0.509174	0.75166	0.369804
3-hydroxyisobutyrate	111	305	1549	147711	Amino Acid	Leucine, Isoleucine and Valine Metabolism	433	NAMED	DBXBTMSZEOQQDU-UHFFFAOYSA-N	CC(C(O)=O)CO	3-hydroxyisobutyrate	3-hydroxyisobutyrate	2068-83-9	10140307	HMDB0000023,HMDB0000336	C01188,C06001	11966314	Polar	-2.18151	-1.47959	0.416907	0.708227	0.701917
3-hydroxyoctanoate	100000773	209	22001	126860	Lipid	Fatty Acid, Monohydroxy	1997	NAMED	NDPLAKGOSZHTPH-UHFFFAOYSA-N	OC(CC(O)=O)CCCCC	3-hydroxyoctanoate	3-hydroxyoctanoate	88930-08-9	24791	HMDB0001954	C20793	26613	Neg	-1.04311	-0.65073	0.463819	0.722635	0.392385
3-indoleglyoxylic acid	100020372	209	63583	222852	Xenobiotics	Food Component/Plant	5236	NAMED	DWLVFWDCSFTDOD-UHFFFAOYSA-N	OC(C(C1=CNC2=C1C=CC=C2)=O)=O	3-indoleglyoxylic acid	3-indoleglyoxylic acid	1477-49-2	66497			73863	Neg	-1.67327	-2.05544	0.529829	0.765377	-0.382172
3-indoxyl sulfate	100000467	209	27672	123315	Amino Acid	Tryptophan Metabolism	327	NAMED	BXFFHSIDQOFMLE-UHFFFAOYSA-N	O=S(OC2=CNC1=CC=CC=C12)(O)=O	3-indoxyl sulfate	3-indoxyl sulfate	2642-37-7	9840	HMDB0000682		10258	Neg	-1.54719	-1.33114	0.7444	0.899019	0.216048
3-methylglutaconate	100002458	305	57747	213342	Amino Acid	Leucine, Isoleucine and Valine Metabolism	372	NAMED	WKRBKYFIJPGYQC-DUXPYHPUSA-N	OC(C/C(C)=C/C(O)=O)=O	3-methylglutaconate	3-methylglutaconate	5746-90-7	1267861	HMDB0000522		1551553	Polar	-2.88838	-2.40194	0.686486	0.866171	0.486431
3-methylhistidine	100000042	209	15677	123265	Amino Acid	Histidine Metabolism	74	NAMED	JDHILDINMRGULE-LURJTMIESA-N	N[C@H](C(O)=O)CC1=CN=CN1C	3-methylhistidine	3-methylhistidine	368-16-1	58494	HMDB0000479	C01152	64969	Neg	-1.99543	-1.39164	0.0517036	0.569029	0.603788
3-phenylpropionate (hydrocinnamate)	100000010	209	15749	126035	Xenobiotics	Benzoate Metabolism	4595	NAMED	XMIIGOLPHOKFCH-UHFFFAOYSA-N	OC(CCC1=CC=CC=C1)=O	3-phenylpropionate (hydrocinnamate)	3-phenylpropionate (hydrocinnamate)	501-52-0	10181339	HMDB0000764	C05629	107	Neg	-1.61661	-1.60725	0.985871	0.997102	0.00935608
3-phosphoglycerate	132	209	1414	124549	Carbohydrate	Glycolysis, Gluconeogenesis, and Pyruvate Metabolism	1253	NAMED	OSJPPGNTCRNQQC-UHFFFAOYSA-N	OC(C(O)=O)COP(O)(O)=O	3-phosphoglycerate	3-phosphoglycerate	80731-10-8	10669764	HMDB0000807	C00597	724	Neg	-2.25124	-3.1857	0.104044	0.596715	-0.934461
3-sulfo-alanine	382	305	47089	180870	Amino Acid	Methionine, Cysteine, SAM and Taurine Metabolism	487	NAMED	XVOYSCVBGLVSOL-UHFFFAOYSA-N	O=C(O)C(N)CS(=O)(O)=O	3-sulfo-alanine	3-sulfo-alanine	498-40-8	65718	HMDB0002757	C00506	72886	Polar	-3.04599	-3.71081	0.61343	0.83295	-0.664822
3-ureidopropionate	1053	400	3155	155489	Nucleotide	Pyrimidine Metabolism, Uracil containing	4257	NAMED	JSJWCHRYRHKBBW-UHFFFAOYSA-N	OC(CCNC(N)=O)=O	3-ureidopropionate	3-ureidopropionate	462-88-4	109	HMDB0000026	C02642	111	Pos Early	-0.998694	-1.64954	0.621009	0.833926	-0.650846
4-cholesten-3-one	100002227	402	38125	164218	Lipid	Sterol	3238	NAMED	NYOXRYYXRWJDKP-UHFFFAOYSA-N	CC12C(CCC3C2CCC4(C)C3CCC4C(CCCC(C)C)C)=CC(CC1)=O	4-cholesten-3-one	4-cholesten-3-one	601-57-0	427	HMDB0000921	C00599	91477	Pos Late	-1.64032	-2.84174	0.0406718	0.569029	-1.20141
4-ethylphenyl sulfate	100001756	209	36099	144224	Xenobiotics	Benzoate Metabolism	4544	NAMED	DWZGLEPNCRFCEP-UHFFFAOYSA-N	O=S(OC1=CC=C(CC)C=C1)(O)=O	4-ethylphenylsulfate	4-ethylphenyl sulfate	123-07-9		HMDB0062551	C13637	20822574	Neg	-1.89751	-1.4831	0.127692	0.596715	0.414407
4-guanidinobutanoate	100000096	400	15681	155572	Amino Acid	Guanidino and Acetamido Metabolism	571	NAMED	TUHVEAJXIMEOSA-UHFFFAOYSA-N	N=C(N)NCCCC(O)=O	4-guanidinobutanoate	4-guanidinobutanoate	463-003,463-00-3	486	HMDB0003464	C01035	500	Pos Early	-1.87999	-1.6471	0.410304	0.705952	0.23289
4-hydroxyglutamate	100002544	400	40499	156749	Amino Acid	Glutamate Metabolism	53	NAMED	HBDWQSHEVMSFGY-SCQFTWEKSA-N	OC(C(O)=O)C[C@@H](C(O)=O)N	4-hydroxyglutamate	4-hydroxyglutamate	2485-33-8	388936	HMDB0001344	C03079	439902	Pos Early	-3.6035	-2.9544	0.345722	0.680431	0.649094
4-imidazoleacetate	100001207	400	32349	155910	Amino Acid	Histidine Metabolism	99	NAMED	PRJKNHOMHKJCEJ-UHFFFAOYSA-N	O=C(O)CC1=CNC=N1	4-imidazoleacetate	4-imidazoleacetate	645-65-8	86856	HMDB0002024	C02835	96215	Pos Early	-1.90794	-1.20071	0.266463	0.671958	0.707226
4-methylbenzenesulfonate	100002390	209	43592	152936	Xenobiotics	Chemical	6233	NAMED	JOXIMZWYDAKGHI-UHFFFAOYSA-N	CC1=CC=C(S(O)(=O)=O)C=C1	4-methylbenzenesulfonate	4-methylbenzenesulfonate	104-15-4	5876	HMDB0059933	C06677	85570	Neg	-2.71124	-2.57068	0.774793	0.912282	0.140561
4-methylcatechol sulfate	100004111	209	46146	144253	Xenobiotics	Benzoate Metabolism	4526	NAMED	NCOMUGOPQPRVSE-UHFFFAOYSA-N	OC1=CC(C)=CC=C1OS(O)(=O)=O	4-methylcatechol sulfate	4-methylcatechol sulfate			HMDB0240459		54104170	Neg	-1.96549	-1.54484	0.285551	0.671958	0.420642
4-quinolinecarboxylic acid	100021550	209	63767	223320	Xenobiotics	Chemical	6286	NAMED	VQMSRUREDGBWKT-UHFFFAOYSA-N	O=C(O)c1ccnc2c1cccc2	4-quinolinecarboxylic acid	4-quinolinecarboxylic acid	486-74-8	9826		C06414	10243	Neg	-1.79067	-1.32415	0.381106	0.701824	0.466518
4-vinylphenol sulfate	100001755	209	36098	144223	Xenobiotics	Benzoate Metabolism	4546	NAMED	IETVQHUKTKKBFF-UHFFFAOYSA-N	O=S(OC1=CC=C(C=C)C=C1)(O)=O	4-vinylphenol sulfate	4-vinylphenol sulfate	2628-17-3	4932200	HMDB0062775	C05627	6426766	Neg	-2.34603	-2.08698	0.489047	0.731624	0.259046
5-(galactosylhydroxy)-lysine	100002462	400	43582	208402	Amino Acid	Lysine Metabolism	122	NAMED	OWGKYELXGFKIHH-MYLOADSESA-N	O[C@@H]1[C@@H](O)[C@@H](O)[C@@H](CO)OC1OC(CCC(N)C(O)=O)CN	5-(galactosylhydroxy)-lysine	5-(galactosylhydroxy)-lysine	32448-36-5				66995551	Pos Early	-2.67701	-2.3247	0.395725	0.705952	0.352313
5-hydroxyindoleacetate	71	209	437	123157	Amino Acid	Tryptophan Metabolism	295	NAMED	DUUGKQCEGZLZNO-UHFFFAOYSA-N	OC1=CC=C(NC=C2CC(O)=O)C2=C1	5-hydroxyindoleacetate	5-hydroxyindoleacetate	54-16-0	1760	HMDB0000763	C05635	1826	Neg	-1.97176	-2.46428	0.322894	0.680431	-0.492522
5-hydroxylysine	100000054	400	15685	155573	Amino Acid	Lysine Metabolism	121	NAMED	YSMODUONRAFBET-AKGZTFGVSA-N	N[C@@H](CCC(O)CN)C(O)=O	5-hydroxylysine	5-hydroxylysine	13204-98-3	1002	HMDB0000450	C16741	3032849	Pos Early	-2.85065	-2.14849	0.590449	0.822254	0.702165
5-methyl-2'-deoxycytidine	100002300	400	38159	156463	Nucleotide	Pyrimidine Metabolism, Cytidine containing	4284	NAMED	LUCHPKXVUGJYGU-XLPZGREQSA-N	O[C@H]1C[C@H](N2C=C(C)C(N)=NC2=O)O[C@@H]1CO	5-methyl-2'-deoxycytidine	5-methyl-2'-deoxycytidine	838-07-3	389065	HMDB0002224	C03592	440055	Pos Early	-1.47547	-1.56052	0.879897	0.958034	-0.0850483
5-methylthioadenosine (MTA)	212	400	1419	155365	Amino Acid	Polyamine Metabolism	564	NAMED	WUUGFSXJNOTRMR-IOSLPCCCSA-N	NC1=NC=NC2=C1N=CN2[C@H]3[C@H](O)[C@H](O)[C@@H](CSC)O3	5-methylthioadenosine (MTA)	5-methylthioadenosine (MTA)	2457-80-9	388321	HMDB0001173	C00170	439176	Pos Early	-2.31817	-1.34041	0.166943	0.630263	0.977759
5-methylthioribose**	100002103	400	62100	218945	Amino Acid	Methionine, Cysteine, SAM and Taurine Metabolism	453	NAMED	OLVVOVIFTBSBBH-UHFFFAOYSA-N	OC1C(O)C(O)C(CSC)O1	5-methylthioribose**	5-methylthioribose**	23656-67-9	480	HMDB0001087		6419710	Pos Early	-2.13561	-2.19167	0.92673	0.973325	-0.0560662
5-methyluridine (ribothymidine)	100001446	209	35136	128207	Nucleotide	Pyrimidine Metabolism, Uracil containing	4243	NAMED	DWRXFEITVBNRMK-JXOAFFINSA-N	O[C@@H]1[C@H](O)[C@@H](CO)O[C@H]1N(C=C2C)C(NC2=O)=O	5-methyluridine (ribothymidine)	5-methyluridine (ribothymidine)	1463-10-1	393058	HMDB0000884		445408	Neg	-2.26615	-2.32842	0.901182	0.966287	-0.0622707
5-oxoproline	1021	209	1494	123209	Amino Acid	Glutathione Metabolism	587	NAMED	ODHCTXKNWHHXJC-VKHMYHEASA-N	O=C1CC[C@@H]([C@@](O)=O)N1	5-oxoproline	5-oxoproline	98-79-3	7127	HMDB0000267	C02237,C01879	439685,7405	Neg	-1.73677	-1.43093	0.245104	0.671958	0.305845
5,6-dihydrouridine	100001425	209	61833	218435	Nucleotide	Pyrimidine Metabolism, Uracil containing	4241	NAMED	ZPTBLXKRQACLCR-XVFCMESISA-N	OC[C@H]1O[C@@H](N2CCC(NC2=O)=O)[C@@H]([C@@H]1O)O	5,6-dihydrouridine	5,6-dihydrouridine	5627-05-4	85115	HMDB0000497		94312	Neg	-1.71425	-1.31623	0.254187	0.671958	0.39802
7-methylguanine	100001456	400	35114	156140	Nucleotide	Purine Metabolism, Guanine containing	4205	NAMED	FZWGECJQACGGTI-UHFFFAOYSA-N	O=C1C(N2C)=C(N=C2)N=C(N)N1	7-methylguanine	7-methylguanine	578-76-7	10883	HMDB0000897	C02242	135398679	Pos Early	-1.95248	-1.3327	0.413575	0.708227	0.61978
acetyl-CoA	1830	209	43840	145261	Lipid	Fatty Acid Metabolism	1490	NAMED	ZSLZBFCDCINBPY-AQMUXDAGSA-N	NC1=NC=NC2=C1N=CN2[C@H]3[C@H](O)[C@H](OP(O)(O)=O)[C@@H](COP(OP(OCC(C)(C)[C@H](O)C(NCCC(NCCSC(C)=O)=O)=O)(O)=O)(O)=O)O3	acetyl CoA	acetyl-CoA	102029-73-2	392413	HMDB0001206	C00024	444493	Neg	-1.98285	-1.60517	0.409659	0.705952	0.377677
acetylcarnitine (C2)	100000802	400	32198	155890	Lipid	Fatty Acid Metabolism (Acyl Carnitine, Short Chain)	1857	NAMED	RDHQFKQIGNGIED-MRVPVSSYSA-N	C[N+](C)(C)C[C@H](OC(C)=O)CC([O-])=O	acetylcarnitine (C2)	acetylcarnitine (C2)	5080-50-2	5406074	HMDB0000201	C02571	7045767	Pos Early	-2.25097	-2.11734	0.594932	0.825486	0.13363
aconitate [cis or trans]	100001359	209	46173	144239	Energy	TCA Cycle	1458	NAMED			aconitate [cis or trans]	aconitate [cis or trans]			HMDB0000958,HMDB000072	C004174,C02341	444212,643757	Neg	-2.97444	-2.1313	0.0980303	0.596715	0.843143
adenine	880	400	554	155319	Nucleotide	Purine Metabolism, Adenine containing	4166	NAMED	GFFGJBXGBJISGV-UHFFFAOYSA-N	NC1=NC=NC2=C1N=CN2	adenine	adenine	73-24-5	185	HMDB0000034	C00147	190	Pos Early	0.198444	-2.71708	0.0162297	0.490635	-2.91553
adenosine	798	400	555	155320	Nucleotide	Purine Metabolism, Adenine containing	4165	NAMED	OIRDTQYFTABQOQ-KQYNXXCUSA-N	NC1=NC=NC2=C1N=CN2[C@@]3([H])[C@@](O)([H])[C@@](O)([H])[C@](CO)([H])O3	adenosine	adenosine	58-61-7	54923	HMDB0000050	C00212	60961	Pos Early	-0.462686	-1.35009	0.424245	0.712689	-0.8874
adenosine 5'-diphosphoribose (ADP-ribose)	215	209	558	125963	Cofactors and Vitamins	Nicotinate and Nicotinamide Metabolism	4345	NAMED	SDMADEZQMYCSNO-UHFFFAOYSA-N	NC1=NC=NC2=C1N=CN2C3OC(C(C3O)O)COP(O)(OP(O)(OC4OC(C(C4O)O)CO)=O)=O	adenosine 5'-diphosphoribose (ADP-ribose)	adenosine 5'-diphosphoribose (ADP-ribose)	68414-18-6	3674071	HMDB0001178	C00301	192	Neg	-3.75222	-4.08041	0.23379	0.671958	-0.328192
ADP	208	209	3108	126001	Nucleotide	Purine Metabolism, Adenine containing	4157	NAMED	XTWYTFMLZFPYCI-KQYNXXCUSA-N	NC1=NC=NC2=C1N=CN2[C@@]3([H])[C@@](O)([H])[C@@](O)([H])[C@](COP(OP(O)(O)=O)(O)=O)([H])O3	adenosine 5'-diphosphate (ADP)	ADP	20398-34-9	5800	HMDB0001341	C00008	6022	Neg	-2.39112	-3.58499	0.113354	0.596715	-1.19387
AICA ribonucleotide	216	400	38325	156507	Nucleotide	Purine Metabolism, (Hypo)Xanthine/Inosine containing	4133	NAMED	NOTGFIUVDGNKRI-UHFFFAOYSA-N	NC(C1=C(N(C2OC(C(C2O)O)COP(O)(O)=O)C=N1)N)=O	AICA ribonucleotide	AICA ribonucleotide	3031-94-5	195	HMDB0001517	C04677	65110	Pos Early	-2.74231	-2.28882	0.496634	0.738749	0.453487
alanine	811	400	1126	155351	Amino Acid	Alanine and Aspartate Metabolism	29	NAMED	QNAYBMKLOCPYGJ-REOHCLBHSA-N	O=C(O)[C@@H](N)C	alanine	alanine	56-41-7	5735	HMDB0000161	C00041	5950	Pos Early	-1.80801	-1.16159	0.459087	0.722297	0.646419
alanylleucine	100001890	400	37093	156315	Peptide	Dipeptide	678	NAMED	RDIKFPRVLJLMER-UHFFFAOYSA-N	NC(C)C(NC(CC(C)C)C(O)=O)=O	alanylleucine	alanylleucine	1638-60-4	227831	HMDB0028691		259583	Pos Early	-2.26896	-1.49063	0.462321	0.722297	0.778326
alanyllysine	100003518	400	42008	179243	Peptide	Dipeptide	679	NAMED	QXRNAOYBCYVZCD-UHFFFAOYSA-N	O=C(C(C)N)NC(CCCCN)C(O)=O	alanyllysine	alanyllysine	68973-27-3	3343483	HMDB0028692		4130575	Pos Early	-0.630374	-1.16379	0.501783	0.742797	-0.533421
allantoic acid	218	305	33434	146950	Nucleotide	Purine Metabolism, (Hypo)Xanthine/Inosine containing	4153	NAMED	NUCLJNSWZCHRKL-UHFFFAOYSA-N	OC(C(NC(N)=O)NC(N)=O)=O	allantoic acid	allantoic acid	99-16-1	198	HMDB0001209	C00499	203	Polar	-2.3432	-1.35018	0.456093	0.722297	0.993019
allantoin	1002	305	1107	146424	Nucleotide	Purine Metabolism, (Hypo)Xanthine/Inosine containing	4152	NAMED	POJWUDADGALRAB-UHFFFAOYSA-N	O=C(N1)C(NC(N)=O)NC1=O	allantoin	allantoin	97-59-6	199	HMDB0000462	C02348,C01551,C02350	439714,204,439713	Polar	-2.03554	-0.916499	0.190307	0.632308	1.11904
alpha-CEHC sulfate	100005972	209	47666	153114	Cofactors and Vitamins	Tocopherol Metabolism	4391	NAMED	ZQMMTPNJGWUHCB-UHFFFAOYSA-N	CC1=C(OS(O)(=O)=O)C(C)=C2C(OC(C)(CCC(O)=O)CC2)=C1C	alpha-CEHC sulfate	alpha-CEHC sulfate						Neg	-1.93023	-1.5346	0.155784	0.630263	0.395634
alpha-glutamylglutamate	100000964	400	22166	155800	Peptide	Dipeptide	691	NAMED	KOSRFJWDECSPRO-WDSKDSINSA-N	N[C@H](C(N[C@@H](CCC(O)=O)C(O)=O)=O)CCC(O)=O	alpha-glutamylglutamate	alpha-glutamylglutamate	3929-61-1	388598	HMDB0028818	C01425	439500	Pos Early	-2.55298	-2.25226	0.433126	0.718252	0.300715
alpha-hydroxyisocaproate	100000706	209	22132	124683	Amino Acid	Leucine, Isoleucine and Valine Metabolism	352	NAMED	LVRFTAZAXQPQHI-UHFFFAOYSA-N	OC(C(CC(C)C)O)=O	alpha-hydroxyisocaproate	alpha-hydroxyisocaproate	10303-64-7	75520	HMDB0000665,HMDB00746,HMDB0000624	C03264	83697,92779,439960	Neg	-2.70819	-2.82606	0.887921	0.959363	-0.117873
alpha-hydroxyisovalerate	100001300	305	46537	146562	Amino Acid	Leucine, Isoleucine and Valine Metabolism	429	NAMED	NGEWQZIDQIYUNV-UHFFFAOYSA-N	OC(C(O)=O)C(C)C	alpha-hydroxyisovalerate	alpha-hydroxyisovalerate	600-37-3	90190	HMDB0000407		99823	Polar	-1.79918	-1.43378	0.568034	0.806716	0.365407
alpha-ketoglutaramate*	100002397	305	62101	218946	Amino Acid	Glutamate Metabolism	48	NAMED	COJBGNAUUSNXHX-UHFFFAOYSA-N	NC(CCC(C(O)=O)=O)=O	alpha-ketoglutaramate*	alpha-ketoglutaramate*	18465-19-5		HMDB0001552	C00940	48	Polar	-3.14465	2.77905	5.82901e-05	0.0214847	5.9237
alpha-ketoglutarate	93	305	528	146398	Energy	TCA Cycle	1462	NAMED	KPGXRSRHYNQIFN-UHFFFAOYSA-N	O=C(C(O)=O)CCC(O)=O	alpha-ketoglutarate	alpha-ketoglutarate	328-50-7,22202-68-2,305-72-6	50	HMDB0000208	C00026	51	Polar	-2.7602	-2.72264	0.971524	0.996062	0.0375642
AMP	209	400	32342	155907	Nucleotide	Purine Metabolism, Adenine containing	4158	NAMED	UDMBCSSLTHHNCD-UHFFFAOYSA-N	NC1=NC=NC2=C1N=CN2C3OC(C(C3O)O)COP(O)(O)=O	adenosine 5'-monophosphate (AMP)	AMP	149022-20-8	10239183	HMDB0000045	C00020	6083	Pos Early	-2.5309	-3.26731	0.470048	0.723197	-0.736409
arabitol/xylitol	100006430	305	48885	160479	Carbohydrate	Pentose Metabolism	1293	NAMED	HEBKCHPVOIAQTA-IMJSIDKUSA-N	OC[C@@H](C([C@H](CO)O)O)O	arabitol/xylitol	arabitol/xylitol			HMDB0001851,HMDB0000568,HMDB0002917	C00379,C00542,C01904	94154,6912	Polar	-2.57668	-1.62118	0.0645706	0.569029	0.9555
arabonate/xylonate	100006115	305	48255	153226	Carbohydrate	Pentose Metabolism	1299	NAMED	QXKAIJAYHKCRRA-JJYYJPOSSA-N	OC([C@H]([C@@H]([C@@H](CO)O)O)O)=O	arabonate/xylonate	arabonate/xylonate			HMDB0000539	C00502,C05411	122045,6602431	Polar	-3.59755	-3.4571	0.904536	0.966805	0.140452
arachidonate (20:4n6)	229	209	1110	125971	Lipid	Long Chain Polyunsaturated Fatty Acid (n3 and n6)	1590	NAMED	YZXBAPSDXZZRGB-DOFZRALJSA-N	CCCCC/C=C\C/C=C\C/C=C\C/C=C\CCCC(O)=O	arachidonate (20:4n6)	arachidonate (20:4n6)	506-32-1	392692	HMDB0001043	C00219	444899	Neg	0.379077	-1.12874	0.0667812	0.570675	-1.50782
arginine	231	400	1638	155435	Amino Acid	Urea cycle; Arginine and Proline Metabolism	490	NAMED	ODKSFYDXXFIFQN-UHFFFAOYSA-N	N=C(N)NCCCC(N)C(O)=O	arginine	arginine	1119-34-2	227	HMDB0000517	C00062	6322	Pos Early	-1.93114	-1.74588	0.535933	0.769125	0.185261
asparagine	917	400	512	155306	Amino Acid	Alanine and Aspartate Metabolism	40	NAMED	DCXYFEDJOCDNAF-REOHCLBHSA-N	NC(C[C@H](N)C(O)=O)=O	asparagine	asparagine	70-47-3	6031	HMDB0000168	C00152	6267	Pos Early	-2.35238	-0.988139	0.0446123	0.569029	1.36424
aspartate	234	400	443	155304	Amino Acid	Alanine and Aspartate Metabolism	36	NAMED	CKLJMWTZIZZHCS-UHFFFAOYSA-N	NC(C(O)=O)CC(O)=O	aspartate	aspartate	56-84-8	5745	HMDB0000191	C00049	5960	Pos Early	-2.04691	-0.900468	0.0551949	0.569029	1.14644
behenoyl dihydrosphingomyelin (d18:0/22:0)*	100009026	402	57331	210829	Lipid	Dihydrosphingomyelins	3119	NAMED	FONAXCRWZQFJHY-JCGOJSMZSA-N	[H][C@](NC(CCCCCCCCCCCCCCCCCCCCC)=O)(COP(OCC[N+](C)(C)C)([O-])=O)[C@@](O)([H])CCCCCCCCCCCCCCC	behenoyl dihydrosphingomyelin (d18:0/22:0)*	behenoyl dihydrosphingomyelin (d18:0/22:0)*		24846880	HMDB0012091		44260132	Pos Late	-1.6171	-0.74317	0.288211	0.671958	0.873935
behenoyl sphingomyelin (d18:1/22:0)*	100006294	402	48492	164533	Lipid	Sphingomyelins	3125	NAMED	FJJANLYCZUNFSE-TWKUQIQBSA-N	CCCCCCCCCCCCC/C=C/[C@@H](O)[C@@H](NC(CCCCCCCCCCCCCCCCCCCCC)=O)COP([O-])(OCC[N+](C)(C)C)=O	behenoyl sphingomyelin (d18:1/22:0)*	behenoyl sphingomyelin (d18:1/22:0)*		24846873	HMDB0012103		44260125	Pos Late	-1.43824	-1.36609	0.899384	0.966195	0.0721436
benzoate	100000008	209	15778	124867	Xenobiotics	Benzoate Metabolism	4497	NAMED	WPYMKLBDIGXBTP-UHFFFAOYSA-N	OC(C1=CC=CC=C1)=O	benzoate	benzoate	65-85-0	238	HMDB0001870	C00180	243	Neg	-1.34686	-0.911387	0.438074	0.721964	0.435471
beta-citrylglutamate	100003271	209	54923	208316	Amino Acid	Glutamate Metabolism	58	NAMED	GAQNUGISBQJMKO-UHFFFAOYSA-N	OC(CC(C(NC(CCC(O)=O)C(O)=O)=O)(CC(O)=O)O)=O	beta-citrylglutamate	beta-citrylglutamate	73590-26-8	19992713		C20775	189741	Neg	-2.52884	-2.58884	0.770696	0.909357	-0.0599963
beta-hydroxyisovalerate	1442	305	12129	147727	Amino Acid	Leucine, Isoleucine and Valine Metabolism	368	NAMED	AXFYFNCPONWUHW-UHFFFAOYSA-N	CC(C)(O)CC(O)=O	beta-hydroxyisovalerate	beta-hydroxyisovalerate	625-08-1	62571	HMDB0000754		69362	Polar	-1.21203	-0.522819	0.447977	0.722297	0.689211
betaine	799	400	3141	155487	Amino Acid	Glycine, Serine and Threonine Metabolism	7	NAMED	KWIUHFFTVRNATP-UHFFFAOYSA-N	O=C(C[N+](C)(C)C)[O-]	betaine	betaine	107-43-7	19951173,242	HMDB0000043	C00719	247	Pos Early	-2.31158	-1.34865	0.125821	0.596715	0.962924
butyrate/isobutyrate (4:0)	1143	209	40605	223227	Lipid	Short Chain Fatty Acid	1504	NAMED	FERIUCNNQQJTOY-UHFFFAOYSA-N	OC(CCC)=O	butyrate/isobutyrate (4:0)	butyrate/isobutyrate (4:0)	109-92-6	259	HMDB0000039	C00246	264	Neg	-3.21929	-3.41517	0.862102	0.951518	-0.195879
butyrylcarnitine (C4)	100001054	400	32412	155935	Lipid	Fatty Acid Metabolism (also BCAA Metabolism)	1785	NAMED	QWYFHHGCZUCMBN-SECBINFHSA-N	CCCC(O[C@H](CC([O-])=O)C[N+](C)(C)C)=O	butyrylcarnitine (C4)	butyrylcarnitine (C4)	25576-40-3	184820	HMDB0002013	C02862	439829	Pos Early	-1.29422	-1.98742	0.143798	0.605239	-0.6932
C-glycosyltryptophan	100006379	400	48782	157831	Amino Acid	Tryptophan Metabolism	266	NAMED	CPXSBHKDEPPWIX-RAYCSJGISA-N	N[C@H](C(O)=O)CC1=C([C@H]([C@H]([C@@H](O)[C@@H]2O)O)O[C@@H]2CO)NC3=CC=CC=C13	C-glycosyltryptophan	C-glycosyltryptophan	180509-18-6	9157171	HMDB0240296		10981970	Pos Early	-2.55051	-2.40167	0.691687	0.869368	0.148832
cadaverine	100000110	400	15308	155543	Amino Acid	Lysine Metabolism	136	NAMED	VHRGRCVQAFMJIZ-UHFFFAOYSA-N	NCCCCCN	cadaverine	cadaverine	462-94-2,1476-39-7	13866593	HMDB0002322	C01672	273	Pos Early	-1.89667	-2.78998	0.216454	0.662026	-0.89331
carnitine	100000007	400	15500	155554	Lipid	Carnitine Metabolism	1949	NAMED	PHIQHXFUZVPYII-ZCFIWIBFSA-N	[O-]C(C[C@@H](O)C[N+](C)(C)C)=O	carnitine	carnitine	461-05-2	10455	HMDB0000062	C00487,C00308	288	Pos Early	-2.61121	-1.94099	0.333864	0.680431	0.670218
carnosine	249	400	1768	155446	Amino Acid	Histidine Metabolism	86	NAMED	CQOVPNPJLQNMDC-ZETCQYMHSA-N	OC([C@H](CC1=CNC=N1)NC(CCN)=O)=O	carnosine	carnosine	305-84-0	388363	HMDB0000033	C00386	439224	Pos Early	-2.08869	-1.33947	0.135836	0.596715	0.749225
catechol sulfate	100001605	209	35320	143730	Xenobiotics	Benzoate Metabolism	4519	NAMED	MZPWKJZDOCIALD-UHFFFAOYSA-N	O=S(OC1=C(O)C=CC=C1)(O)=O	catechol sulfate	catechol sulfate	4918-96-1	2341024	HMDB0059724		3083879	Neg	-1.13769	-0.744443	0.324184	0.680431	0.393246
CDP-ethanolamine	100001407	400	34410	156112	Lipid	Phospholipid Metabolism	2256	NAMED	WVIMUEUQJFPNDK-UHFFFAOYSA-N	OC1C(N(C=CC(N)=N2)C2=O)OC(COP(OP(OCCN)(O)=O)(O)=O)C1O	cytidine-5'-diphosphoethanolamine	CDP-ethanolamine	72842-05-8	287	HMDB0001564	C00570	123727	Pos Early	-3.32092	-3.29552	0.97622	0.996062	0.0254002
ceramide (d16:1/24:1, d18:1/22:1)*	100015727	402	57437	211091	Lipid	Ceramides	3069	NAMED	ODRVSCJZSDNQBP-LMGPGFSZSA-N	OC(/C=C/CCCCCCCCCCC)C(CO)NC(CCCCCCCCCCCCC/C=C\CCCCCCCC)=O	ceramide (d16:1/24:1, d18:1/22:1)*	ceramide (d16:1/24:1, d18:1/22:1)*						Pos Late	-1.32859	-2.0924	0.457981	0.722297	-0.763813
ceramide (d18:1/14:0, d16:1/16:0)*	100015735	402	57432	211086	Lipid	Ceramides	3065	NAMED	ZKRPGPZHULJLKJ-IMVLJIQESA-N	OC(/C=C/CCCCCCCCCCCCC)C(CO)NC(CCCCCCCCCCCCC)=O	ceramide (d18:1/14:0, d16:1/16:0)*	ceramide (d18:1/14:0, d16:1/16:0)*			HMDB0240681,HMDB0011773			Pos Late	-1.45849	-2.53619	0.0886537	0.596715	-1.0777
ceramide (d18:1/17:0, d17:1/18:0)*	100015737	402	57434	211088	Lipid	Ceramides	3066	NAMED	ICWGMOFDULMCFL-SJCQXOIGSA-N	OC(/C=C/CCCCCCCCCCCCC)C(CO)NC(CCCCCCCCCCCCCCCC)=O	ceramide (d18:1/17:0, d17:1/18:0)*	ceramide (d18:1/17:0, d17:1/18:0)*			HMDB0240683,HMDB0240678			Pos Late	-2.31828	-2.61017	0.711948	0.878641	-0.291887
ceramide (d18:2/24:1, d18:1/24:2)*	100015744	402	57443	211097	Lipid	Ceramides	3070	NAMED	QMVWGDBKESWTON-OQKRWUNJSA-N	CCCCCCCCCCCCC/C=C/C(O)C(NC(CCC/C=C/CC/C=C/CCCCCCCCCCCCCC)=O)CO	ceramide (d18:2/24:1, d18:1/24:2)*	ceramide (d18:2/24:1, d18:1/24:2)*			HMDB0240679,HMDB0240680			Pos Late	-1.70282	-2.66441	0.340522	0.680431	-0.961589
chenodeoxycholate	1123	209	1563	125732	Lipid	Primary Bile Acid Metabolism	3475	NAMED	RUDATBOHQWOJDD-LXEZOOAESA-N	C[C@]12CC[C@]3([H])[C@@]4(C)CC[C@@H](O)C[C@@]4([H])C[C@@H](O)[C@@]3([H])[C@]1([H])CC[C@@]2(C(CCC(O)=O)C)[H]	chenodeoxycholate	chenodeoxycholate	474-25-9,474-24-9		HMDB0000518	C02528	10133	Neg	-2.80459	-0.388242	0.000888392	0.125263	2.41634
cholesterol	266	402	63	164177	Lipid	Sterol	3211	NAMED	HVYWMOMLDIMFJA-LBHVWCRMSA-N	CC1(C2C(C)CCCC(C)C)C(CC2)C(CC=C3C4(CC[C@H](O)C3)C)C4CC1	cholesterol	cholesterol	57-88-5	4937803	HMDB0000067	C00187	5997,6432564,11025495	Pos Late	-1.60683	-2.26979	0.364199	0.693948	-0.662959
cholesterol sulfate	100001606	305	35324	238705	Lipid	Sterol	3212	NAMED	BHYOQNUELFTYRT-UHFFFAOYSA-N	CC1(C2C(C)CCCC(C)C)C(CC2)C(CC=C3C4(CCC(OS(=O)(O)=O)C3)C)C4CC1	cholesterol sulfate	cholesterol sulfate	2864-50-8	4371550	HMDB00653	C18043	65076	Polar	-2.01207	-2.60541	0.0541113	0.569029	-0.593344
choline	1256	400	15506	155556	Lipid	Phospholipid Metabolism	2249	NAMED	CRBHXDCYXIISFC-UHFFFAOYSA-N	[O-]CC[N+](C)(C)C	choline	choline	67-48-1	149278	HMDB0000097	C00114	305	Pos Early	-1.7481	-1.49184	0.473032	0.723197	0.256261
cinnamoylglycine	100002253	209	38637	141886	Xenobiotics	Food Component/Plant	4874	NAMED	YAADMLWHGMUGQL-VOTSOKGWSA-N	O=C(NCC(O)=O)/C=C/C1=CC=CC=C1	cinnamoylglycine	cinnamoylglycine	16534-24-0	618829	HMDB0011621		709625	Neg	-2.37753	-2.79063	0.475224	0.723197	-0.413102
citraconate/glutaconate	100006438	305	47076	148336	Energy	TCA Cycle	1479	NAMED	HNEGQIOMVPPMNR-IHWYPQMZSA-N	C/C(C(O)=O)=C/C(O)=O	citraconate/glutaconate	citraconate/glutaconate			HMDB0000634,HMDB0000620	C02226,C02214	5280498,643798	Polar	-3.77809	-2.18454	0.244692	0.671958	1.59355
citrate	1124	209	1564	124575	Energy	TCA Cycle	1456	NAMED	KRKNYBCHXYNGOX-UHFFFAOYSA-N	OC(CC(CC(O)=O)(O)C(O)=O)=O	citrate	citrate	77-92-9	305	HMDB0000094	C00158	311	Neg	-2.54847	-2.38517	0.783694	0.917029	0.163299
citrulline	391	400	2132	155460	Amino Acid	Urea cycle; Arginine and Proline Metabolism	499	NAMED	RHGKLRLOHDJJDR-UHFFFAOYSA-N	NC(C(O)=O)CCCNC(N)=O	citrulline	citrulline	372-75-8	810	HMDB0000904	C00327	9750	Pos Early	-2.31382	-1.08573	0.174306	0.630263	1.22809
CMP	282	400	2372	155469	Nucleotide	Pyrimidine Metabolism, Cytidine containing	4266	NAMED	IERHLVCPSMICTF-UHFFFAOYSA-N	NC1=NC(N(C2OC(C(C2O)O)COP(O)(O)=O)C=C1)=O	cytidine 5'-monophosphate (5'-CMP)	CMP	63-37-6	5414497	HMDB0000095	C00055	6131	Pos Early	-2.9872	-2.70203	0.392313	0.705952	0.285172
CoA-glutathione*	269	209	62804	220430	Amino Acid	Glutathione Metabolism	601	NAMED	JYKWMJBUIXNJOG-JHKACSFWSA-N	O[C@H]1[C@H](N2C(N=CN=C3N)=C3N=C2)O[C@H](COP(OP(OCC(C)(C)C(C(NCCC(NCCSSC[C@@H](C(NCC(O)=O)=O)NC(CC[C@@H](C(O)=O)N)=O)=O)=O)O)(O)=O)(O)=O)[C@H]1OP(O)(O)=O	CoA-glutathione*	CoA-glutathione*	6477-52-7	10128089		C00920	46873828	Neg	-2.09361	-3.07059	0.0575165	0.569029	-0.976982
creatine	1221	400	27718	155838	Amino Acid	Creatine Metabolism	536	NAMED	CVSVTCORWBXHQV-UHFFFAOYSA-N	CN(C(N)=N)CC(O)=O	creatine	creatine	57-00-1	566	HMDB0000064	C00300	586	Pos Early	-3.02946	-3.49045	0.358972	0.687506	-0.460987
creatine phosphate	100000112	400	33951	156049	Amino Acid	Creatine Metabolism	538	NAMED	DRBBFCLWYRJSJZ-UHFFFAOYSA-N	N=C(N(C)CC(O)=O)NP(O)(O)=O	creatine phosphate	creatine phosphate	922-32-7,67-07-2	567	HMDB0001511	C02305	9548602,587	Pos Early	-3.27783	-2.91514	0.716077	0.87928	0.362693
creatinine	275	400	513	155307	Amino Acid	Creatine Metabolism	537	NAMED	DDRJAANPRJIHGJ-UHFFFAOYSA-N	CN(C(N1)=N)CC1=O	creatinine	creatinine	60-27-5	568	HMDB0000562	C00791	588	Pos Early	-1.90096	-1.55192	0.16894	0.630263	0.349045
cyclo(his-pro)	100002745	209	52353	164783	Peptide	Dipeptide	765	NAMED	NAKUGCPAQTUSBE-IUCAKERBSA-N	O=C([C@H](CC1=CN=CN1)NC2=O)N3[C@@]2([H])CCC3	cyclo(his-pro)	cyclo(his-pro)	53109-32-3	395717	HMDB0002053		449094,65137	Neg	-2.14212	-1.87335	0.701341	0.872049	0.268764
cysteine	800	400	1868	155454	Amino Acid	Methionine, Cysteine, SAM and Taurine Metabolism	461	NAMED	XUJNEKJLAYXESH-REOHCLBHSA-N	SC[C@H](N)C(O)=O	cysteine	cysteine	56-89-3,52-90-4	5653	HMDB0000574	C00097	5862	Pos Early	-3.59932	-2.17202	0.120966	0.596715	1.42729
cysteine-glutathione disulfide	100001437	400	35159	161190	Amino Acid	Glutathione Metabolism	581	NAMED	BNRXZEPOHPEEAS-UHFFFAOYSA-N	NC(C(O)=O)CCC(NC(CSSCC(N)C(O)=O)C(NCC(O)=O)=O)=O	cysteine-glutathione disulfide	cysteine-glutathione disulfide	13081-14-6	3455404	HMDB0000656	R00900	3080690	Pos Early	-1.68324	-1.70067	0.981388	0.997102	-0.0174288
cysteine s-sulfate	100000808	305	22176	165753	Amino Acid	Methionine, Cysteine, SAM and Taurine Metabolism	467	NAMED	NOKPBJYHPHHWAN-REOHCLBHSA-N	N[C@H](C(O)=O)CSS(O)(=O)=O	cysteine s-sulfate	cysteine s-sulfate	1637-71-4	102939	HMDB0000731	C05824	115015	Polar	-2.73303	-1.78518	0.416591	0.708227	0.947849
cystine	279	400	56	155296	Amino Acid	Methionine, Cysteine, SAM and Taurine Metabolism	468	NAMED	LEVWYRKDKASIDU-UHFFFAOYSA-N	NC(C(O)=O)CSSCC(N)C(O)=O	cystine	cystine	56-89-3	575	HMDB0000192	C00491	67678	Pos Early	-2.08549	-1.32539	0.240798	0.671958	0.760097
cytidine	827	400	514	155308	Nucleotide	Pyrimidine Metabolism, Cytidine containing	4270	NAMED	UHDGCWIWMRVCDJ-XVFCMESISA-N	OC[C@@H]1[C@H]([C@H]([C@H](N2C(N=C(C=C2)N)=O)O1)O)O	cytidine	cytidine	65-46-3	5940	HMDB0000089	C00475	6175	Pos Early	-0.416533	-1.42543	0.12647	0.596715	-1.0089
cytidine 2' or 3'-monophosphate (2' or 3'-CMP)	100019915	400	61705	218049	Nucleotide	Pyrimidine Metabolism, Cytidine containing	4268	NAMED	YQUAKORMLHPSLZ-XVFCMESISA-N	NC1=NC(N(C=C1)[C@@H]2O[C@@H]([C@H]([C@H]2OP(O)(O)=O)O)CO)=O	cytidine 2' or 3'-monophosphate (2' or 3'-CMP)	cytidine 2' or 3'-monophosphate (2' or 3'-CMP)			HMDB0240312,HMDB0011692	C03104,C05822	66535,53481031	Pos Early	-1.244	-1.66239	0.602123	0.826073	-0.418394
cytidine 2',3'-cyclic monophosphate	73	209	37465	127685	Nucleotide	Pyrimidine Metabolism, Cytidine containing	4269	NAMED	NMPZCCZXCOMSDQ-UHFFFAOYSA-N	NC1=NC(N(C2OC(C3OP(O)(OC23)=O)CO)C=C1)=O	cytidine 2',3'-cyclic monophosphate	cytidine 2',3'-cyclic monophosphate	15718-51-1	369711	HMDB0011691	C02354	23421172	Neg	-1.78232	-2.8722	0.00519724	0.325694	-1.08988
cytidine diphosphate	280	209	2841	127537	Nucleotide	Pyrimidine Metabolism, Cytidine containing	4265	NAMED	ZWIADYZPOWUWEW-UHFFFAOYSA-N	NC1=NC(N(C2OC(C(C2O)O)COP(O)(OP(O)(O)=O)=O)C=C1)=O	cytidine diphosphate	cytidine diphosphate	34393-59-4	5902	HMDB0001546	C00112	6132	Neg	-2.52313	-3.41262	0.230058	0.669457	-0.889495
cytidine triphosphate	281	209	2844	124613	Nucleotide	Pyrimidine Metabolism, Cytidine containing	4264	NAMED	PCDQPRRSZKQHHS-UHFFFAOYSA-N	NC1=NC(N(C2OC(C(C2O)O)COP(O)(OP(O)(OP(O)(O)=O)=O)=O)C=C1)=O	cytidine triphosphate	cytidine triphosphate	36051-68-0	573	HMDB0000082	C00063	6176	Neg	-3.17783	-3.84543	0.461781	0.722297	-0.667601
decanoylcarnitine (C10)	100001251	402	33941	158585	Lipid	Fatty Acid Metabolism (Acyl Carnitine, Medium Chain)	1877	NAMED	LZOSYCMHQXPBFU-UHFFFAOYSA-N	[O-]C(CC(C[N+](C)(C)C)OC(CCCCCCCCC)=O)=O	decanoylcarnitine (C10)	decanoylcarnitine (C10)	1492-27-9	8420677	HMDB0000651		10245190	Pos Late	-2.11265	-2.30245	0.766253	0.907913	-0.189801
deoxycarnitine	100001662	400	36747	156251	Lipid	Carnitine Metabolism	1948	NAMED	JHPNVNIEXXLNTR-UHFFFAOYSA-N	C[N+](C)(C)CCCC([O-])=O	deoxycarnitine	deoxycarnitine	6249-56-5	705	HMDB0001161	C01181	22620	Pos Early	-2.09804	-1.91476	0.63972	0.841249	0.183272
dihomolinoleate (20:2n6)	1231	209	17805	126039	Lipid	Long Chain Polyunsaturated Fatty Acid (n3 and n6)	1587	NAMED	XSXIVVZCUAHUJO-HZJYTTRNSA-N	O=C(O)CCCCCCCCC/C=C\C/C=C\CCCCC	dihomo-linoleate (20:2n6)	dihomolinoleate (20:2n6)	2091-39-6	4944228	HMDB0005060	C16525	6439848	Neg	0.385688	-1.07425	0.00277025	0.227702	-1.45994
dihomolinolenate (20:3n3 or 3n6)	100001739	209	35718	143707	Lipid	Long Chain Polyunsaturated Fatty Acid (n3 and n6)	1589	NAMED	AHANXAKGNAKFSK-PDBXOOCHSA-N	CC\C=C/C\C=C/C\C=C/CCCCCCCCCC(O)=O	dihomo-linolenate (20:3n3 or n6)	dihomolinolenate (20:3n3 or 3n6)	17046-59-2	4471954	HMDB0002925	C03242	5280581	Neg	0.407081	-0.731669	0.0184301	0.494979	-1.13875
dihydroxyacetone phosphate (DHAP)	309	400	15522	155557	Carbohydrate	Glycolysis, Gluconeogenesis, and Pyruvate Metabolism	1248	NAMED	GNGACRATGGDKBX-UHFFFAOYSA-N	OCC(COP(O)(O)=O)=O	dihydroxyacetone phosphate (DHAP)	dihydroxyacetone phosphate (DHAP)	102783-56-2	3833110	HMDB0001473	C00111	668	Pos Early	-2.16495	-3.1783	0.171667	0.630263	-1.01335
dimethylarginine (ADMA + SDMA)	100001810	400	36808	156271	Amino Acid	Urea cycle; Arginine and Proline Metabolism	505	NAMED	YDGMGEXADBMOMJ-LURJTMIESA-N	N[C@@H](CCCNC(N(C)C)=N)C(O)=O	dimethylarginine (SDMA + ADMA)	dimethylarginine (ADMA + SDMA)	102783-24-4	110375	HMDB0003334,HMDB0001539	C21189,C03626	123831,169148	Pos Early	-1.61003	-1.14584	0.08651	0.596715	0.464185
dimethylglycine	806	400	5086	155492	Amino Acid	Glycine, Serine and Threonine Metabolism	6	NAMED	FFDGPVCHZBVARC-UHFFFAOYSA-N	CN(C)CC(O)=O	dimethylglycine	dimethylglycine	1118-68-9	653	HMDB0000092	C03626	673	Pos Early	-2.24023	-0.874582	0.162528	0.630263	1.36565
docosahexaenoate (DHA; 22:6n3)	100000665	209	44675	126139	Lipid	Long Chain Polyunsaturated Fatty Acid (n3 and n6)	1580	NAMED	MBMBGCFOFBJSGT-KUBAVDMBSA-N	CC\C=C/C\C=C/C\C=C/C/C=C\C/C=C\C/C=C\CCC(O)=O	docosahexaenoate (DHA; 22:6n3)	docosahexaenoate (DHA; 22:6n3)	6217-54-5	393183	HMDB0002183	C06429	445580	Neg	-0.0510082	-1.10305	0.164875	0.630263	-1.05204
docosahexaenoyl ethanolamide	100004612	402	43768	218979	Lipid	Endocannabinoid	2181	NAMED	GEEHOLRSGZPBSM-KUBAVDMBSA-N	CC/C=C\C/C=C\C/C=C\C/C=C\C/C=C\C/C=C\CCC(NCCO)=O	docosahexaenoyl ethanolamide	docosahexaenoyl ethanolamide	162758-94-3	4446571	HMDB0013658		5283451	Pos Late	-2.29216	-2.64042	0.470858	0.723197	-0.348261
docosapentaenoate (DPA; 22:5n3)	100001181	209	32504	125862	Lipid	Long Chain Polyunsaturated Fatty Acid (n3 and n6)	1579	NAMED	YUFFSWGQGVEMMI-JLNKQSITSA-N	O=C(O)CCCCC/C=C\C/C=C\C/C=C\C/C=C\C/C=C\CC	docosapentaenoate (n3 DPA; 22:5n3)	docosapentaenoate (DPA; 22:5n3)	2234-74-4		HMDB0006528,HMDB0001976	C16513	6441454	Neg	-0.129163	-1.43927	0.105784	0.596715	-1.31011
dodecadienoate (12:2)*	100020478	209	62276	219247	Lipid	Fatty Acid, Dicarboxylate	1706	NAMED	QHRHXXRXWDTFLI-HZJYTTRNSA-N	CCCCC/C=C\C/C=C\CC(O)=O	dodecadienoate (12:2)*	dodecadienoate (12:2)*					25480	Neg	-2.52308	-2.73708	0.730649	0.888715	-0.214005
eicosapentaenoate (EPA; 20:5n3)	2050	209	18467	126840	Lipid	Long Chain Polyunsaturated Fatty Acid (n3 and n6)	1577	NAMED	JAZBEHYOTPTENJ-JLNKQSITSA-N	O=C(O)CCC\C=C/C/C=C\C/C=C\C/C=C\C/C=C\CC	eicosapentaenoate (EPA; 20:5n3)	eicosapentaenoate (EPA; 20:5n3)	10-2005-9,10417-94-4	393682	HMDB0001999	C06428	446284	Neg	-0.90294	-1.9317	0.149873	0.616994	-1.02876
eicosenoate (20:1n9 or 1n11)	100001335	209	33587	143715	Lipid	Long Chain Monounsaturated Fatty Acid	1560	NAMED	BITHHVVYSMSWAG-KTKRTIGZSA-N	O=C(O)CCCCCCCCC/C=C\CCCCCCCC	eicosenoate (20:1)	eicosenoate (20:1n9 or 1n11)		4445895	HMDB0002231,HMDB0062436	C16526	5282768,5282769,94159	Neg	-0.242529	-1.28592	0.189307	0.632308	-1.04339
erucate (22:1n9)	1087	209	1552	125983	Lipid	Long Chain Monounsaturated Fatty Acid	1564	NAMED	DPUOLQHDNGRHBS-KTKRTIGZSA-N	OC(CCCCCCCCCCC\C=C/CCCCCCCC)=O	erucate (22:1n9)	erucate (22:1n9)	112-86-7	7924	HMDB0002068	C08316	8216,5281116	Neg	-0.891743	-1.97592	0.069608	0.577337	-1.08418
erythritol	100000846	305	20699	146508	Xenobiotics	Food Component/Plant	4916	NAMED	UNXHWFMMPAWVPI-UHFFFAOYSA-N	OCC(O)C(CO)O	erythritol	erythritol	149-32-6	13835932	HMDB0002994	C00503	222285	Polar	-2.34311	-1.58916	0.11877	0.596715	0.75395
erythronate*	100001320	305	42420	148204	Carbohydrate	Aminosugar Metabolism	1448	NAMED	JPIJQSOTBSSVTP-PWNYCUMCSA-N	OC[C@@H](O)[C@@H](O)C(O)=O	erythronate*	erythronate*	88759-55-1	2061231	HMDB0000613		2781043	Polar	-2.67977	-1.79731	0.46854	0.723197	0.882463
FMN	100000251	209	15797	127541	Cofactors and Vitamins	Riboflavin Metabolism	4353	NAMED	FVTCRASFADXXNN-UHFFFAOYSA-N	CC1=C(C)C=C(N(CC(O)C(C(COP(O)(O)=O)O)O)C(C2=N3)=NC(NC2=O)=O)C3=C1	flavin mononucleotide (FMN)	FMN	130-40-5	690	HMDB0001520	C00061	643976	Neg	-2.38155	-2.39665	0.99094	0.997372	-0.015099
folate	328	209	1826	123223	Cofactors and Vitamins	Folate Metabolism	4406	NAMED	OVBPIULPVIDEAO-UHFFFAOYSA-N	OC1=C(N=C2CNC3=CC=C(C(NC(C(O)=O)CCC(O)=O)=O)C=C3)C(N=C2)=NC(N)=N1	folate	folate	59-30-3	5815	HMDB0000121	C00504	6037	Neg	-1.40524	-0.913168	0.277894	0.671958	0.492073
fructose	878	305	577	146410	Carbohydrate	Fructose, Mannose and Galactose Metabolism	1363	NAMED	RFSUNEUAIZKAJO-ARQDHWQXSA-N	OC[C@@]1(O)O[C@H](CO)[C@@H](O)[C@@H]1O	fructose	fructose	57-48-7	5764	HMDB0000660	C00095	2723872	Polar	-2.02464	-1.09724	0.174328	0.630263	0.927404
fructosyllysine	100005373	400	46227	221883	Amino Acid	Lysine Metabolism	123	NAMED	BFSYFTQDGRDJNV-QCNRFFRDSA-N	OC[C@@H](O)[C@@H](O)[C@H](O)C(CNCCCC[C@@H](N)C(O)=O)=O	fructosyllysine	fructosyllysine	21291-40-7	110281	HMDB0034879		9839580	Pos Early	-2.58177	-1.00322	0.133076	0.596715	1.57855
fumarate	330	305	1643	146876	Energy	TCA Cycle	1466	NAMED	VZCYOOQTPOCHFL-OWOJBTEDSA-N	OC(/C=C/C(O)=O)=O	fumarate	fumarate	100-17-8	10197150	HMDB0000134	C00122	444972	Polar	-3.18143	-3.48476	0.763594	0.906667	-0.303329
gamma-glutamylglutamate	331	400	36738	156248	Peptide	Gamma-glutamyl Amino Acid	649	NAMED	OWQDWQKWSLFFFR-UHFFFAOYSA-N	O=C(O)C(N)CCC(NC(C(O)=O)CCC(O)=O)=O	gamma-glutamylglutamate	gamma-glutamylglutamate	1116-22-9	83831	HMDB0011737	C05282	92865	Pos Early	-3.33686	-4.43894	0.457499	0.722297	-1.10208
gamma-glutamylglutamine	1140	400	2730	155470	Peptide	Gamma-glutamyl Amino Acid	650	NAMED	JBFYFLXEJFQWMU-WDSKDSINSA-N	O=C(N)CC[C@@H](C(O)=O)NC(CC[C@@H](C(O)=O)N)=O	gamma-glutamylglutamine	gamma-glutamylglutamine	10148-81-9	133013	HMDB0011738	C05283	150914	Pos Early	-2.21325	-1.54756	0.673838	0.859829	0.665692
gamma-glutamylisoleucine*	100001485	400	34456	156123	Peptide	Gamma-glutamyl Amino Acid	653	NAMED	SNCKGJWJABDZHI-SIPWABPFSA-N	CCC(C)[C@@H](C(O)=O)NC(CC[C@@H](C(O)=O)N)=O	gamma-glutamylisoleucine*	gamma-glutamylisoleucine*		21403145	HMDB0011170		22885096	Pos Early	-2.03465	-1.76956	0.840579	0.944524	0.265088
gamma-glutamylleucine	1268	400	18369	155662	Peptide	Gamma-glutamyl Amino Acid	654	NAMED	MYFMARDICOWMQP-YUMQZZPRSA-N	CC(C)C[C@@H](C(O)=O)NC(CC[C@@H](C(O)=O)N)=O	gamma-glutamylleucine	gamma-glutamylleucine	2566-39-4	133115	HMDB0011171		151023	Pos Early	-2.11839	-2.14385	0.978402	0.996062	-0.0254566
gamma-glutamylmethionine	100001313	400	44872	157084	Peptide	Gamma-glutamyl Amino Acid	657	NAMED	RQNSKRXMANOPQY-BQBZGAKWSA-N	O=C(O)[C@H](CCSC)NC(CC[C@@H](C(O)=O)N)=O	gamma-glutamylmethionine	gamma-glutamylmethionine	17663-87-5	5373147	HMDB0029155		7009567	Pos Early	-3.73529	-2.05438	0.249802	0.671958	1.68091
gamma-glutamylphenylalanine	100000491	209	33422	126077	Peptide	Gamma-glutamyl Amino Acid	658	NAMED	XHHOHZPNYFQJKL-QWRGUYRKSA-N	O=C(O)[C@H](CC1=CC=CC=C1)NC(CC[C@@H](C(O)=O)N)=O	gamma-glutamylphenylalanine	gamma-glutamylphenylalanine	7432-24-8	99868	HMDB0000594		111299	Neg	-1.91124	-1.54981	0.758184	0.902143	0.361433
gamma-glutamyltyrosine	1102	209	2734	123231	Peptide	Gamma-glutamyl Amino Acid	661	NAMED	VVLXCWVSSLFQDS-QWRGUYRKSA-N	OC(C=C1)=CC=C1C[C@@H](C(O)=O)NC(CC[C@@H](C(O)=O)N)=O	gamma-glutamyltyrosine	gamma-glutamyltyrosine	7432-23-7	85142	HMDB0011741		94340	Neg	-3.00776	-2.72757	0.791461	0.918486	0.280196
gamma-glutamylvaline	100001126	400	43829	157051	Peptide	Gamma-glutamyl Amino Acid	662	NAMED	AQAKHZVPOOGUCK-XPUUQOCRSA-N	O=C(N[C@H]([C@@](O)=O)C(C)C)CC[C@@H]([C@](O)=O)N	gamma-glutamylvaline	gamma-glutamylvaline	2746-34-1		HMDB0011172		7015683	Pos Early	-2.15702	-2.33016	0.857593	0.948396	-0.173144
glucose	572	305	20488	146506	Carbohydrate	Glycolysis, Gluconeogenesis, and Pyruvate Metabolism	1239	NAMED	WQZGKKKJIJFFOK-DVKNGEFBSA-N	O[C@H]1O[C@H](CO)[C@@H](O)[C@H](O)[C@H]1O	glucose	glucose	50-99-7	71358	HMDB0000122	C00031	5793	Polar	-2.30422	-1.41071	0.273614	0.671958	0.893507
glutamate	561	400	57	155297	Amino Acid	Glutamate Metabolism	46	NAMED	WHUUTDBJXJRKMK-VKHMYHEASA-N	O=C(O)[C@@H](N)CCC(O)=O	glutamate	glutamate	56-86-0	591	HMDB0000148	C00025,C00217	33032	Pos Early	-2.47509	-1.45561	0.128504	0.596715	1.01948
glutamate, gamma-methyl ester	100001103	400	33487	156024	Amino Acid	Glutamate Metabolism	56	NAMED	ZGEYCCHDTIDZAE-UHFFFAOYSA-N	O=C(CCC(C(O)=O)N)OC	glutamate, gamma-methyl ester	glutamate, gamma-methyl ester	1499-55-4,1499-55-4	66546	HMDB0061715		68662	Pos Early	-2.50222	-2.02775	0.578471	0.81361	0.474472
glutamine	563	400	53	155293	Amino Acid	Glutamate Metabolism	47	NAMED	ZDXPYRJPNDTMRX-VKHMYHEASA-N	OC([C@@H](N)CCC(N)=O)=O	glutamine	glutamine	56-85-9	5746	HMDB0000641	C00064	5961	Pos Early	-1.8127	-1.08453	0.0780002	0.596715	0.728173
glutamine_degradant*	100001540	400	46225	157124	Partially Characterized Molecules	Partially Characterized Molecules	6475	NAMED	NPWMTBZSRRLQNJ-UHFFFAOYSA-N	O=C(CCC1N)NC1=O	glutamine_degradant*	glutamine_degradant*	2353-44-8					Pos Early	-1.87037	-1.56012	0.418155	0.708227	0.310258
glutathione, oxidized (GSSG)	448	400	27727	155840	Amino Acid	Glutathione Metabolism	575	NAMED	YPZRWBKMTBYPTK-BJDJZHNGSA-N	O=C([C@@H](NC(CC[C@@H](C(O)=O)N)=O)CSSC[C@@H](C(NCC(O)=O)=O)NC(CC[C@@H](C(O)=O)N)=O)NCC(O)=O	glutathione, oxidized (GSSG)	glutathione, oxidized (GSSG)	103239-24-3	58835	HMDB0003337	D00031,C00127	65359	Pos Early	-2.9267	-2.64941	0.394775	0.705952	0.277288
glycerate	1052	305	1572	146444	Carbohydrate	Glycolysis, Gluconeogenesis, and Pyruvate Metabolism	1259	NAMED	RBNPOMFGQQGHHO-UHFFFAOYSA-N	O=C(O)C(O)CO	glycerate	glycerate	600-19-1	732	HMDB0000139,HMDB0006372	C00258	439194,752	Polar	-1.95297	-0.824094	0.293955	0.673947	1.12888
glycerol	1254	209	15122	126021	Lipid	Glycerolipid Metabolism	2859	NAMED	PEDCQBHIVMGVHV-UHFFFAOYSA-N	OC(CO)CO	glycerol	glycerol	56-81-5	733	HMDB0000131	C00116	753	Neg	-1.59804	-1.77682	0.672078	0.859829	-0.178789
glycerol 3-phosphate	100000258	209	43847	124709	Lipid	Glycerolipid Metabolism	2860	NAMED	AWUCVROLDVIAJX-UHFFFAOYSA-N	O=P(O)(OCC(CO)O)O	glycerol 3-phosphate	glycerol 3-phosphate	29849-82-9	734	HMDB0000126	C0093	754	Neg	-2.24893	-2.12602	0.823118	0.936282	0.122909
glycerophosphoethanolamine	100001620	305	37455	146982	Lipid	Phospholipid Metabolism	2257	NAMED	JZNWSCPGTDBMEW-UHFFFAOYSA-N	O=P(OCCN)(O)OCC(CO)O	glycerophosphoethanolamine	glycerophosphoethanolamine	33049-08-0	110410	HMDB0000114	C01233	123874	Polar	-3.71273	-4.01992	0.708065	0.876959	-0.307196
glycerophosphoglycerol	100001619	305	48857	160476	Lipid	Glycerolipid Metabolism	2865	NAMED	LLCSXHMJULHSJN-UHFFFAOYSA-N	OC(CO)COP(O)(OCC(CO)O)=O	glycerophosphoglycerol	glycerophosphoglycerol		388990	HMDB0240316	C03274	54575349	Polar	-2.5444	-2.138	0.796589	0.922096	0.406392
glycerophosphorylcholine (GPC)	100000269	400	15990	155613	Lipid	Phospholipid Metabolism	2253	NAMED	SUHOQUVVVLNYQR-MRVPVSSYSA-N	O=P(OCC[N+](C)(C)C)([O-])OC[C@H](O)CO	glycerophosphorylcholine (GPC)	glycerophosphorylcholine (GPC)	28319-77-9	571409	HMDB0000086	C00670	71920	Pos Early	-3.54501	-3.12726	0.627381	0.835803	0.41775
glycine	340	400	58	160611	Amino Acid	Glycine, Serine and Threonine Metabolism	1	NAMED	DHMQDGOQFOQNFH-UHFFFAOYSA-N	NCC(O)=O	glycine	glycine	56-40-6	730	HMDB0000123	C00037	750	Pos Early	-2.25182	-1.23333	0.117224	0.596715	1.01849
glycochenodeoxycholate	1628	209	32346	124921	Lipid	Primary Bile Acid Metabolism	3480	NAMED	GHCZAUBVMUEKKP-AZDOMVTHSA-N	O=C(NCC(O)=O)CC[C@@H](C)[C@@H]1[C@](CC[C@H]2[C@@]3([H])[C@H](O)C[C@@]4([H])C2(C)CC[C@@H](O)C4)(C)[C@]3([H])CC1	glycochenodeoxycholate	glycochenodeoxycholate	16564-43-5		HMDB0000637	C05466	12544	Neg	-2.27364	-1.69076	0.112098	0.596715	0.582874
glycocholate	342	209	18476	126842	Lipid	Primary Bile Acid Metabolism	3473	NAMED	RFDAIACWWDREDC-FRVQLJSFSA-N	O=C(CNC(CC[C@H]([C@@H]1[C@@]2(C)[C@@H](O)C[C@]3([H])[C@@]4(C)CC[C@@H](O)C[C@@]4([H])C[C@@H](O)[C@@]3([H])[C@]2([H])CC1)C)=O)O	glycocholate	glycocholate	475-31-0,863-57-0	9734	HMDB0000138	C01921	10140	Neg	-2.13238	-1.54856	0.0814797	0.596715	0.583823
glycocholenate sulfate*	100001989	209	32599	142563	Lipid	Secondary Bile Acid Metabolism	3554	NAMED	HCXZDHWUVRQLGC-UHFFFAOYSA-N	O=S(OC1CCC2(C)C(CCC3C2CCC4(C)C3CCC4C(CCC(NCC(O)=O)=O)C)=C1)(O)=O	glycocholenate sulfate*	glycocholenate sulfate*						Neg	-2.57962	-2.17919	0.229964	0.669457	0.400436
glycosyl-N-palmitoyl-sphingosine (d18:1/16:0)	100009272	402	53013	166346	Lipid	Hexosylceramides (HCER)	3076	NAMED	VJLLLMIZEJJZTE-NNTBDIJYSA-N	[H][C@](O)([C@@](NC(CCCCCCCCCCCCCCC)=O)(CO[C@@H]1O[C@H](CO)[C@@H](O)[C@H](O)[C@H]1O)[H])/C=C/CCCCCCCCCCCCC	glycosyl-N-palmitoyl-sphingosine (d18:1/16:0)	glycosyl-N-palmitoyl-sphingosine (d18:1/16:0)						Pos Late	-2.97295	-3.12569	0.833829	0.940559	-0.152741
glycylleucine	100001258	400	34398	156101	Peptide	Dipeptide	834	NAMED	DKEXFJVMVGETOO-LURJTMIESA-N	OC([C@@H](NC(CN)=O)CC(C)C)=O	glycylleucine	glycylleucine	869-19-2	83812	HMDB0000759	C02155	92843	Pos Early	-2.96458	-2.74941	0.822001	0.936282	0.215169
glycylvaline	100000487	400	18357	155655	Peptide	Dipeptide	844	NAMED	STKYPAFSDFAEPH-LURJTMIESA-N	CC(C)[C@@H](C(O)=O)NC(CN)=O	glycylvaline	glycylvaline	1963-21-9	2006926	HMDB0028854		2724807	Pos Early	-1.95641	-0.880182	0.222162	0.665771	1.07623
guaiacol sulfate	100004208	209	46111	143736	Xenobiotics	Benzoate Metabolism	4522	NAMED	AQTYXAPIHMXAAV-UHFFFAOYSA-N	COC1=C(OS(O)(=O)=O)C=CC=C1	guaiacol sulfate	guaiacol sulfate		21078	HMDB0060013		22473	Neg	-1.92574	-1.24142	0.0979348	0.596715	0.684322
guanosine	1099	209	1573	124583	Nucleotide	Purine Metabolism, Guanine containing	4201	NAMED	NYHBQMYGNKIUIF-UUOKFMHZSA-N	O=C1C(N=CN2[C@@]3([H])[C@@](O)([H])[C@@](O)([H])[C@](CO)([H])O3)=C2N=C(N)N1	guanosine	guanosine	118-00-3	6544	HMDB0000133	C00387	6802	Neg	-0.0157959	-1.58003	0.338744	0.680431	-1.56424
gulonate*	100001586	305	46957	148205	Cofactors and Vitamins	Ascorbate and Aldarate Metabolism	4377	NAMED	RGHNJXZEOKUKBD-NRXMZTRTSA-N	OC([C@H](O)[C@H](O)[C@H](O)[C@@H](O)CO)=O	gulonate*	gulonate*	20246-53-1	7969943	HMDB0003290	C00800	152304	Polar	-3.33039	-3.27845	0.968888	0.996062	0.0519394
HEPES	100000843	209	21248	124903	Xenobiotics	Chemical	6186	NAMED	JKMHFZQWWAIEOD-UHFFFAOYSA-N	OCCN1CCN(CCS(O)(=O)=O)CC1	HEPES	HEPES	7365-45-9	22278			23831	Neg	-1.58627	-1.27177	0.217769	0.662026	0.3145
heptadecasphingosine (d17:1)	100015724	402	57427	211080	Lipid	Sphingosines	3187	NAMED	RBEJCQPPFCKTRZ-LHMZYYNSSA-N	OC[C@H](N)[C@H](O)/C=C/CCCCCCCCCCCC	heptadecasphingosine (d17:1)	heptadecasphingosine (d17:1)	6918-48-5	4446670			5283557	Pos Late	-1.23664	-2.72733	0.00804044	0.42787	-1.49069
hexadecadienoate (16:2n6)	100009394	209	57652	212703	Lipid	Long Chain Polyunsaturated Fatty Acid (n3 and n6)	1583	NAMED	WPJGPAAPSBVXNU-HZJYTTRNSA-N	CCCCC/C=C\C/C=C\CCCCCC(O)=O	hexadecadienoate (16:2n6)	hexadecadienoate (16:2n6)	28290-73-5	13628094	HMDB0000477		13932172	Neg	-2.3826	-1.78607	0.481579	0.725368	0.596525
hexadecanedioate (C16)	100001614	209	35678	128277	Lipid	Fatty Acid, Dicarboxylate	1712	NAMED	QQHJDPROMQRDLA-UHFFFAOYSA-N	O=C(O)CCCCCCCCCCCCCCC(O)=O	hexadecanedioate (C16-DC)	hexadecanedioate (C16)	505-54-4	10027	HMDB0000672	C19615	10459	Neg	-1.47657	-1.35659	0.61689	0.833926	0.119981
hexadecasphingosine (d16:1)*	100015723	402	57428	211081	Lipid	Sphingosines	3186	NAMED	BTUSGZZCQZACPT-YYZTVXDQSA-N	OC[C@H](N)[C@H](O)/C=C/CCCCCCCCCCC	hexadecasphingosine (d16:1)*	hexadecasphingosine (d16:1)*		28533427			14767871	Pos Late	-1.78981	-2.30055	0.105087	0.596715	-0.510748
hexanoylcarnitine (C6)	100000781	400	32328	155906	Lipid	Fatty Acid Metabolism (Acyl Carnitine, Medium Chain)	1861	NAMED	VVPRQWTYSNDTEA-UHFFFAOYSA-N	O=C(CCCCC)OC(CC([O-])=O)C[N+](C)(C)C	hexanoylcarnitine (C6)	hexanoylcarnitine (C6)	6920-35-0	4932273	HMDB0000756		6426853	Pos Early	-2.48259	-1.82083	0.358623	0.687506	0.661762
hippurate	100000014	209	15753	124647	Xenobiotics	Benzoate Metabolism	4482	NAMED	QIAFMBKCNZACKA-UHFFFAOYSA-N	O=C(C1=CC=CC=C1)NCC(O)=O	hippurate	hippurate	495-69-2	451	HMDB0000714	C01586	464	Neg	-1.74126	-1.45564	0.374728	0.701824	0.285615
histidine	355	209	59	123153	Amino Acid	Histidine Metabolism	72	NAMED	HNDVDQJCIGZPNO-UHFFFAOYSA-N	NC(C(O)=O)CC1=CN=CN1	histidine	histidine	5934-29-2	752	HMDB0000177	C00135	6274	Neg	-1.8296	-1.32511	0.182169	0.632308	0.504488
histidine methyl ester	100001124	400	32493	161419	Amino Acid	Histidine Metabolism	104	NAMED	BXRMEWOQUXOLDH-LURJTMIESA-N	N[C@@H](CC1=CNC=N1)C(OC)=O	histidine methyl ester	histidine methyl ester	1499-46-3	83857			92893	Pos Early	-1.44405	-1.46457	0.934571	0.975932	-0.0205199
homoarginine	100000961	400	22137	155792	Amino Acid	Urea cycle; Arginine and Proline Metabolism	500	NAMED	QUOGESRFPZDMMT-YFKPBYRVSA-N	N[C@H](C(O)=O)CCCCNC(N)=N	homoarginine	homoarginine	156-86-5	8732	HMDB0000670	C01924	9085	Pos Early	-1.74022	-1.16291	0.052894	0.569029	0.577309
hydroquinone sulfate	100001604	209	35322	144222	Xenobiotics	Drug - Topical Agents	5987	NAMED	FPXPQMOQWJZYBL-UHFFFAOYSA-N	OC1=CC=C(C=C1)OS(=O)(O)=O	hydroquinone sulfate	hydroquinone sulfate	123-31-9	141624	HMDB0240263	C00530	161220	Neg	-2.63706	-2.47382	0.692773	0.869368	0.163239
hydroxyproline	1001	400	32306	155905	Amino Acid	Urea cycle; Arginine and Proline Metabolism	520	NAMED	PMMYEEVYMWASQN-DMTCNVIQSA-N	O[C@@H]1C[C@@H](C(O)=O)NC1	trans-4-hydroxyproline	hydroxyproline	51-35-4	5605	HMDB0000725	C01157	5810	Pos Early	-1.76929	-0.645166	0.123901	0.596715	1.12412
indoleacetate	100001034	209	27513	126866	Amino Acid	Tryptophan Metabolism	304	NAMED	SEOVTRFCIGRIMH-UHFFFAOYSA-N	OC(CC1=CNC2=C1C=CC=C2)=O	indoleacetate	indoleacetate	87-51-4,6505-45-9	780	HMDB0000197	C00954	802	Neg	-2.40192	-1.70498	0.145995	0.609933	0.696938
indolelactate	100000463	209	18349	124659	Amino Acid	Tryptophan Metabolism	303	NAMED	XGILAAMKEQUXLS-UHFFFAOYSA-N	OC(C(O)=O)CC1=CNC2=C1C=CC=C2	indolelactate	indolelactate	832-97-3	83867	HMDB0000671	C02043	92904	Neg	-2.15227	-1.64565	0.126644	0.596715	0.506629
inosine	361	209	1123	123191	Nucleotide	Purine Metabolism, (Hypo)Xanthine/Inosine containing	4138	NAMED	UGQMRVRMYYASKQ-KQYNXXCUSA-N	O[C@H]1[C@H](N2C(N=CN=C3O)=C3N=C2)O[C@H](CO)[C@H]1O	inosine	inosine	58-63-9	21241953	HMDB0000195	C00294	6021	Neg	1.42623	-0.497854	0.275786	0.671958	-1.92408
Isobar: hexose diphosphates	100002180	209	46896	148134	Carbohydrate	Glycolysis, Gluconeogenesis, and Pyruvate Metabolism	1246	NAMED	RNBGYGVWRKECFJ-UHFFFAOYSA-N	[H]C1(C([H])(C([H])(OC1(COP(O)(O)=O)O)COP(O)(O)=O)O)O	fructose 1,6-diphosphate/glucose 1,6-diphosphate/myo-inositol diphosphates	Isobar: hexose diphosphates			HMDB0001058,HMDB0003514	C01231,C00354,C05378	3934,124383956,10404962,718,4453,90658350,445557,82400	Neg	-2.38137	-3.37837	0.157239	0.630263	-0.997002
isobutyrylglycine (C4)	100001590	209	35437	128229	Amino Acid	Leucine, Isoleucine and Valine Metabolism	432	NAMED	DCICDMMXFIELDF-UHFFFAOYSA-N	O=C(O)CNC(C(C)C)=O	isobutyrylglycine	isobutyrylglycine (C4)	15926-18-8	9030891	HMDB0000730		10855600	Neg	-2.71358	-2.49096	0.750825	0.90099	0.222618
isocitrate	1206	400	12110	155516	Energy	TCA Cycle	1460	NAMED	ODBLHEXUDAPZAU-OKKQSCSOSA-N	OC(C[C@@H]([C@H](O)C(O)=O)[C@@](O)=O)=O	isocitrate	isocitrate	20226-99-7	1161	HMDB0001874	C00451	5318532	Pos Early	-2.51826	-3.0495	0.338825	0.680431	-0.531239
isoleucine	376	400	1125	155350	Amino Acid	Leucine, Isoleucine and Valine Metabolism	390	NAMED	AGPKZVBTJJNPAG-UHFFFAOYSA-N	NC(C(O)=O)C(C)CC	isoleucine	isoleucine	73-32-5	769	HMDB0000172	C06418,C00407,C16424	6306	Pos Early	-1.86137	-1.85256	0.977992	0.996062	0.00881012
isoleucylglycine	100003169	209	40008	141960	Peptide	Dipeptide	868	NAMED	UCGDDTHMMVWVMV-UHFFFAOYSA-N	O=C(C(C(CC)C)N)NCC(O)=O	isoleucylglycine	isoleucylglycine	868-28-0	303621	HMDB0028907		342532	Neg	-1.91569	-2.64706	0.34821	0.680431	-0.73137
isovalerate (C5)	100000708	209	44656	126996	Amino Acid	Leucine, Isoleucine and Valine Metabolism	356	NAMED	GWYFCOCPABKNJV-UHFFFAOYSA-N	CC(C)CC(O)=O	isovalerate (i5:0)	isovalerate (C5)	503-74-2	10001	HMDB0000718	C08262	10430	Neg	-3.04489	-2.01074	0.284845	0.671958	1.03415
isovalerylglycine	100001452	209	35107	126956	Amino Acid	Leucine, Isoleucine and Valine Metabolism	358	NAMED	ZRQXMKMBBMNNQC-UHFFFAOYSA-N	O=C(O)CNC(CC(C)C)=O	isovalerylglycine	isovalerylglycine	16284-60-9	475516	HMDB00678		546304	Neg	-2.45588	-2.3315	0.851219	0.945054	0.124378
kynurenate	98	209	1417	124553	Amino Acid	Tryptophan Metabolism	277	NAMED	HCZHHEIFKROPDY-UHFFFAOYSA-N	OC1=C(C=CC=C2)C2=NC(C(O)=O)=C1	kynurenate	kynurenate	492-27-3	3712	HMDB0000715	C01717	3845	Neg	-1.61547	-1.42318	0.672361	0.859829	0.192288
kynurenine	100000265	400	15140	155539	Amino Acid	Tryptophan Metabolism	272	NAMED	YGPSJZOEDVAXAB-QMMMGPOBSA-N	N[C@H](C(O)=O)CC(C1=CC=CC=C1N)=O	kynurenine	kynurenine	2922-83-0	141580	HMDB0000684	C00328	161166	Pos Early	-2.08668	-1.32362	0.196057	0.636165	0.763063
lactate	482	209	527	123163	Carbohydrate	Glycolysis, Gluconeogenesis, and Pyruvate Metabolism	1256	NAMED	JVTAAEKCZFNVCJ-UHFFFAOYSA-N	CC(O)C(O)=O	lactate	lactate	79-33-4	592	HMDB0000190	C00186	612	Neg	-1.702	-1.43532	0.312914	0.680431	0.266675
lactosyl-N-palmitoyl-sphingosine (d18:1/16:0)	100009030	402	53010	166340	Lipid	Lactosylceramides (LCER)	3106	NAMED	HLIJNIKSBCIDGO-QKLMXXKVSA-N	O=C(CCCCCCCCCCCCCCC)N[C@@]([C@]([H])(O)/C=C/CCCCCCCCCCCCC)([H])CO[C@H](O1)[C@H](O)[C@@H](O)[C@@H]([C@H]1CO)O[C@H](O2)[C@H](O)[C@@H](O)[C@H]([C@H]2CO)O	lactosyl-N-palmitoyl-sphingosine (d18:1/16:0)	lactosyl-N-palmitoyl-sphingosine (d18:1/16:0)	4201-62-1		HMDB0006750		53477895	Pos Late	-2.25341	-2.58875	0.748551	0.90099	-0.335337
leucine	397	400	60	155300	Amino Acid	Leucine, Isoleucine and Valine Metabolism	337	NAMED	ROHFNLRQFUQHCH-YFKPBYRVSA-N	O=C([C@H](CC(C)C)N)O	leucine	leucine	61-90-5		HMDB0000687	C00123	6106	Pos Early	-1.81732	-1.6172	0.405203	0.705952	0.200122
leucylalanine	100003179	400	40010	156665	Peptide	Dipeptide	882	NAMED	HSQGMTRYSIHDAC-UHFFFAOYSA-N	O=C(C(CC(C)C)N)NC(C)C(O)=O	leucylalanine	leucylalanine	7298-84-2	227625	HMDB0028922		81721	Pos Early	-1.76722	-1.62306	0.894251	0.962515	0.144157
leucylglutamine*	100003183	400	48189	157731	Peptide	Dipeptide	1062	NAMED	JYOAXOMPIXKMKK-UHFFFAOYSA-N	O=C(C(CC(C)C)N)NC(CCC(N)=O)C(O)=O	leucylglutamine*	leucylglutamine*		3511125	HMDB0028927		4305457	Pos Early	-1.713	-1.55729	0.789496	0.918486	0.155706
leucylglycine	100003185	209	40045	141970	Peptide	Dipeptide	887	NAMED	LESXFEZIFXFIQR-UHFFFAOYSA-N	O=C(C(CC(C)C)N)NCC(O)=O	leucylglycine	leucylglycine	686-50-0	71402	HMDB0028929		79070	Neg	-1.10958	-1.15856	0.95536	0.994138	-0.0489799
lignoceroyl sphingomyelin (d18:1/24:0)	100006298	402	57330	210828	Lipid	Sphingomyelins	3127	NAMED	QEDPUVGSSDPBMD-XTAIVQBESA-N	CCCCCCCCCCCCC/C=C/[C@@H](O)[C@@H](NC(CCCCCCCCCCCCCCCCCCCCCCC)=O)COP([O-])(OCC[N+](C)(C)C)=O	lignoceroyl sphingomyelin (d18:1/24:0)	lignoceroyl sphingomyelin (d18:1/24:0)	60037-60-7	24846875	HMDB0011697			Pos Late	-1.59761	-1.5293	0.925273	0.973325	0.0683087
linolenate (18:3n3 or 3n6)	100001337	209	34035	143703	Lipid	Long Chain Polyunsaturated Fatty Acid (n3 and n6)	1586	NAMED	DTOSIQBPPRVQHS-PDBXOOCHSA-N	O=C(O)CCCCCCC/C=C\C/C=C\C/C=C\CC	linolenate [alpha or gamma; (18:3n3 or 6)]	linolenate (18:3n3 or 3n6)		4444437	HMDB0003073,HMDB0001388	C06426,C06427	5280933,5280934	Neg	-2.27769	-3.13208	0.37723	0.701824	-0.854395
lysine	407	400	1301	155354	Amino Acid	Lysine Metabolism	107	NAMED	KDXKERNSBIXSRK-UHFFFAOYSA-N	NC(C(O)=O)CCCCN	lysine	lysine	56-87-1	5747	HMDB0003405	C00739,C00047	5962	Pos Early	-1.53184	-1.45626	0.832022	0.940402	0.0755794
lysylalanine	100003556	400	42006	179241	Peptide	Dipeptide	900	NAMED	QOOWRKBDDXQRHC-UHFFFAOYSA-N	O=C(C(CCCCN)N)NC(C)C(O)=O	lysylalanine	lysylalanine	17043-71-9	3319994	HMDB0028944		4106167	Pos Early	-1.81965	-2.00416	0.840824	0.944524	-0.184505
lysylleucine	100003196	400	40020	156673	Peptide	Dipeptide	907	NAMED	ATIPDCIQTUXABX-UHFFFAOYSA-N	O=C(C(CCCCN)N)NC(CC(C)C)C(O)=O	lysylleucine	lysylleucine	7369-79-1	3870665	HMDB0028955		4682588	Pos Early	-1.13037	-0.508273	0.640835	0.841249	0.622093
lyxonate	100019968	305	61858	218556	Carbohydrate	Pentose Metabolism	1306	NAMED	QXKAIJAYHKCRRA-PZGQECOJSA-N	OC[C@H](O)[C@@H](O)[C@@H](O)C(O)=O	lyxonate	lyxonate			HMDB0060255			Polar	-1.98111	-0.499298	0.287159	0.671958	1.48181
malate	409	209	1303	123199	Energy	TCA Cycle	1468	NAMED	BJEPYKJPYRNKOW-UHFFFAOYSA-N	OC(C(O)=O)CC(O)=O	malate	malate	6915-15-7	510	HMDB0031518,HMDB0000156,HMDB0000744	C00149,C00711,C00497	525	Neg	-1.55222	-1.00276	0.0633648	0.569029	0.549456
maltol sulfate	100006106	209	48696	222424	Xenobiotics	Food Component/Plant	4650	NAMED	PVWYGTJERKKPRW-UHFFFAOYSA-N	O=C1C=COC(C)=C1OS(=O)(O)=O	maltol sulfate	maltol sulfate						Neg	-2.34846	-1.77793	0.453493	0.722297	0.570531
maltose	913	305	15586	146486	Carbohydrate	Glycogen Metabolism	1316	NAMED	GUBGYTABKSRVRQ-ASMJPISFSA-N	O[C@@H]1[C@H]([C@H](O[C@@H]([C@H]1O)CO)O[C@H]2[C@@H]([C@H]([C@H](O[C@@H]2CO)O)O)O)O	maltose	maltose	6363-53-7	388469	HMDB0000163	C00208	10991489	Polar	-0.477557	-1.66221	0.267503	0.671958	-1.18466
maltotriose	100000276	209	44688	126149	Carbohydrate	Glycogen Metabolism	1313	NAMED	FYGDTMLNYKFZSV-DZOUCCHMSA-N	O[C@H]1[C@H](O)[C@@H](CO)O[C@H](O[C@@H]2[C@@H](CO)O[C@H](O[C@@H]3[C@@H](CO)OC(O)[C@H](O)[C@H]3O)[C@H](O)[C@H]2O)[C@@H]1O	maltotriose	maltotriose	1109-28-0	388669	HMDB0001262	C01835	439586	Neg	1.94135	0.712317	0.0635859	0.569029	-1.22903
mannitol/sorbitol	100001740	305	46142	146560	Carbohydrate	Fructose, Mannose and Galactose Metabolism	1368	NAMED	FBPFZTCFMRRESA-UHFFFAOYSA-N	OCC(O)C(O)C(O)C(O)CO	mannitol/sorbitol	mannitol/sorbitol		440	HMDB0000247,HMDB0000765	C00392,C00794	5780,6251	Polar	-1.85026	-0.81777	0.228812	0.669457	1.03249
mannonate*	100003695	305	62864	220652	Xenobiotics	Food Component/Plant	4980	NAMED	RGHNJXZEOKUKBD-MBMOQRBOSA-N	O=C([C@H]([C@H]([C@@H]([C@@H](CO)O)O)O)O)O	mannonate*	mannonate*	642-99-9	2496757			3246006	Polar	-2.74269	-1.33535	0.238506	0.671958	1.40734
mannose	803	305	584	146414	Carbohydrate	Fructose, Mannose and Galactose Metabolism	1369	NAMED	WQZGKKKJIJFFOK-DXQLJALPSA-N	O[C@@H]1C(CO)O[C@@H](O)[C@@H](O)[C@H]1O	mannose	mannose	3458-28-4	141983	HMDB0000169	C00159,C02209,C00936	82308,439680,185698,18950	Polar	-2.8432	-0.673154	0.0132995	0.490635	2.17005
mead acid (20:3n9)	100001472	209	35174	126980	Lipid	Long Chain Polyunsaturated Fatty Acid (n3 and n6)	1596	NAMED	UNSRRHDPHVZAHH-YOILPLPUSA-N	O=C(O)CCC\C=C/C/C=C\C/C=C\CCCCCCCC	mead acid (20:3n9)	mead acid (20:3n9)	20590-32-3	4471956	HMDB0010378		5312531	Neg	-0.521062	-2.48347	0.0801772	0.596715	-1.9624
methionine	415	209	1302	124789	Amino Acid	Methionine, Cysteine, SAM and Taurine Metabolism	440	NAMED	FFEARJCKVFRZRR-UHFFFAOYSA-N	CSCCC(N)C(O)=O	methionine	methionine	63-68-3	5907	HMDB0000696	C00073	6137	Neg	-0.797207	0.109877	0.330058	0.680431	0.907084
methionine sulfone	100004635	400	44878	157087	Amino Acid	Methionine, Cysteine, SAM and Taurine Metabolism	445	NAMED	UCUNFLYVYCGDHP-UHFFFAOYSA-N	O=S(C)(CCC(N)C(O)=O)=O	methionine sulfone	methionine sulfone	820-10-0	63154	HMDB0062174		69961	Pos Early	-2.43719	-2.17708	0.75034	0.90099	0.260114
methionine sulfoxide	100000039	400	18374	155665	Amino Acid	Methionine, Cysteine, SAM and Taurine Metabolism	446	NAMED	QEFRNWWLZKMPFJ-YGVKFDHGSA-N	O=C(O)[C@@H](N)CCS(C)=O	methionine sulfoxide	methionine sulfoxide	3226-65-1	139840	HMDB0002005	C02989	158980	Pos Early	-2.36162	-1.72631	0.211492	0.660297	0.635315
methyl glucopyranoside (alpha + beta)	100005864	400	46144	157118	Xenobiotics	Food Component/Plant	5112	NAMED	HOVAGTYPODGVJG-ZFYZTMLRSA-N	O[C@H]1[C@@H]([C@H]([C@H](O[C@@H]1CO)OC)O)O	methyl glucopyranoside (alpha + beta)	methyl glucopyranoside (alpha + beta)			HMDB0029965		445238,3036743,2108	Pos Early	-1.68153	-2.0468	0.737652	0.894701	-0.365268
methylphosphate	100001805	400	37070	156293	Nucleotide	Purine and Pyrimidine Metabolism	4303	NAMED	CAAULPUQFIIOTL-UHFFFAOYSA-N	O=P(O)(O)OC	methylphosphate	methylphosphate	7023-27-0	12578	HMDB61711		13130	Pos Early	-1.48838	-2.32734	0.0437546	0.569029	-0.838962
myo-inositol	363	305	1124	145716	Lipid	Inositol Metabolism	2218	NAMED	CDAISMWEOUEBRE-GPIVLXJGSA-N	O[C@@H]1[C@@H](O)[C@H](O)[C@H](O)[C@H](O)[C@H]1O	myo-inositol	myo-inositol	87-89-8	10239179	HMDB0000211	C00137	892	Polar	-1.90092	-0.783069	0.259695	0.671958	1.11785
myristoleoylcarnitine (C14:1)*	100006051	402	48182	160274	Lipid	Fatty Acid Metabolism (Acyl Carnitine, Monounsaturated)	1901	NAMED	ABVVZYXTZLEOHP-OLHLWXQYSA-N	O=C(CCCCCCC/C=C\CCCC)O[C@H](CC([O-])=O)C[N+](C)(C)C	myristoleoylcarnitine (C14:1)*	myristoleoylcarnitine (C14:1)*	889848-55-9	34999520	HMDB0240588		129691961	Pos Late	-1.73871	-1.19546	0.337209	0.680431	0.543245
myristoyl dihydrosphingomyelin (d18:0/14:0)*	100009038	402	57365	210891	Lipid	Dihydrosphingomyelins	3117	NAMED	MJAFYELZQYPMQG-MPQUPPDSSA-N	[H][C@](NC(CCCCCCCCCCCCC)=O)(COP(OCC[N+](C)(C)C)([O-])=O)[C@@](O)([H])CCCCCCCCCCCCCCC	myristoyl dihydrosphingomyelin (d18:0/14:0)*	myristoyl dihydrosphingomyelin (d18:0/14:0)*		24846886	HMDB0012085		44260138	Pos Late	-3.03455	-3.26943	0.342938	0.680431	-0.234871
myristoylcarnitine (C14)	100001270	402	33952	158596	Lipid	Fatty Acid Metabolism (Acyl Carnitine, Long Chain Saturated)	1879	NAMED	PSHXNVGSVNEJBD-UHFFFAOYSA-N	O=C(CCCCCCCCCCCCC)OC(CC([O-])=O)C[N+](C)(C)C	myristoylcarnitine (C14)	myristoylcarnitine (C14)	18822-89-4	4932274	HMDB0005066		6426854	Pos Late	-2.41066	-1.90443	0.577269	0.81361	0.506227
N-acetyl-isoputreanine	100020487	400	62309	219289	Amino Acid	Polyamine Metabolism	552	NAMED	YGIAGXACEXFIDU-UHFFFAOYSA-N	O=C(C)NCCCNCCCC(O)=O	N-acetyl-isoputreanine	N-acetyl-isoputreanine					131802901	Pos Early	-1.65956	-1.43242	0.497739	0.738749	0.22714
N-acetylalanine	1110	209	1585	124585	Amino Acid	Alanine and Aspartate Metabolism	31	NAMED	KTHDTJVBEPMMGL-VKHMYHEASA-N	O=C(O)[C@@H](NC(C)=O)C	N-acetylalanine	N-acetylalanine	97-69-8	79449	HMDB0000766	C02847	88064	Neg	-1.51774	-1.49593	0.976206	0.996062	0.0218074
N-acetylarginine	100001266	400	33953	156051	Amino Acid	Urea cycle; Arginine and Proline Metabolism	506	NAMED	SNEIUMQYRCDYCH-LURJTMIESA-N	O=C(O)[C@@H](NC(C)=O)CCCNC(N)=N	N-acetylarginine	N-acetylarginine	155-84-0	60752	HMDB0004620	C02562	67427	Pos Early	-2.62562	-2.06641	0.355188	0.687506	0.559212
N-acetylasparagine	100001257	400	33942	156040	Amino Acid	Alanine and Aspartate Metabolism	42	NAMED	HXFOXFJUNFFYMO-BYPYZUCNSA-N	OC([C@@H](NC(C)=O)CC(N)=O)=O	N-acetylasparagine	N-acetylasparagine	4033-40-3	90090	HMDB0006028		99715	Pos Early	-2.81992	-2.67944	0.890209	0.959996	0.140483
N-acetylaspartate (NAA)	100000787	305	22185	147184	Amino Acid	Alanine and Aspartate Metabolism	37	NAMED	OTCCIMWXFLJLIA-BYPYZUCNSA-N	OC([C@@H](NC(C)=O)CC(O)=O)=O	N-acetylaspartate (NAA)	N-acetylaspartate (NAA)	997-55-7,997-55-7	58576	HMDB0000812	C01042	65065	Polar	-3.41295	-3.86862	0.695559	0.869835	-0.455674
N-acetylglucosamine/N-acetylgalactosamine	100006435	400	46539	166536	Carbohydrate	Aminosugar Metabolism	1450	NAMED	OVRNDRQMDRJTHS-FMDGEEDCSA-N	O[C@@H]1[C@H]([C@@H](O[C@@H]([C@H]1O)CO)O)NC(C)=O	N-acetylglucosamine/N-acetylgalactosamine	N-acetylglucosamine/N-acetylgalactosamine			HMDB0000212,HMDB0000215	C01074	439174,84265	Pos Early	-2.29163	-1.57395	0.421271	0.711368	0.717676
N-acetylglucosaminylasparagine	1215	400	48149	157725	Carbohydrate	Aminosugar Metabolism	1447	NAMED	YTTRPBWEMMPYSW-VFFCQLMOSA-N	O[C@H]1[C@H](O)[C@@H](CO)O[C@@H](NC(CC(N)C(O)=O)=O)[C@@H]1NC(C)=O	N-acetylglucosaminylasparagine	N-acetylglucosaminylasparagine	2776-93-4	21403014	HMDB0000489	C04540	123826	Pos Early	-3.17161	-3.04753	0.851006	0.945054	0.124074
N-acetylglutamate	100000282	400	15720	155584	Amino Acid	Glutamate Metabolism	49	NAMED	RFMMMVDNIPUKGG-YFKPBYRVSA-N	O=C(O)CC[C@@H](C(O)=O)NC(C)=O	N-acetylglutamate	N-acetylglutamate	5817-08-3	1266066	HMDB0001138	C00624	70914	Pos Early	-3.37885	-2.85604	0.595696	0.825486	0.522806
N-acetylglutamine	100001253	209	33943	126101	Amino Acid	Glutamate Metabolism	50	NAMED	KSMRODHGGIIXDV-YFKPBYRVSA-N	OC([C@H](CCC(N)=O)NC(C)=O)=O	N-acetylglutamine	N-acetylglutamine	2490-97-3	158492	HMDB0006029	C02716	182230	Neg	-2.72728	-2.06043	0.0165948	0.490635	0.666846
N-acetylglycine	100001006	400	27710	155837	Amino Acid	Glycine, Serine and Threonine Metabolism	2	NAMED	OKJIRPAQVSHGFK-UHFFFAOYSA-N	O=C(O)C(NC(C)=O)[H]	N-acetylglycine	N-acetylglycine	543-24-8	10507	HMDB0000532		10972	Pos Early	-2.51694	-0.822672	0.0530822	0.569029	1.69426
N-acetylhistidine	100001293	209	33946	126105	Amino Acid	Histidine Metabolism	75	NAMED	KBOJOGQFRVVWBH-ZETCQYMHSA-N	OC([C@@H](NC(C)=O)CC1=CNC=N1)=O	N-acetylhistidine	N-acetylhistidine	39145-52-3	68142	HMDB0032055	C02997	75619	Neg	-2.39074	-1.73892	0.456553	0.722297	0.65182
N-acetylisoleucine	100001276	209	33967	126125	Amino Acid	Leucine, Isoleucine and Valine Metabolism	392	NAMED	JDTWZSUNGHMMJM-MSZQBOFLSA-N	CC(N[C@H](C(O)=O)C(C)CC)=O	N-acetylisoleucine	N-acetylisoleucine	3077-46-1	2081100	HMDB0061684		306109	Neg	-2.63828	-1.88946	0.205414	0.647225	0.748816
N-acetylleucine	1082	209	1587	126818	Amino Acid	Leucine, Isoleucine and Valine Metabolism	341	NAMED	WXNXCEHXYPACJF-ZETCQYMHSA-N	O=C(O)[C@H](CC(C)C)NC(C)=O	N-acetylleucine	N-acetylleucine	1188-21-2	64075	HMDB0011756	C02710	70912	Neg	-2.51029	-1.93495	0.0485312	0.569029	0.575338
N-acetylmethionine	1083	209	1589	124587	Amino Acid	Methionine, Cysteine, SAM and Taurine Metabolism	441	NAMED	XUYPXLNMDZIRQH-LURJTMIESA-N	O=C(O)[C@H](CCSC)NC(C)=O	N-acetylmethionine	N-acetylmethionine	65-82-7	395338	HMDB0011745	C02712	448580	Neg	-1.90698	-1.85769	0.969072	0.996062	0.0492896
N-acetylmethionine sulfoxide	100005463	400	45428	157095	Amino Acid	Methionine, Cysteine, SAM and Taurine Metabolism	447	NAMED	NPIMMZJBURSMON-UHFFFAOYSA-N	OC(C(CCS(C)=O)NC(C)=O)=O	N-acetylmethionine sulfoxide	N-acetylmethionine sulfoxide	108646-71-5	167798			11902949	Pos Early	-2.66903	-2.39421	0.718171	0.87928	0.274821
N-acetylneuraminate	1162	400	32377	155919	Carbohydrate	Aminosugar Metabolism	1435	NAMED	SQVRNKJHWKZAKO-UHFFFAOYSA-N	OC1(C(O)=O)CC(O)C(NC(C)=O)C(C(O)C(O)CO)O1	N-acetylneuraminate	N-acetylneuraminate	131-48-6	10292217	HMDB0000230	C00270	439197	Pos Early	-2.31043	-0.998443	0.169736	0.630263	1.31199
N-acetylphenylalanine	100001256	209	33950	126109	Amino Acid	Phenylalanine Metabolism	144	NAMED	CBQJSKKFNMDLON-JTQLQIEISA-N	O=C(O)[C@@H](NC(C)=O)CC1=CC=CC=C1	N-acetylphenylalanine	N-acetylphenylalanine	2018-61-3	67404	HMDB0000512	C03519	74839	Neg	-2.2052	-1.83652	0.403243	0.705952	0.36868
N-acetylputrescine	192	400	37496	156406	Amino Acid	Polyamine Metabolism	546	NAMED	KLZGKIDSEJWEDW-UHFFFAOYSA-N	CC(NCCCCN)=O	N-acetylputrescine	N-acetylputrescine	18233-70-0	109095	HMDB0002064	C02714	122356	Pos Early	-2.87386	-3.25529	0.338433	0.680431	-0.381435
N-acetylserine	100001851	400	37076	156298	Amino Acid	Glycine, Serine and Threonine Metabolism	11	NAMED	JJIHLJJYMXLCOY-BYPYZUCNSA-N	OC[C@@H](C(O)=O)NC(C)=O	N-acetylserine	N-acetylserine	97-14-3	58744	HMDB0002931		65249	Pos Early	-2.95156	-2.39333	0.278536	0.671958	0.558237
N-acetyltaurine	100005466	209	48187	153116	Amino Acid	Methionine, Cysteine, SAM and Taurine Metabolism	479	NAMED	CXJAAWRLVGAKDV-UHFFFAOYSA-N	O=S(CCNC(C)=O)(O)=O	N-acetyltaurine	N-acetyltaurine		140553	HMDB0240253		159864	Neg	-2.15507	-1.56289	0.14929	0.616994	0.592181
N-acetylthreonine	100001274	209	33939	126095	Amino Acid	Glycine, Serine and Threonine Metabolism	18	NAMED	PEDXUVCGOLSNLQ-UHFFFAOYSA-N	CC(O)C(C(O)=O)NC(C)=O	N-acetylthreonine	N-acetylthreonine	17093-74-2	3841173	HMDB0062557		152204	Neg	-1.97704	-1.52633	0.284274	0.671958	0.450711
N-acetyltryptophan	100001254	209	33959	126119	Amino Acid	Tryptophan Metabolism	260	NAMED	DZTHIGRZJZPRDV-LBPRGKRZSA-N	O=C(O)[C@@H](NC(C)=O)CC1=CNC2=C1C=CC=C2	N-acetyltryptophan	N-acetyltryptophan	1218-34-4	610602	HMDB0013713	C03137	439917,700653	Neg	-1.99735	-1.78356	0.58142	0.8137	0.213785
N-acetyltyrosine	100001104	209	32390	125802	Amino Acid	Tyrosine Metabolism	168	NAMED	CAHKINHBCWCHCF-JTQLQIEISA-N	OC1=CC=C(C[C@@H](C(O)=O)NC(C)=O)C=C1	N-acetyltyrosine	N-acetyltyrosine	537-55-3	61606	HMDB0000866		68310	Neg	-2.10106	-2.86044	0.038515	0.569029	-0.759384
N-acetylvaline	1084	209	1591	124807	Amino Acid	Leucine, Isoleucine and Valine Metabolism	422	NAMED	IHYJTAOFMMMOPX-LURJTMIESA-N	O=C(O)[C@@H](NC(C)=O)C(C)C	N-acetylvaline	N-acetylvaline	96-81-1	60154	HMDB0011757		66789	Neg	-1.70997	-1.12751	0.186017	0.632308	0.582454
N-behenoyl-sphingadienine (d18:2/22:0)*	100015624	402	57372	210899	Lipid	Ceramides	3051	NAMED	HILTUFAERVOALR-MQXYEJFFSA-N	[H][C@](NC(CCCCCCCCCCCCCCCCCCCCC)=O)(CO)[C@@](O)([H])/C=C/CCCCCCCC/C=C\CCC	N-behenoyl-sphingadienine (d18:2/22:0)*	N-behenoyl-sphingadienine (d18:2/22:0)*						Pos Late	-1.93278	-2.37099	0.731142	0.888715	-0.438214
N-carbamoylaspartate	1108	400	1594	155424	Nucleotide	Pyrimidine Metabolism, Orotate containing	4224	NAMED	HLKXYZVTANABHZ-REOHCLBHSA-N	OC([C@H](CC(O)=O)NC(N)=O)=O	N-carbamoylaspartate	N-carbamoylaspartate	923-37-5	4573859	HMDB0000828	C00438	93072	Pos Early	-2.69065	-2.35783	0.752487	0.901067	0.332821
N-delta-acetylornithine	100004523	209	43249	124707	Amino Acid	Urea cycle; Arginine and Proline Metabolism	515	NAMED	SRXKAYJJGAAOBP-UHFFFAOYSA-N	CC(NCCCC(N)C(O)=O)=O	N-delta-acetylornithine	N-delta-acetylornithine		8096135	HMDB0003357	C00437	9920500	Neg	-2.29377	-1.60256	0.131179	0.596715	0.691214
N-formylkynurenine	186	209	64334	237350	Amino Acid	Tryptophan Metabolism	271	NAMED	BYHJHXPTQMMKCA-UHFFFAOYSA-N	NC(C(O)=O)CC(C1=CC=CC=C1NC=O)=O	N-formylkynurenine	N-formylkynurenine	1022-31-7	886	HMDB01200	C15605,C02406,C02700	910	Neg	-1.30203	-1.706	0.570708	0.806716	-0.403973
N-formylmethionine	194	209	2829	124831	Amino Acid	Methionine, Cysteine, SAM and Taurine Metabolism	443	NAMED	PYUSHNKNPOHWEZ-UHFFFAOYSA-N	CSCCC(C(O)=O)NC=O	N-formylmethionine	N-formylmethionine	4289-98-9	388809	HMDB0001015	C03145	439750	Neg	-2.64871	-2.74526	0.875089	0.958034	-0.0965467
N-formylphenylalanine	100006056	209	48433	155077	Amino Acid	Tyrosine Metabolism	232	NAMED	NSTPXGARCQOSAU-VIFPVBQESA-N	OC([C@@H](NC=O)CC1=CC=CC=C1)=O	N-formylphenylalanine	N-formylphenylalanine	13200-85-6	663938	HMDB0240317		759256,7064571	Neg	-2.57606	-2.51132	0.928808	0.973695	0.0647315
N-methylproline	100001956	400	37431	156358	Amino Acid	Urea cycle; Arginine and Proline Metabolism	525	NAMED	CWLQUGTUXBXTLF-UHFFFAOYSA-N	O=C(O)C1N(C)CCC1	N-methylproline	N-methylproline	475-11-6	541	HMDB0094696		643474	Pos Early	-3.35036	-3.48643	0.87878	0.958034	-0.13607
N-oleoyltaurine	100003119	209	39732	143757	Lipid	Endocannabinoid	2189	NAMED	KOGRJTUIKPMZEJ-KTKRTIGZSA-N	O=C(CCCCCCC/C=C\CCCCCCCC)NCCS(O)(=O)=O	N-oleoyltaurine	N-oleoyltaurine	52514-04-2	4941625			6437033	Neg	-2.22528	-2.48552	0.678084	0.863294	-0.260236
N-palmitoyl-sphingadienine (d18:2/16:0)*	100015609	402	57416	211068	Lipid	Ceramides	3049	NAMED	XXWRZIYYFPIQHE-XPAOSYCESA-N	[H][C@](NC(CCCCCCCCCCCCCCC)=O)(CO)[C@@](O)([H])/C=C/CCCCCCCC/C=C\CCC	N-palmitoyl-sphingadienine (d18:2/16:0)*	N-palmitoyl-sphingadienine (d18:2/16:0)*			HMDB0240686			Pos Late	-1.87009	-3.11278	0.0539852	0.569029	-1.24268
N-palmitoyl-sphinganine (d18:0/16:0)	100009028	402	52604	165334	Lipid	Dihydroceramides	3027	NAMED	GCGTXOVNNFGTPQ-JHOUSYSJSA-N	[H][C@](NC(CCCCCCCCCCCCCCC)=O)(CO)[C@@](O)([H])CCCCCCCCCCCCCCC	N-palmitoyl-sphinganine (d18:0/16:0)	N-palmitoyl-sphinganine (d18:0/16:0)	5966-29-0	4446685	HMDB11760		5283572	Pos Late	-2.47798	-2.86783	0.651532	0.844744	-0.389857
N-palmitoyl-sphingosine (d18:1/16:0)	1518	402	44877	164219	Lipid	Ceramides	3039	NAMED	YDNKGFDKKRUKPY-TURZORIXSA-N	OC[C@@H]([C@H](O)/C=C/CCCCCCCCCCCCC)NC(CCCCCCCCCCCCCCC)=O	N-palmitoyl-sphingosine (d18:1/16:0)	N-palmitoyl-sphingosine (d18:1/16:0)	24696-26-2	4446677	HMDB0004949		5283564	Pos Late	-1.65508	-2.27796	0.378303	0.701824	-0.622885
N(1)-acetylspermine	1200	400	32360	155917	Amino Acid	Polyamine Metabolism	561	NAMED	GUNURVWAJRRUAV-UHFFFAOYSA-N	CC(NCCCNCCCCNCCCN)=O	N(1)-acetylspermine	N(1)-acetylspermine	77928-70-2	892	HMDB0001186	C02567	496,916	Pos Early	-0.439778	-0.530677	0.885874	0.958988	-0.0908988
N,N-dimethyl-pro-pro	100022041	400	64571	238237	Peptide	Modified Peptides	1235	NAMED	VOWFCBSRZKGKTF-UHFFFAOYSA-N	O=C(N1CCCC1C([O-])=O)C2CCC[N+]2(C)C	N,N-dimethyl-pro-pro	N,N-dimethyl-pro-pro						Pos Early	-1.82912	-1.765	0.846208	0.945054	0.0641213
N,N,N-trimethyl-5-aminovalerate	100015962	400	57687	213101	Amino Acid	Lysine Metabolism	140	NAMED	CDLVFVFTRQPQFU-UHFFFAOYSA-N	C[N+](C)(C)CCCCC([O-])=O	N,N,N-trimethyl-5-aminovalerate	N,N,N-trimethyl-5-aminovalerate		34236878			14274897	Pos Early	-1.93227	-1.40775	0.135887	0.596715	0.524525
N,N,N-trimethyl-alanylproline betaine (TMAP)	100020217	400	62947	220818	Amino Acid	Urea cycle; Arginine and Proline Metabolism	526	NAMED	KXONJPJIFNGMCN-UHFFFAOYSA-N	O=C(C([N+](C)(C)C)C)N1CCCC1C([O-])=O	N,N,N-trimethyl-alanylproline betaine (TMAP)	N,N,N-trimethyl-alanylproline betaine (TMAP)			HMDB0240365			Pos Early	-1.42772	-1.03063	0.231569	0.669769	0.397089
N2,N2-dimethylguanosine	100001412	400	35137	156155	Nucleotide	Purine Metabolism, Guanine containing	4211	NAMED	RSPURTUNRHNVGF-IOSLPCCCSA-N	O=C1C(N=CN2[C@@]3([H])[C@@](O)([H])[C@@](O)([H])[C@](CO)([H])O3)=C2N=C(N(C)C)N1	N2,N2-dimethylguanosine	N2,N2-dimethylguanosine	2140-67-2	83878	HMDB0004824		135501639	Pos Early	-2.50234	-2.43357	0.911433	0.968076	0.0687671
N6-carbamoylthreonyladenosine	100001415	209	35157	126974	Nucleotide	Purine Metabolism, Adenine containing	4183	NAMED	UNUYMBPXEFMLNW-HZPYULPISA-N	OC(C)C(C(O)=O)NC(NC1=NC=NC2=C1N=CN2[C@@H]3O[C@H](CO)[C@@H](O)[C@H]3O)=O	N6-carbamoylthreonyladenosine	N6-carbamoylthreonyladenosine	24719-82-2	141829	HMDB0041623		161466	Neg	-1.32774	-1.00395	0.604908	0.826073	0.32379
N6-methyladenosine	213	400	37114	156329	Nucleotide	Purine Metabolism, Adenine containing	4173	NAMED	VQAYFKKCNSOZKM-UHFFFAOYSA-N	OC(C1O)C(OC1CO)N(C=N2)C3=C2C(NC)=NC=N3	N6-methyladenosine	N6-methyladenosine	1867-73-8	92307	HMDB0004044		102175	Pos Early	-1.78492	-2.72474	0.111846	0.596715	-0.939819
N6-methyllysine	100003415	400	62860	220638	Amino Acid	Lysine Metabolism	116	NAMED	PQNASZJZHFPQLE-LURJTMIESA-N	O=C([C@H](CCCCNC)N)O	N6-methyllysine	N6-methyllysine	1188-07-4	144469	HMDB0002038	C02728	164795	Pos Early	-2.09916	-1.18738	0.185427	0.632308	0.911779
N6,N6-dimethyllysine	100020417	400	62862	220645	Amino Acid	Lysine Metabolism	117	NAMED	XXEWFEBMSGLYBY-ZETCQYMHSA-N	OC([C@@H](N)CCCCN(C)C)=O	N6,N6-dimethyllysine	N6,N6-dimethyllysine	2259-86-1	167778	HMDB0013287	C05545	193344	Pos Early	-2.36854	-2.06254	0.301045	0.676147	0.305993
N6,N6,N6-trimethyllysine	189	400	1498	155380	Amino Acid	Lysine Metabolism	118	NAMED	MXNRLFUSFKVQSK-UHFFFAOYSA-N	C[N+](C)(CCCCC(C([O-])=O)N)C	N6,N6,N6-trimethyllysine	N6,N6,N6-trimethyllysine	23284-33-5	140379	HMDB0001325	C03793	440120	Pos Early	-1.73023	-1.48355	0.380974	0.701824	0.246678
NAD+	1310	209	5278	126003	Cofactors and Vitamins	Nicotinate and Nicotinamide Metabolism	4327	NAMED	BAWFJGJZGIEFAR-JTDWVUTFSA-N	NC1=NC=NC2=C1N=CN2[C@@H]3[C@@H](O)[C@@H](O)[C@H](COP(OP(OC[C@@H]4[C@@H](O)[C@@H](O)[C@H]([N+]5=CC(C(N)=O)=CC=C5)O4)([O-])=O)(O)=O)O3	nicotinamide adenine dinucleotide (NAD+)	NAD+	53-84-9	5681		C00003	5892	Neg	-2.42276	-2.45795	0.926251	0.973325	-0.0351917
NADH	428	209	31475	124695	Cofactors and Vitamins	Nicotinate and Nicotinamide Metabolism	4328	NAMED	BOPGDPNILDQYTO-JTDWVUTFSA-N	O[C@@H]([C@H]1O)[C@H](O[C@H]1COP(OP(OC[C@H]2O[C@@H](N(C=CC3)C=C3C(N)=O)[C@H](O)[C@@H]2O)(O)=O)(O)=O)N4C(N=CN=C5N)=C5N=C4	nicotinamide adenine dinucleotide reduced (NADH)	NADH	606-68-8,58-68-4	388299	HMDB0001487	C00004	439153	Neg	-1.58877	-0.603074	0.323505	0.680431	0.985696
nicotinamide	432	400	594	155332	Cofactors and Vitamins	Nicotinate and Nicotinamide Metabolism	4323	NAMED	DFPAKSUCGFBDDF-UHFFFAOYSA-N	NC(C1=CN=CC=C1)=O	nicotinamide	nicotinamide	98-92-0	911	HMDB0001406	C00153	936	Pos Early	-1.99483	-1.13305	0.0377339	0.569029	0.861777
nicotinamide ribonucleotide (NMN)	1312	400	22152	155794	Cofactors and Vitamins	Nicotinate and Nicotinamide Metabolism	4325	NAMED	DAYLJWODMCOQEW-TURQNECASA-N	O[C@@H]1[C@@H](COP([O-])(O)=O)O[C@@H]([N@@+]2=CC=CC(C(N)=O)=C2)[C@@H]1O	nicotinamide ribonucleotide (NMN)	nicotinamide ribonucleotide (NMN)	1094-61-7	13553	HMDB0000229	C00455	14180	Pos Early	-1.41498	-0.379502	0.19171	0.632308	1.03548
nicotinamide riboside	100001310	400	33013	155997	Cofactors and Vitamins	Nicotinate and Nicotinamide Metabolism	4326	NAMED	BUCXGWMZJBKEMD-UHFFFAOYSA-N	NC(C1=C[N+](C2C(C(C(C[O-])O2)O)O)=CC=C1)=O	nicotinamide riboside	nicotinamide riboside	1341-23-7		HMDB0000855	C03150	439924	Pos Early	-0.980375	-0.979212	0.999297	0.999297	0.00116343
nisinate (24:6n3)	100015785	209	57810	213739	Lipid	Long Chain Polyunsaturated Fatty Acid (n3 and n6)	1582	NAMED	YHGJECVSSKXFCJ-KUBAVDMBSA-N	OC(CCCC/C=C\C/C=C\C/C=C\C/C=C\C/C=C\C/C=C\CC)=O	nisinate (24:6n3)	nisinate (24:6n3)	68378-49-4	9967286	HMDB0013025		11792612	Neg	-0.221903	-0.733855	0.552479	0.788856	-0.511952
O-sulfo-tyrosine	100005384	400	45413	157092	Xenobiotics	Chemical	6112	NAMED	CIQHWLTYGMYQQR-QMMMGPOBSA-N	OS(OC1=CC=C(C[C@H](N)C(O)=O)C=C1)(=O)=O	O-sulfo-tyrosine	O-sulfo-tyrosine		448617	HMDB0155722		514186	Pos Early	-1.93937	-0.672515	0.136283	0.596715	1.26686
o-tyrosine	100004290	400	43392	157004	Amino Acid	Tyrosine Metabolism	221	NAMED	WRFPVMFCRNYQNR-UHFFFAOYSA-N	NC(C(O)=O)CC1=CC=CC=C1O	o-tyrosine	o-tyrosine	2370-61-8	82607	HMDB0006050		91482	Pos Early	-2.0651	-2.06644	0.998617	0.999297	-0.0013413
octanoylcarnitine (C8)	100001247	402	33936	158581	Lipid	Fatty Acid Metabolism (Acyl Carnitine, Medium Chain)	1869	NAMED	CXTATJFJDMJMIY-UHFFFAOYSA-N	[O-]C(CC(C[N+](C)(C)C)OC(CCCCCCC)=O)=O	octanoylcarnitine (C8)	octanoylcarnitine (C8)	3671-77-0	110274	HMDB0000791	C02838	123701,11953814	Pos Late	-3.06012	-2.80591	0.510436	0.75166	0.254213
oleoyl-arachidonoyl-glycerol (18:1/20:4) [1]*	100010936	402	54960	208045	Lipid	Diacylglycerol	2957	NAMED	LWXLWRXRJKMNLM-XBUMEPTLSA-N	CCCCCCCC/C=C/CCCCCCCC(OCC(OC(CCC/C=C/C/C=C/C/C=C/C/C=C/CCCCC)=O)CO)=O	oleoyl-arachidonoyl-glycerol (18:1/20:4) [1]*	oleoyl-arachidonoyl-glycerol (18:1/20:4) [1]*			HMDB0007228		9543786	Pos Late	0.306386	-1.48209	0.116003	0.596715	-1.78848
oleoyl-arachidonoyl-glycerol (18:1/20:4) [2]*	100010937	402	54961	208046	Lipid	Diacylglycerol	2958	NAMED	LWXLWRXRJKMNLM-XBUMEPTLSA-N	CCCCCCCC/C=C/CCCCCCCC(OCC(OC(CCC/C=C/C/C=C/C/C=C/C/C=C/CCCCC)=O)CO)=O	oleoyl-arachidonoyl-glycerol (18:1/20:4) [2]*	oleoyl-arachidonoyl-glycerol (18:1/20:4) [2]*			HMDB0007228		9543786	Pos Late	0.582525	-0.736642	0.0847338	0.596715	-1.31917
oleoyl-linoleoyl-glycerol (18:1/18:2) [2]	100002990	402	46799	165354	Lipid	Diacylglycerol	2945	NAMED	GREDRAMJRDQWEJ-LTEAFHAISA-N	CCCCCCCC/C=C\CCCCCCCC(OCC(COC(CCCCCCC/C=C\C/C=C\CCCCC)=O)O)=O	oleoyl-linoleoyl-glycerol (18:1/18:2) [2]	oleoyl-linoleoyl-glycerol (18:1/18:2) [2]	104346-53-4	29788004	HMDB0007219		71433693	Pos Late	0.808532	-1.27093	0.0204293	0.498517	-2.07946
oleoyl ethanolamide	1137	209	38102	127707	Lipid	Endocannabinoid	2176	NAMED	BOWVQLFMWHZBEF-KTKRTIGZSA-N	O=C(NCCO)CCCCCCC/C=C\CCCCCCCC	oleoyl ethanolamide	oleoyl ethanolamide	111-58-0,11-58-0	4446574	HMDB0002088		5283454	Neg	-0.798505	-1.21304	0.32184	0.680431	-0.414539
oleoylcarnitine (C18:1)	100001501	402	35160	158710	Lipid	Fatty Acid Metabolism (Acyl Carnitine, Monounsaturated)	1903	NAMED	IPOLTUVFXFHAHI-WHIOSMTNSA-N	[O-]C(C[C@@H](OC(CCCCCCC/C=C\CCCCCCCC)=O)C[N+](C)(C)C)=O	oleoylcarnitine (C18:1)	oleoylcarnitine (C18:1)	38677-66-6	21403150	HMDB0005065		6441392	Pos Late	-2.74076	-2.34778	0.488667	0.731624	0.392989
ornithine	444	400	1493	155375	Amino Acid	Urea cycle; Arginine and Proline Metabolism	494	NAMED	AHLPHDHHMVZTML-BYPYZUCNSA-N	O=C(O)[C@@H](N)CCCN	ornithine	ornithine	3184-13-2	6026	HMDB0000214	C00077	6262	Pos Early	-1.03962	-0.880707	0.614375	0.83295	0.158916
orotate	445	305	1505	146440	Nucleotide	Pyrimidine Metabolism, Orotate containing	4226	NAMED	PXQPEWDEAKTCGB-UHFFFAOYSA-N	O=C(C1=CC(O)=NC(O)=N1)O	orotate	orotate	50887-69-9	942	HMDB0000226	C00295	967	Polar	-1.24556	-1.84064	0.366688	0.696337	-0.595077
oxindolylalanine	100022120	400	64568	238235	Amino Acid	Tryptophan Metabolism	268	NAMED	YLEQTOAIAOPFBY-UHFFFAOYSA-N	OC(C(N)(C)N(C1=C(C2)C=CC=C1)C2=O)=O	oxindolylalanine	oxindolylalanine					20977764	Pos Early	-1.93368	-1.16577	0.286245	0.671958	0.767907
p-cresol glucuronide*	100006191	209	48841	155015	Amino Acid	Tyrosine Metabolism	230	NAMED	JPAUCQAJHLSMQW-XPORZQOISA-N	O[C@H]([C@@H](O)[C@@H]1O)[C@@H](O[C@@H]1C(O)=O)OC2=CC=C(C)C=C2	p-cresol glucuronide*	p-cresol glucuronide*	17680-99-8	135751	HMDB0011686		154035	Neg	-2.891	-2.5229	0.320786	0.680431	0.368099
p-cresol sulfate	100001315	209	36103	143727	Xenobiotics	Benzoate Metabolism	4573	NAMED	WGNAKZGUSRVWRH-UHFFFAOYSA-N	O=S(OC1=CC=C(C)C=C1)(O)=O	p-cresol sulfate	p-cresol sulfate	3233-57-7	3806480	HMDB0011635		4615423	Neg	-1.97302	-1.59005	0.124465	0.596715	0.382969
palmitoleoylcarnitine (C16:1)*	100009406	402	53223	178791	Lipid	Fatty Acid Metabolism (Acyl Carnitine, Monounsaturated)	1902	NAMED	JFAGPSOZZSTLRF-KHPPLWFESA-N	O=C(OC(CC([O-])=O)C[N+](C)(C)C)CCCCCCC/C=C\CCCCCC	palmitoleoylcarnitine (C16:1)*	palmitoleoylcarnitine (C16:1)*		28639183	HMDB0013207		71464547	Pos Late	-3.00353	-2.13248	0.160122	0.630263	0.871052
palmitoyl-arachidonoyl-glycerol (16:0/20:4) [2]*	100010925	402	54958	208043	Lipid	Diacylglycerol	2932	NAMED	YJEMDFYSDGNQNM-KUKVZOPTSA-N	CCCCCCCCCCCCCCCC(OCC(CO)OC(CCC/C=C/C/C=C/C/C=C/C/C=C/CCCCC)=O)=O	palmitoyl-arachidonoyl-glycerol (16:0/20:4) [2]*	palmitoyl-arachidonoyl-glycerol (16:0/20:4) [2]*			HMDB0007112		9543736	Pos Late	-0.267485	-2.42726	0.0170186	0.490635	-2.15977
palmitoyl-linoleoyl-glycerol (16:0/18:2) [2]*	100009055	402	52634	165387	Lipid	Diacylglycerol	2925	NAMED	ZKYDYRLDJZZKEU-BCTRXSSUSA-N	CCCCCCCCCCCCCCCC(OCC(O)COC(CCCCCCC/C=C\C/C=C\CCCCC)=O)=O	palmitoyl-linoleoyl-glycerol (16:0/18:2) [2]*	palmitoyl-linoleoyl-glycerol (16:0/18:2) [2]*			HMDB0007103		131801744	Pos Late	-0.0194366	-3.4723	0.00910363	0.42787	-3.45286
palmitoyl-oleoyl-glycerol (16:0/18:1) [2]*	100010917	402	54942	208027	Lipid	Diacylglycerol	2923	NAMED	YEJYLHKQOBOSCP-OZKTZCCCSA-N	CCCCCCCC/C=C\CCCCCCCC(O[C@@H](CO)COC(CCCCCCCCCCCCCCC)=O)=O	palmitoyl-oleoyl-glycerol (16:0/18:1) [2]*	palmitoyl-oleoyl-glycerol (16:0/18:1) [2]*			HMDB0007102	C13861	5282283	Pos Late	0.797057	-0.836172	0.095486	0.596715	-1.63323
palmitoyl dihydrosphingomyelin (d18:0/16:0)*	100008954	402	52434	164558	Lipid	Dihydrosphingomyelins	3118	NAMED	QHZIGNLCLJPLCU-QPPIDDCLSA-N	[H][C@](NC(CCCCCCCCCCCCCCC)=O)(COP(OCC[N+](C)(C)C)([O-])=O)[C@@](O)([H])CCCCCCCCCCCCCCC	palmitoyl dihydrosphingomyelin (d18:0/16:0)*	palmitoyl dihydrosphingomyelin (d18:0/16:0)*		8115586	HMDB0010168		9939965	Pos Late	-2.3169	-2.7111	0.290919	0.672451	-0.394198
palmitoyl ethanolamide	1489	209	38165	127721	Lipid	Endocannabinoid	2179	NAMED	HXYVTAGFYLMHSO-UHFFFAOYSA-N	CCCCCCCCCCCCCCCC(NCCO)=O	palmitoyl ethanolamide	palmitoyl ethanolamide	544-31-0	4509	HMDB0002100	C16512	4671	Neg	-0.895857	-1.65263	0.0973867	0.596715	-0.756771
palmitoyl sphingomyelin (d18:1/16:0)	100002107	402	37506	164195	Lipid	Sphingomyelins	3122	NAMED	RWKUXQNLWDTSLO-GWQJGLRPSA-N	CCCCCCCCCCCCCCCC(N[C@@](COP([O-])(OCC[N+](C)(C)C)=O)([C@](O)(/C=C/CCCCCCCCCCCCC)[H])[H])=O	palmitoyl sphingomyelin (d18:1/16:0)	palmitoyl sphingomyelin (d18:1/16:0)	6254-89-3	8115562	HMDB0010169		9939941	Pos Late	-1.88674	-2.38356	0.0969225	0.596715	-0.49682
palmitoylcarnitine (C16)	100000776	402	44681	159624	Lipid	Fatty Acid Metabolism (Acyl Carnitine, Long Chain Saturated)	1881	NAMED	XOMRRQXKHMYMOC-UHFFFAOYSA-N	[O-]C(CC(OC(CCCCCCCCCCCCCCC)=O)C[N+](C)(C)C)=O	palmitoylcarnitine (C16)	palmitoylcarnitine (C16)	6865-14-1	448	HMDB0000222	C02990	461	Pos Late	-2.24447	-2.16234	0.842368	0.944524	0.0821366
pantothenate (Vitamin B5)	1024	209	1508	124797	Cofactors and Vitamins	Pantothenate and CoA Metabolism	4356	NAMED	GHOKWGTUZJEAQD-ZETCQYMHSA-N	O=C(NCCC(O)=O)[C@H](O)C(C)(C)CO	pantothenate	pantothenate (Vitamin B5)	137-08-6	6361	HMDB0000210	C00864	6613	Neg	-1.81956	-1.57877	0.329379	0.680431	0.240796
pelargonate (9:0)	437	209	12035	125748	Lipid	Medium Chain Fatty Acid	1509	NAMED	FBUKVWPVBMHYJY-UHFFFAOYSA-N	CCCCCCCCC(O)=O	pelargonate (9:0)	pelargonate (9:0)	112-05-0	4574394	HMDB0000847	C01601	8158	Neg	-2.33517	-1.96413	0.455222	0.722297	0.37104
penicillin G	100002155	209	37468	127689	Xenobiotics	Drug - Antibiotic	5490	NAMED	JGSARLDLIJGVTE-UHFFFAOYSA-N	CC1(C)C(C(O)=O)N2C(C(NC(CC3=CC=CC=C3)=O)C2=O)S1	penicillin G	penicillin G	69-57-8	2259	HMDB0015186	C05551	5904	Neg	-1.61324	-1.29452	0.268372	0.671958	0.318724
phenol red	100001724	209	36817	128307	Xenobiotics	Chemical	6211	NAMED	BELBBZDIHDAJOR-UHFFFAOYSA-N	OC1=CC=C(C(C2=CC=C(O)C=C2)(OS3(=O)=O)C4=C3C=CC=C4)C=C1	phenol red	phenol red	143-74-8	4602		C12600	4766	Neg	-1.96842	-1.70356	0.345868	0.680431	0.264861
phenol sulfate	100001510	209	32553	143728	Amino Acid	Tyrosine Metabolism	195	NAMED	CTYRPMDGLDAWRQ-UHFFFAOYSA-N	OS(OC1=CC=CC=C1)(=O)=O	phenol sulfate	phenol sulfate	937-34-8	67018	HMDB0060015	C02180	74426	Neg	-1.87329	-1.29255	0.0664033	0.570675	0.580745
phenylacetylglycine	100001275	209	33945	126103	Peptide	Acetylated Peptides	1206	NAMED	UTYVDVLMYQPLQB-UHFFFAOYSA-N	OC(CNC(CC1=CC=CC=C1)=O)=O	phenylacetylglycine	phenylacetylglycine	500-98-1	61452	HMDB0000821	C05598	68144	Neg	-1.99291	-1.77119	0.347548	0.680431	0.221722
phenylalanine	460	400	64	155301	Amino Acid	Phenylalanine Metabolism	142	NAMED	COLNVLDHVKWLRT-UHFFFAOYSA-N	NC(C(O)=O)CC1=CC=CC=C1	phenylalanine	phenylalanine	63-91-2	5910	HMDB0000159	C00079	6140	Pos Early	-2.11146	-1.79719	0.296442	0.675405	0.314276
phenylalanylalanine	100003589	400	41374	156811	Peptide	Dipeptide	936	NAMED	MIDZLCFIAINOQN-WPRPVWTQSA-N	O=C([C@H](C)NC([C@H](CC1=CC=CC=C1)N)=O)O	phenylalanylalanine	phenylalanylalanine	3918-87-4	4589716	HMDB0028988		5488196	Pos Early	-2.98913	-2.46743	0.599475	0.826073	0.521699
phenylalanylglycine	100003588	400	41370	156809	Peptide	Dipeptide	941	NAMED	GLUBLISJVJFHQS-UHFFFAOYSA-N	O=C(CNC(C(CC1=CC=CC=C1)N)=O)O	phenylalanylglycine	phenylalanylglycine	721-90-4	88678	HMDB0028995		6992304	Pos Early	-2.35662	-2.50918	0.845265	0.945054	-0.152562
phenyllactate (PLA)	100000774	209	22130	124681	Amino Acid	Phenylalanine Metabolism	156	NAMED	VOXXWSYKYCBWHO-UHFFFAOYSA-N	OC(C(O)=O)CC1=CC=CC=C1	phenyllactate (PLA)	phenyllactate (PLA)	828-01-3	3715	HMDB0000779,HMDB0000563	C05607	3848	Neg	-2.65456	-1.27128	0.00282609	0.227702	1.38329
phosphate	461	400	42109	156915	Energy	Oxidative Phosphorylation	1485	NAMED	NBIIXXVUZAFLBC-UHFFFAOYSA-N	O=P(O)(O)O	phosphate	phosphate	7664-38-2	1032	HMDB0001429	C00009	1061	Pos Early	-2.5001	-3.37542	0.0286054	0.569029	-0.875321
phosphocholine	267	400	34396	156099	Lipid	Phospholipid Metabolism	2250	NAMED	YHHSONZFOIEMCP-UHFFFAOYSA-N	C[N+](C)(CCOP(O)([O-])=O)C	choline phosphate	phosphocholine	72556-74-2	119298	HMDB0001565	C00588	1014	Pos Early	-3.74015	-3.46826	0.597755	0.826073	0.271893
phosphoenolpyruvate (PEP)	463	209	597	124535	Carbohydrate	Glycolysis, Gluconeogenesis, and Pyruvate Metabolism	1254	NAMED	DTBNBXWJWCWCIK-UHFFFAOYSA-N	O=P(O)(OC(C(O)=O)=C)O	phosphoenolpyruvate (PEP)	phosphoenolpyruvate (PEP)	10526-80-4	980	HMDB0000263	C00074	1005	Neg	0.597584	-1.74855	0.171936	0.630263	-2.34613
phosphoethanolamine (PE)	1026	209	1600	124589	Lipid	Phospholipid Metabolism	2255	NAMED	SUHOOTKUPISOBE-UHFFFAOYSA-N	NCCOP(O)(O)=O	phosphoethanolamine	phosphoethanolamine (PE)	1071-23-4	990	HMDB0000224	C00346	1015	Neg	-3.10181	-2.53307	0.424581	0.712689	0.568744
phytosphingosine	469	402	1510	157932	Lipid	Sphingolipid Synthesis	3021	NAMED	AERBNCYCJBRYDG-KSZLIROESA-N	O[C@@H]([C@@H](O)[C@@H](N)CO)CCCCCCCCCCCCCC	phytosphingosine	phytosphingosine	554-62-1	21238683	HMDB0004610	C12144	122121	Pos Late	-0.0369384	-1.45058	0.0630985	0.569029	-1.41364
pipecolate	1025	400	1444	155369	Amino Acid	Lysine Metabolism	133	NAMED	HXEACLLIILLPRG-UHFFFAOYSA-N	OC(C1NCCCC1)=O	pipecolate	pipecolate	4043-87-2		HMDB0000070			Pos Early	-1.76907	-2.11323	0.75663	0.902143	-0.344161
pregnenetriol sulfate*	100021103	209	62922	220778	Lipid	Pregnenolone Steroids	3280	NAMED	HIYOTPJZDPVBTL-HXOPQMAFSA-N	O[C@H]1C2=C[C@@H](OS(=O)(O)=O)CC[C@]2(C)C3CC[C@@]4(C)C(CCC4[C@H](O)C)C3C1	pregnenetriol sulfate*	pregnenetriol sulfate*					129671303	Neg	-2.6889	-2.62032	0.885188	0.958988	0.0685804
proline	480	400	1898	155455	Amino Acid	Urea cycle; Arginine and Proline Metabolism	502	NAMED	ONIBWKKTOPOVIA-UHFFFAOYSA-N	OC(C1CCCN1)=O	proline	proline	147-85-3	128566	HMDB0000162,HMDB0003411	C00148,C000763	8988,145742,614	Pos Early	-2.35305	-1.50044	0.328701	0.680431	0.852605
prolylhydroxyproline	100001167	400	35127	156146	Amino Acid	Urea cycle; Arginine and Proline Metabolism	522	NAMED	ONPXCLZMBSJLSP-ALKRTJFJSA-N	OC([C@H]1N(C([C@H]2NCCC2)=O)CC(O)C1)=O	pro-hydroxy-pro	prolylhydroxyproline	18684-24-7	9847785	HMDB0006695		11902893	Pos Early	-2.15541	-1.43835	0.10954	0.596715	0.717056
prolylproline	100003678	400	40731	156803	Peptide	Dipeptide	968	NAMED	RWCOTTLHDJWHRS-YUMQZZPRSA-N	O=[C@]([C@H]1NCCC1)N2CCC[C@H]2[C@](O)=O	prolylproline	prolylproline	20488-28-2	9797341	HMDB0011180		263469	Pos Early	-2.28171	-1.75575	0.645853	0.841249	0.525959
propionylcarnitine (C3)	100001162	400	32452	155955	Lipid	Fatty Acid Metabolism (also BCAA Metabolism)	1788	NAMED	UFAHZIUFPNSHSL-UHFFFAOYSA-N	[O-]C(CC(OC(CC)=O)C[N+](C)(C)C)=O	propionylcarnitine (C3)	propionylcarnitine (C3)	17298-37-2	96904	HMDB0000824	C03017	107738	Pos Early	-1.49662	-1.31284	0.312026	0.680431	0.183784
pseudouridine	821	209	33442	125870	Nucleotide	Pyrimidine Metabolism, Uracil containing	4240	NAMED	PTJWIQPHWPFNBW-GBNDHIKLSA-N	O[C@]1([H])[C@@](O)([H])[C@](CO)([H])O[C@]1(C2=CNC(NC2=O)=O)[H]	pseudouridine	pseudouridine	1445-07-4	21403010	HMDB0000767	C02067	15047	Neg	-1.67763	-1.47593	0.443432	0.722297	0.201706
putrescine	49	400	1408	155357	Amino Acid	Polyamine Metabolism	545	NAMED	KIDHWZJUCRJVML-UHFFFAOYSA-N	NCCCCN	putrescine	putrescine	110-60-1	13837702	HMDB0001414	C00134	1045	Pos Early	-1.38758	-1.8008	0.245266	0.671958	-0.413226
pyridoxal	491	209	1651	123217	Cofactors and Vitamins	Vitamin B6 Metabolism	4470	NAMED	RADKZDMFGJYCBB-UHFFFAOYSA-N	OC1=C(C)N=CC(CO)=C1C=O	pyridoxal	pyridoxal	65-22-5	1021	HMDB0001545	C00250	1050	Neg	-1.68465	-1.20222	0.223104	0.665771	0.482437
pyridoxamine	568	400	2150	155464	Cofactors and Vitamins	Vitamin B6 Metabolism	4467	NAMED	NHZMQXZHNVQTQA-UHFFFAOYSA-N	NCC(C(O)=C(C)N=C1)=C1CO	pyridoxamine	pyridoxamine	58052-48-5	1023	HMDB0001431	C00534	1052	Pos Early	-1.19735	-1.54529	0.248782	0.671958	-0.347939
pyridoxate	100001121	209	31555	124697	Cofactors and Vitamins	Vitamin B6 Metabolism	4471	NAMED	HXACOUQIXZGNBF-UHFFFAOYSA-N	OC1=C(C(O)=O)C(CO)=CN=C1C	pyridoxate	pyridoxate	82-82-6	6467	HMDB0000017	C00847	6723	Neg	-1.84469	-1.48065	0.282869	0.671958	0.364033
pyridoxine (vitamin B6)	936	209	608	124787	Cofactors and Vitamins	Vitamin B6 Metabolism	4465	NAMED	LXNHXLLTXMVWPM-UHFFFAOYSA-N	OC1=C(C)N=CC(CO)=C1CO	pyridoxine (vitamin B6)	pyridoxine (vitamin B6)	58-56-0	1025	HMDB0000239	D08454	1054	Neg	-1.83596	-1.373	0.200509	0.638908	0.46296
pyroglutamylvaline	100001132	209	32394	125806	Peptide	Modified Peptides	1234	NAMED	DTSWLLBBGHRXQH-XPUUQOCRSA-N	O=C1CC[C@@H](C(N[C@@H](C(C)C)C(O)=O)=O)N1	pyroglutamylvaline	pyroglutamylvaline	21282-10-0	134331			152416	Neg	-1.31364	-0.944552	0.34866	0.680431	0.369085
pyruvate	823	305	48990	160586	Carbohydrate	Glycolysis, Gluconeogenesis, and Pyruvate Metabolism	1255	NAMED	LCTONWCANYUPML-UHFFFAOYSA-N	CC(C(O)=O)=O	pyruvate	pyruvate	127-17-3	96901	HMDB0000243	C00022	1060	Polar	-3.04284	-2.5909	0.454171	0.722297	0.451946
quinolinate	182	400	1899	155456	Cofactors and Vitamins	Nicotinate and Nicotinamide Metabolism	4319	NAMED	GJAWHXHKYYXBSV-UHFFFAOYSA-N	OC(C(C=CC=N1)=C1C(O)=O)=O	quinolinate	quinolinate	89-00-9	1037	HMDB0000232	C03722	1066	Pos Early	-2.02355	-1.27992	0.383268	0.701824	0.743626
ribitol	100000406	305	15772	146492	Carbohydrate	Pentose Metabolism	1278	NAMED	HEBKCHPVOIAQTA-ZXFHETKHSA-N	OC[C@@H](O)[C@@H](O)[C@@H](O)CO	ribitol	ribitol	488-81-3	10254628	HMDB0002917,HMDB0001851,HMDB0000568,HMDB0000508	C00379,C01904,C00474,C00532	6912	Polar	-2.2253	-1.74339	0.521311	0.757929	0.481916
ribonate	100001007	305	27731	147186	Carbohydrate	Pentose Metabolism	1279	NAMED	QXKAIJAYHKCRRA-BXXZVTAOSA-N	OC([C@H](O)[C@H](O)[C@H](O)CO)=O	ribonate	ribonate	5336-08-3	4574162	HMDB0000867	C01685	5460677	Polar	-2.51405	-1.35198	0.256024	0.671958	1.16207
ribose	914	305	1471	147709	Carbohydrate	Pentose Metabolism	1277	NAMED	PYMYPHUHKUWMLA-LMVFSUKVSA-N	O=C[C@@H]([C@@H]([C@@H](CO)O)O)O	ribose	ribose	50-69-1	4470639	HMDB0000283	C00121	5779	Polar	-1.85292	-1.77875	0.923083	0.973325	0.0741705
S-adenosylhomocysteine (SAH)	197	209	42382	124939	Amino Acid	Methionine, Cysteine, SAM and Taurine Metabolism	452	NAMED	ZJUKTBDSGOFHSH-UHFFFAOYSA-N	OC1C(N2C=NC3=C2N=CN=C3N)OC(CSCCC(N)C(O)=O)C1O	S-adenosylhomocysteine (SAH)	S-adenosylhomocysteine (SAH)	979-92-0	16788012	HMDB0000939	C00021	439155	Neg	-0.112937	-0.859092	0.519959	0.757929	-0.746155
S-adenosylmethionine (SAM)	1263	400	15915	155605	Amino Acid	Methionine, Cysteine, SAM and Taurine Metabolism	451	NAMED	MEFKEPWMEQBLKI-YDBXVIPQSA-N	NC1=NC=NC2=C1N=CN2[C@@]3([H])[C@@](O)([H])[C@@](O)([H])[C@](C[S+](CCC(N)C([O-])=O)C)([H])O3	S-adenosylmethionine (SAM)	S-adenosylmethionine (SAM)	86867-01-8,24346-00-7,86867-0108		HMDB0001185	C00019	34755	Pos Early	-2.21592	-2.05755	0.785328	0.917029	0.158376
S-methylcysteine sulfoxide	100002927	400	43378	211502	Amino Acid	Methionine, Cysteine, SAM and Taurine Metabolism	464	NAMED	ZZLHPCSGGOGHFW-UHFFFAOYSA-N	NC(CS(C)=O)C(O)=O	S-methylcysteine sulfoxide	S-methylcysteine sulfoxide	6853-87-8	74136	HMDB0029432		82142	Pos Early	-2.61893	-1.79599	0.212502	0.660297	0.82294
salicylate	501	305	1515	164364	Xenobiotics	Drug - Topical Agents	5981	NAMED	YGSDEFSMJLZEOE-UHFFFAOYSA-N	OC1=C(C(O)=O)C=CC=C1	salicylate	salicylate	69-72-7	331	HMDB0001895	C00805	338	Polar	-1.89327	-1.92873	0.974432	0.996062	-0.0354579
sebacate (C10-DC)	100001211	209	32398	125812	Lipid	Fatty Acid, Dicarboxylate	1698	NAMED	CXMXRPHRNRROMY-UHFFFAOYSA-N	OC(CCCCCCCCC(O)=O)=O	sebacate (C10-DC)	sebacate (C10-DC)	111-20-6	5004	HMDB0000792	C08277	5192	Neg	-3.07067	-2.80741	0.680778	0.864772	0.263259
sedoheptulose	100002619	305	53237	179411	Carbohydrate	Pentose Metabolism	1304	NAMED	HSNZZMHEPUFJNZ-SHUUEZRQSA-N	OCC([C@@H](O)[C@H](O)[C@H](O)[C@H](O)CO)=O	sedoheptulose	sedoheptulose	3019-74-7	4573620	HMDB0003219	C02076	5459879	Polar	-2.58366	-2.15162	0.619643	0.833926	0.432037
serine	503	400	1648	155437	Amino Acid	Glycine, Serine and Threonine Metabolism	10	NAMED	MTCFGRXMJLQNBG-REOHCLBHSA-N	OC([C@@H](N)CO)=O	serine	serine	56-45-1	5736	HMDB0000187	C00065	5951	Pos Early	-1.96926	-0.815458	0.0372967	0.569029	1.15381
serotonin	504	400	2342	155468	Amino Acid	Tryptophan Metabolism	292	NAMED	QZAYGJVTTNCVMB-UHFFFAOYSA-N	NCCC1=CNC(C=C2)=C1C=C2O	serotonin	serotonin	153-98-0	5013	HMDB0000259	C00780	5202	Pos Early	-0.951721	-0.544632	0.158588	0.630263	0.407089
spermidine	50	400	485	155305	Amino Acid	Polyamine Metabolism	553	NAMED	ATHGHQPFGPMSJY-UHFFFAOYSA-N	NCCCCNCCCN	spermidine	spermidine	124-20-9	1071	HMDB0001257	C00315	1102	Pos Early	-1.5339	-1.65061	0.816595	0.936282	-0.116711
spermine	507	400	603	155336	Amino Acid	Polyamine Metabolism	560	NAMED	PFNFFQXMRSDOHW-UHFFFAOYSA-N	NCCCNCCCCNCCCN	spermine	spermine	71-44-3	1072	HMDB0001256	C00750	1103	Pos Early	-0.834299	-1.71836	0.0356092	0.569029	-0.884058
sphingadienine	100015643	402	57426	211079	Lipid	Sphingolipid Synthesis	3020	NAMED	KWDXKYNWAKMLKK-YQMRQDNGSA-N	OC(/C=C/CCCCCCCC/C=C\CCC)C(CO)N([H])[H]	sphingadienine	sphingadienine	25696-03-1	4952479			6449795	Pos Late	-1.80256	-2.40182	0.336854	0.680431	-0.599266
sphinganine	313	402	17769	158166	Lipid	Sphingolipid Synthesis	3018	NAMED	OTKJDMGTUTTYMP-UHFFFAOYSA-N	CCCCCCCCCCCCCCCC(C(CO)N)O	sphinganine	sphinganine	3102-56-5	3014	HMDB0000269	C00836	3126	Pos Late	-1.91804	-2.56771	0.0799152	0.596715	-0.649671
sphingomyelin (d17:1/16:0, d18:1/15:0, d16:1/17:0)*	100006314	402	52433	164557	Lipid	Sphingomyelins	3134	NAMED	LQINJRUGTUOHGS-YPDYIYJKSA-N	CCCCCCCCCCCCC/C=C/[C@@H](O)[C@@H](NC(CCCCCCCCCCCCCC)=O)COP([O-])(OCC[N+](C)(C)C)=O	sphingomyelin (d17:1/16:0, d18:1/15:0, d16:1/17:0)*	sphingomyelin (d17:1/16:0, d18:1/15:0, d16:1/17:0)*	121999-58-4	28532779	HMDB0240617,HMDB0240608			Pos Late	-1.87912	-2.4412	0.0391379	0.569029	-0.562083
sphingomyelin (d18:0/18:0, d19:0/17:0)*	100009027	402	57473	211136	Lipid	Dihydrosphingomyelins	3120	NAMED	JCELSEVNSMXGKA-IOLBBIBUSA-N	[H][C@](NC(CCCCCCCCCCCCCCCCC)=O)(COP(OCC[N+](C)(C)C)([O-])=O)[C@@](O)([H])CCCCCCCCCCCCCCC	sphingomyelin (d18:0/18:0, d19:0/17:0)*	sphingomyelin (d18:0/18:0, d19:0/17:0)*		24846878	HMDB0012087		44260130	Pos Late	-2.57431	-2.49539	0.870451	0.955126	0.0789176
sphingomyelin (d18:0/20:0, d16:0/22:0)*	100015786	402	57476	211139	Lipid	Dihydrosphingomyelins	3121	NAMED	UGRZESKDAPEULH-ACEXITHZSA-N	CCCCCCCCCCCCCCC[C@@H](O)[C@@H](NC(CCCCCCCCCCCCCCCCCCC)=O)COP([O-])(OCC[N+](C)(C)C)=O	sphingomyelin (d18:0/20:0, d16:0/22:0)*	sphingomyelin (d18:0/20:0, d16:0/22:0)*			HMDB0012090			Pos Late	-2.73743	-2.25762	0.458531	0.722297	0.47981
sphingomyelin (d18:1/14:0, d16:1/16:0)*	100004328	402	42463	164531	Lipid	Sphingomyelins	3132	NAMED	KYICBZWZQPCUMO-PSALXKTOSA-N	CCCCCCCCCCCCCC(N[C@@](COP([O-])(OCC[N+](C)(C)C)=O)([C@](O)(/C=C/CCCCCCCCCCCCC)[H])[H])=O	sphingomyelin (d18:1/14:0, d16:1/16:0)*	sphingomyelin (d18:1/14:0, d16:1/16:0)*		9608732	HMDB0012097		11433862	Pos Late	-2.07039	-2.6075	0.0602732	0.569029	-0.537107
sphingomyelin (d18:1/17:0, d17:1/18:0, d19:1/16:0)	100008920	402	52615	165347	Lipid	Sphingomyelins	3137	NAMED	YMQZQHIESOAPQH-JXGHDCMNSA-N	O=C(N[C@@]([C@]([H])(O)/C=C/CCCCCCCCCCCCC)([H])COP([O-])(OCC[N+](C)(C)C)=O)CCCCCCCCCCCCCCCC	sphingomyelin (d18:1/17:0, d17:1/18:0, d19:1/16:0)	sphingomyelin (d18:1/17:0, d17:1/18:0, d19:1/16:0)	121999-64-2		HMDB0240620,HMDB0240609,HMDB0240622		46891763	Pos Late	-2.05309	-2.58215	0.13462	0.596715	-0.529056
sphingomyelin (d18:1/18:1, d18:2/18:0)	100002106	402	37529	164200	Lipid	Sphingomyelins	3138	NAMED	NBEADXWAAWCCDG-QDDWGVBQSA-N	O=C(CCCCCCC/C=C\CCCCCCCC)N[C@@](COP([O-])(OCC[N+](C)(C)C)=O)([C@](O)(/C=C/CCCCCCCCCCCCC)[H])[H]	sphingomyelin (d18:1/18:1, d18:2/18:0)	sphingomyelin (d18:1/18:1, d18:2/18:0)	108392-10-5	4947837	HMDB0012101		6443882	Pos Late	-2.22939	-2.55134	0.288323	0.671958	-0.321945
sphingomyelin (d18:1/19:0, d19:1/18:0)*	100015787	402	57475	211138	Lipid	Sphingomyelins	3139	NAMED	HAFQHLHNPJDAGB-MAJDXUCPSA-N	CCCCCCCCCCCCCCCCCCC(N[C@H]([C@H](O)/C=C/CCCCCCCCCCCCC)COP([O-])(OCC[N+](C)(C)C)=O)=O	sphingomyelin (d18:1/19:0, d19:1/18:0)*	sphingomyelin (d18:1/19:0, d19:1/18:0)*						Pos Late	-1.93642	-1.66504	0.649882	0.844547	0.271387
sphingomyelin (d18:1/20:0, d16:1/22:0)*	100006290	402	48490	164042	Lipid	Sphingomyelins	3140	NAMED	AADLTHQNYQJHQV-SVLGDMRNSA-N	CCCCCCCCCCCCC/C=C/[C@@H](O)[C@@H](NC(CCCCCCCCCCCCCCCCCCC)=O)COP([O-])(OCC[N+](C)(C)C)=O	sphingomyelin (d18:1/20:0, d16:1/22:0)*	sphingomyelin (d18:1/20:0, d16:1/22:0)*		23113477	HMDB0012102		44260124	Pos Late	-1.19678	-1.26476	0.878011	0.958034	-0.0679785
sphingomyelin (d18:1/20:1, d18:2/20:0)*	100006292	402	48491	164534	Lipid	Sphingomyelins	3141	NAMED	MDRFMTLYKHBJTF-YECRPIIFSA-N	CCCCCCCCCCCCC/C=C/[C@@H](O)[C@@H](NC(CCCCCCCCC/C=C/CCCCCCCC)=O)COP([O-])(OCC[N+](C)(C)C)=O	sphingomyelin (d18:1/20:1, d18:2/20:0)*	sphingomyelin (d18:1/20:1, d18:2/20:0)*	222403-67-0		HMDB0240610,HMDB0240632			Pos Late	-1.87485	-1.87776	0.996805	0.999297	-0.00291063
sphingomyelin (d18:1/21:0, d17:1/22:0, d16:1/23:0)*	100009025	402	52495	165187	Lipid	Sphingomyelins	3143	NAMED	YXSZOBWVQJIWNE-QVDCKBILSA-N	[H][C@](NC(CCCCCCCCCCCCCCCCCCCC)=O)(COP(OCC[N+](C)(C)C)([O-])=O)[C@@](O)([H])/C=C/CCCCCCCCCCCCC	sphingomyelin (d18:1/21:0, d17:1/22:0, d16:1/23:0)*	sphingomyelin (d18:1/21:0, d17:1/22:0, d16:1/23:0)*			HMDB0240619,HMDB0240611,HMDB0240621			Pos Late	-0.962198	-1.18281	0.645622	0.841249	-0.220616
sphingomyelin (d18:1/22:1, d18:2/22:0, d16:1/24:1)*	100006295	402	48493	164535	Lipid	Sphingomyelins	3145	NAMED	VBFKEZGCUWHGSK-ADSSWVSQSA-N	CCCCCCCCCCCCC/C=C/[C@@H](O)[C@@H](NC(CCCCCCCCCCC/C=C\CCCCCCCC)=O)COP([O-])(OCC[N+](C)(C)C)=O	sphingomyelin (d18:1/22:1, d18:2/22:0, d16:1/24:1)*	sphingomyelin (d18:1/22:1, d18:2/22:0, d16:1/24:1)*		29368329	HMDB0012104			Pos Late	-1.12126	-1.32485	0.718702	0.87928	-0.203586
sphingomyelin (d18:1/24:1, d18:2/24:0)*	100005986	402	47153	164529	Lipid	Sphingomyelins	3148	NAMED	WKZHECFHXLTOLJ-QYKFWSDSSA-N	O[C@H](/C=C/CCCCCCCCCCCCC)[C@H](CO[P](OCC[N+](C)(C)C)([O-])=O)NC(CCCCCCCCCCCCC/C=C\CCCCCCCC)=O	sphingomyelin (d18:1/24:1, d18:2/24:0)*	sphingomyelin (d18:1/24:1, d18:2/24:0)*	94359-13-4	24846874	HMDB0012107		44260126	Pos Late	-1.07935	-1.67859	0.415498	0.708227	-0.599239
sphingomyelin (d18:2/14:0, d18:1/14:1)*	100005985	402	47154	164532	Lipid	Sphingomyelins	3133	NAMED	SOWIKWJDPCEPOJ-IOBWIPHESA-N	CCCC/C=C/CCCCCCCC(N[C@@](COP([O-])(OCC[N+](C)(C)C)=O)([C@](O)(/C=C/CCCCCCCCCCCCC)[H])[H])=O	sphingomyelin (d18:2/14:0, d18:1/14:1)*	sphingomyelin (d18:2/14:0, d18:1/14:1)*			HMDB0240637,HMDB0240612			Pos Late	-2.63034	-3.00387	0.343558	0.680431	-0.373531
sphingomyelin (d18:2/16:0, d18:1/16:1)*	100004329	402	42459	161023	Lipid	Sphingomyelins	3136	NAMED	IWHLTJGDYLJQSH-FLPFCPAFSA-N	CCCCC/C=C/CCCCCCCCC(N[C@@](COP([O-])(OCC[N+](C)(C)C)=O)([C@](O)(/C=C/CCCCCCCCCCCCC)[H])[H])=O	sphingomyelin (d18:2/16:0, d18:1/16:1)*	sphingomyelin (d18:2/16:0, d18:1/16:1)*			HMDB0240638,HMDB0240613			Pos Late	-2.27331	-2.87145	0.0154548	0.490635	-0.598134
sphingomyelin (d18:2/18:1)*	100015788	402	57474	211137	Lipid	Sphingomyelins	3128	NAMED	YMTVMVYOUDDTQJ-UOMMIRHQSA-N	[H][C@](NC(CCCCCCC/C=C\CCCCCCCC)=O)(COP(OCC[N+](C)(C)C)([O-])=O)[C@@](O)([H])/C=C/CCCCCCCC/C=C\CCC	sphingomyelin (d18:2/18:1)*	sphingomyelin (d18:2/18:1)*			HMDB0001348		52931155	Pos Late	-2.63361	-2.62195	0.975126	0.996062	0.0116654
sphingomyelin (d18:2/23:0, d18:1/23:1, d17:1/24:1)*	100008956	402	52435	164559	Lipid	Sphingomyelins	3147	NAMED	JBDGKEXQKCCQFK-JWQIMADESA-N	[H][C@](NC(CCCCCCCCCCCCCCCCCCCCCC)=O)(COP(OCC[N+](C)(C)C)([O-])=O)[C@@](O)([H])/C=C/CCCCCCCC/C=C\CCC	sphingomyelin (d18:2/23:0, d18:1/23:1, d17:1/24:1)*	sphingomyelin (d18:2/23:0, d18:1/23:1, d17:1/24:1)*			HMDB0240634,HMDB0011696,HMDB0240614		134757653	Pos Late	-1.3492	-1.8053	0.439067	0.721964	-0.456099
sphingomyelin (d18:2/23:1)*	100015791	402	57482	211145	Lipid	Sphingomyelins	3129	NAMED	FEKSRDMVIULIDJ-SQPFVDNVSA-N	CCC/C=C/CCCCCCCC/C=C/[C@@H](O)[C@@H](NC(CCCCCCCCCCCCCCCCC/C=C/CCC)=O)COP([O-])(OCC[N+](C)(C)C)=O	sphingomyelin (d18:2/23:1)*	sphingomyelin (d18:2/23:1)*			HMDB0240668			Pos Late	-1.81896	-2.36886	0.467599	0.723197	-0.549899
sphingomyelin (d18:2/24:1, d18:1/24:2)*	100008957	402	52437	164561	Lipid	Sphingomyelins	3149	NAMED	TXFLWJQVQCDUDZ-BRUGZULGSA-N	[H][C@](NC(CCCCCCCCCCCCC/C=C\CCCCCCCC)=O)(COP(OCC[N+](C)(C)C)([O-])=O)[C@@](O)([H])/C=C/CCCCCCCC/C=C\CCC	sphingomyelin (d18:2/24:1, d18:1/24:2)*	sphingomyelin (d18:2/24:1, d18:1/24:2)*			HMDB0240636,HMDB0240615		85336023	Pos Late	-1.76608	-2.33204	0.384993	0.701824	-0.565961
sphingosine	297	402	17747	158164	Lipid	Sphingosines	3178	NAMED	WWUZIQQURGPMPG-CCEZHUSRSA-N	CCCCCCCCCCCCC/C=C/C(C(CO)N)O	sphingosine	sphingosine	123-78-4	4510275	HMDB0000252	C00319	5280335	Pos Late	-1.66415	-2.36742	0.0596766	0.569029	-0.70327
stearoyl-arachidonoyl-glycerol (18:0/20:4) [1]*	100010949	402	57450	211104	Lipid	Diacylglycerol	2955	NAMED	NSXLMTYRMFVYNT-IOLLQWDPSA-N	CCCCCCCCCCCCCCCCCC(OCC(OC(CCC/C=C/C/C=C/C/C=C/C/C=C/CCCCC)=O)CO)=O	stearoyl-arachidonoyl-glycerol (18:0/20:4) [1]*	stearoyl-arachidonoyl-glycerol (18:0/20:4) [1]*			HMDB0007170	C00165	6438587	Pos Late	0.74476	-0.558885	0.152307	0.622474	-1.30364
stearoyl-arachidonoyl-glycerol (18:0/20:4) [2]*	100010950	402	57449	211103	Lipid	Diacylglycerol	2956	NAMED	NSXLMTYRMFVYNT-IOLLQWDPSA-N	CCCCCCCCCCCCCCCCCC(OCC(CO)OC(CCC/C=C/C/C=C/C/C=C/C/C=C/CCCCC)=O)=O	stearoyl-arachidonoyl-glycerol (18:0/20:4) [2]*	stearoyl-arachidonoyl-glycerol (18:0/20:4) [2]*			HMDB0007170		6438587	Pos Late	0.269708	-0.847446	0.218149	0.662026	-1.11715
stearoyl-docosahexaenoyl-glycerol (18:0/22:6) [1]*	100015616	402	57387	210930	Lipid	Diacylglycerol	2961	NAMED	LBDXVTOFXXDOGH-MCULNMDYSA-N	CCCCCCCCCCCCCCCCCC(OCC(OC(CC/C=C/C/C=C/C/C=C/C/C=C/C/C=C/C/C=C/CC)=O)CO)=O	stearoyl-docosahexaenoyl-glycerol (18:0/22:6) [1]*	stearoyl-docosahexaenoyl-glycerol (18:0/22:6) [1]*			HMDB0056061			Pos Late	0.478888	-1.6487	0.0791895	0.596715	-2.12759
stearoyl-docosahexaenoyl-glycerol (18:0/22:6) [2]*	100015617	402	57368	210895	Lipid	Diacylglycerol	2962	NAMED	LBDXVTOFXXDOGH-MCULNMDYSA-N	CCCCCCCCCCCCCCCCCC(OCC(OC(CC/C=C/C/C=C/C/C=C/C/C=C/C/C=C/C/C=C/CC)=O)CO)=O	stearoyl-docosahexaenoyl-glycerol (18:0/22:6) [2]*	stearoyl-docosahexaenoyl-glycerol (18:0/22:6) [2]*						Pos Late	0.533887	-0.791836	0.185558	0.632308	-1.32572
stearoyl sphingomyelin (d18:1/18:0)	1538	402	19503	164530	Lipid	Sphingomyelins	3124	NAMED	LKQLRGMMMAHREN-YJFXYUILSA-N	CCCCCCCCCCCCCCCCCC(N[C@@](COP([O-])(OCC[N+](C)(C)C)=O)([C@](O)(/C=C/CCCCCCCCCCCCC)[H])[H])=O	stearoyl sphingomyelin (d18:1/18:0)	stearoyl sphingomyelin (d18:1/18:0)	85187-10-6,85187-10-6	4956085	HMDB0001348	C00550	6453725	Pos Late	-1.97667	-2.41164	0.222222	0.665771	-0.434972
stearoylcarnitine (C18)	100001391	402	34409	158657	Lipid	Fatty Acid Metabolism (Acyl Carnitine, Long Chain Saturated)	1883	NAMED	FNPHNLNTJNMAEE-HSZRJFAPSA-N	[O-]C(C[C@@H](OC(CCCCCCCCCCCCCCCCC)=O)C[N+](C)(C)C)=O	stearoylcarnitine (C18)	stearoylcarnitine (C18)	18822-91-8	21233653	HMDB0000848		3006797	Pos Late	-2.42781	-2.43504	0.986495	0.997102	-0.007227
streptomycin	100002993	400	39872	156656	Xenobiotics	Drug - Antibiotic	5475	NAMED	UCSJYZPVAKXKNQ-APUVXCOVSA-N	O[C@H]1[C@H](O)[C@@H](CO)O[C@H](O[C@H]2[C@](O)([C@]([H])=O)[C@@H](C)O[C@@H]2O[C@H]3[C@H](O)[C@@H](O)[C@H](/N=C(N)/N)[C@@H](O)[C@@H]3/N=C(N)/N)[C@@H]1NC	streptomycin	streptomycin	3810-74-0	5777	HMDB0015214	C00413	19649	Pos Early	-1.32213	-0.918372	0.62946	0.835803	0.403758
succinate	252	305	1437	147106	Energy	TCA Cycle	1465	NAMED	KDYFGRWQOYBRFD-UHFFFAOYSA-N	OC(CCC(O)=O)=O	succinate	succinate	110-15-6	1078	HMDB0000254	C00042	1110	Polar	-3.38875	-3.63731	0.817214	0.936282	-0.248564
sulfate*	100002528	209	46960	148213	Xenobiotics	Chemical	6109	NAMED	QAOWNCQODCNURD-UHFFFAOYSA-N	OS(O)(=O)=O	sulfate*	sulfate*	14808-79-8	1086	HMDB01448	C00059	5152822	Neg	-0.26906	-1.53899	0.255267	0.671958	-1.26993
taurine	512	209	2125	124601	Amino Acid	Methionine, Cysteine, SAM and Taurine Metabolism	477	NAMED	XOAAWQZATWQOTB-UHFFFAOYSA-N	NCCS(=O)(O)=O	taurine	taurine	107-35-7	1091	HMDB0000251	C00245	1123	Neg	-3.47337	-3.30147	0.778998	0.915322	0.171903
taurochenodeoxycholate	1629	209	18494	124667	Lipid	Primary Bile Acid Metabolism	3481	NAMED	BHTRKEVKTKCXOH-BJLOMENOSA-N	C[C@@]12[C@@]([H])(CC[C@@]2([C@@H](CCC(NCCS(O)(=O)=O)=O)C)[H])[C@@]([C@@H](C[C@]3([H])C[C@H](O)CC4)O)([H])[C@]([C@]34C)([H])CC1	taurochenodeoxycholate	taurochenodeoxycholate	6009-98-9	343282	HMDB0000951	C05465	387316	Neg	-2.36156	-1.77277	0.0941427	0.596715	0.588788
taurocholate	1648	209	18497	125762	Lipid	Primary Bile Acid Metabolism	3474	NAMED	WBWWGRHZICKQGZ-HGVCTONRSA-N	C[C@@]12[C@@]([H])(CC[C@]2([H])[C@@H](CCC(NCCS(O)(=O)=O)=O)C)[C@@]([C@H](O)C[C@@]3([H])[C@@]4(CC[C@@H](O)C3)C)([H])[C@@]4([H])C[C@@H]1O	taurocholate	taurocholate	145-42-6		HMDB0000036	C05122	6675,46783527	Neg	-2.052	-1.49904	0.119502	0.596715	0.552965
taurolithocholate	100001065	209	31889	125784	Lipid	Secondary Bile Acid Metabolism	3520	NAMED	QBYUNVOYXHFVKC-OQHFDXPESA-N	C[C@]1(CC2)[C@](CC[C@@H]1[C@H](C)CCC(NCCS(O)(=O)=O)=O)([H])[C@@](CC3)([H])[C@]2([H])[C@](CC4)(C)[C@]3([H])C[C@@H]4O	taurolithocholate	taurolithocholate	516-90-5	10150	HMDB0000722	C02592	439763	Neg	-2.10733	-1.62947	0.276922	0.671958	0.477858
tetradecanedioate (C14)	100001613	209	35669	128271	Lipid	Fatty Acid, Dicarboxylate	1708	NAMED	HQHCYKULIHKCEB-UHFFFAOYSA-N	O=C(O)CCCCCCCCCCCCC(O)=O	tetradecanedioate (C14-DC)	tetradecanedioate (C14)	821-38-5	12630	HMDB0000872		13185	Neg	-2.14143	-1.87415	0.518555	0.757929	0.267282
thiamin (vitamin B1)	873	400	5341	155495	Cofactors and Vitamins	Thiamine Metabolism	4440	NAMED	OHQKBYLHTFYNQF-UHFFFAOYSA-N	NC1=C(C[N+]2=CSC(CC[O-])=C2C)C=NC(C)=N1	thiamin (vitamin B1)	thiamin (vitamin B1)	59-43-8		HMDB0000235	DG00125,C00378,D08580	1130	Pos Early	-1.14817	-0.851888	0.37505	0.701824	0.296286
thiamin diphosphate	522	209	35670	128273	Cofactors and Vitamins	Thiamine Metabolism	4442	NAMED	AYEKOFBPNLCAJY-UHFFFAOYSA-N	CC1=NC=C(C(N)=N1)C[N+]2=CSC(CCOP(OP(O)([O-])=O)(O)=O)=C2C	thiamin diphosphate	thiamin diphosphate	154-87-0	8715	HMDB0001372	C00068	1132	Neg	-1.98632	-2.65156	0.0955328	0.596715	-0.66524
thioproline	100009232	400	53231	179281	Xenobiotics	Chemical	6262	NAMED	DZLNHFMRPBPULJ-VKHMYHEASA-N	O=C(O)[C@]1(NCSC1)[H]	thioproline	thioproline	34592-47-4	84120	HMDB0062164		93176	Pos Early	-2.09697	-0.342657	0.0133023	0.490635	1.75432
threonate	100001022	305	27738	146524	Cofactors and Vitamins	Ascorbate and Aldarate Metabolism	4373	NAMED	JPIJQSOTBSSVTP-UHFFFAOYSA-N	O=C(O)C(O)([H])C([H])(O)CO	threonate	threonate	70753-61-6	133224	HMDB0062620,HMDB0000943	C01620	151152,5460407	Polar	-2.66232	-1.62141	0.434012	0.718252	1.04092
threonine	564	209	1284	123197	Amino Acid	Glycine, Serine and Threonine Metabolism	17	NAMED	AYFVYJQAPQTCCC-GBXIJSLDSA-N	N[C@H](C(O)=O)[C@H](O)C	threonine	threonine	72-19-5	6051	HMDB0000167	C00188	6288	Neg	-2.58997	-1.91724	0.213075	0.660297	0.672736
thymidine	872	209	2183	124827	Nucleotide	Pyrimidine Metabolism, Thymine containing	4293	NAMED	IQFYYKKMVGJFEH-XLPZGREQSA-N	O=C(NC(C(C)=C1)=O)N1[C@]2([C@@]([C@@]([C@@](CO)(O2)[H])(O)[H])([H])[H])[H]	thymidine	thymidine	50-89-5	5585	HMDB0000273	C00214	5789	Neg	0.0687575	0.448118	0.195202	0.636165	0.37936
thymine	882	305	604	146420	Nucleotide	Pyrimidine Metabolism, Thymine containing	4296	NAMED	RWQNBRDOKXIBIV-UHFFFAOYSA-N	O=C1C(C)=CNC(N1)=O	thymine	thymine	65-71-4	1103	HMDB0000262	C00178	1135	Polar	-0.900041	-0.664696	0.656662	0.8475	0.235345
trans-urocanate	537	400	607	155340	Amino Acid	Histidine Metabolism	80	NAMED	LOIYMIARKYCTBW-OWOJBTEDSA-N	O=C(O)/C=C/C1=CNC=N1	trans-urocanate	trans-urocanate	104-98-3	643824	HMDB0000301	C00785	736715	Pos Early	-1.83637	-0.73433	0.273237	0.671958	1.10204
tricosanoyl sphingomyelin (d18:1/23:0)*	100008955	402	52436	164560	Lipid	Sphingomyelins	3126	NAMED	SXZWBNWTCVLZJN-NMIJJABPSA-N	[H][C@](NC(CCCCCCCCCCCCCCCCCCCCCC)=O)(COP(OCC[N+](C)(C)C)([O-])=O)[C@@](O)([H])/C=C/CCCCCCCCCCCCC	tricosanoyl sphingomyelin (d18:1/23:0)*	tricosanoyl sphingomyelin (d18:1/23:0)*			HMDB0012105			Pos Late	-1.54747	-1.54108	0.992067	0.997372	0.00638906
trigonelline (N'-methylnicotinate)	100001092	400	32401	155930	Cofactors and Vitamins	Nicotinate and Nicotinamide Metabolism	4341	NAMED	WWNNZCOKKKDOPX-UHFFFAOYSA-N	C[N+]1=CC(C([O-])=O)=CC=C1	trigonelline (N'-methylnicotinate)	trigonelline (N'-methylnicotinate)	535-83-1	5369	HMDB0000875	C01004	5570	Pos Early	-3.68776	-4.04883	0.693645	0.869368	-0.361071
trimethylamine N-oxide	100003397	400	40406	156717	Lipid	Phospholipid Metabolism	2260	NAMED	UYPYRKYUKCHHIB-UHFFFAOYSA-N	C[N+](C)([O-])C	trimethylamine N-oxide	trimethylamine N-oxide	1184-78-7	1113	HMDB0000925	C01104	1145	Pos Early	-1.33334	-0.961737	0.196264	0.636165	0.371601
tryptophan	565	400	54	155294	Amino Acid	Tryptophan Metabolism	259	NAMED	QIVBCDIJIAJPQS-VIFPVBQESA-N	O=C(O)[C@@H](N)CC1=CNC2=C1C=CC=C2	tryptophan	tryptophan	73-22-3	6066	HMDB0000929	C00078	6305	Pos Early	-2.01621	-1.54483	0.541381	0.774971	0.471374
tyrosine	815	400	1299	155353	Amino Acid	Tyrosine Metabolism	167	NAMED	OUYCCCASQSFEME-QMMMGPOBSA-N	N[C@@H](CC1=CC=C(O)C=C1)C(O)=O	tyrosine	tyrosine	60-18-4	5833	HMDB0000158	C00082	6057	Pos Early	-2.16909	-1.45513	0.132922	0.596715	0.713963
UDP-glucuronate	1097	209	2763	125997	Carbohydrate	Nucleotide Sugar	1401	NAMED	HDYANYHVCAPMJV-UHFFFAOYSA-N	OC1C(N(C=CC2=O)C(N2)=O)OC(COP(OP(OC(C(C(O)C3O)O)OC3C(O)=O)(O)=O)(O)=O)C1O	UDP-glucuronate	UDP-glucuronate	28053-08-9,63700-19-6	16522	HMDB0000935	C00167	17473	Neg	-2.69585	-3.13582	0.530607	0.765377	-0.439966
uracil	825	305	605	146422	Nucleotide	Pyrimidine Metabolism, Uracil containing	4239	NAMED	ISAKRJDGNUQOIC-UHFFFAOYSA-N	O=C(NC=C1)NC1=O	uracil	uracil	66-22-8	1141	HMDB0000300	C00106	1174	Polar	-1.90242	-1.24886	0.0515962	0.569029	0.653561
urate	1134	209	1604	124593	Nucleotide	Purine Metabolism, (Hypo)Xanthine/Inosine containing	4150	NAMED	LEHOTFFKMJEONL-UHFFFAOYSA-N	O=C1NC(NC(NC2=O)=O)=C2N1	urate	urate	120K5305,69-93-2		HMDB0000289	C00366	1175	Neg	-1.5306	-1.13997	0.296987	0.675405	0.39063
urea	533	400	1670	155443	Amino Acid	Urea cycle; Arginine and Proline Metabolism	492	NAMED	XSQUKJJJFZCRTK-UHFFFAOYSA-N	O=C(N)N	urea	urea	57-13-6	1143	HMDB0000294	C00086	1176	Pos Early	-1.59168	-0.746661	0.18169	0.632308	0.845014
uridine	535	209	606	123185	Nucleotide	Pyrimidine Metabolism, Uracil containing	4238	NAMED	DRTQHJPVMGBUCF-UHFFFAOYSA-N	OC1C(N(C=CC2=O)C(N2)=O)OC(CO)C1O	uridine	uridine	58-96-8	5807	HMDB0000296	C00299	6029	Neg	-1.01705	-1.5028	0.668017	0.858226	-0.485756
uridine-2',3'-cyclic monophosphate	75	209	37137	127657	Nucleotide	Pyrimidine Metabolism, Uracil containing	4237	NAMED	HWDMHJDYMFRXOX-UHFFFAOYSA-N	OCC1OC(N2C=CC(NC2=O)=O)C3OP(O)(OC13)=O	uridine-2',3'-cyclic monophosphate	uridine-2',3'-cyclic monophosphate	40632-52-8	3824355	HMDB0011640	C02355	439715	Neg	-1.75911	-2.80101	0.0329525	0.569029	-1.04191
uridine 5'-diphosphate (UDP)	870	209	5345	124835	Nucleotide	Pyrimidine Metabolism, Uracil containing	4232	NAMED	XCCTYIAWTASOJW-UHFFFAOYSA-N	OC1C(N(C=CC2=O)C(N2)=O)OC(COP(OP(O)(O)=O)(O)=O)C1O	uridine 5'-diphosphate (UDP)	uridine 5'-diphosphate (UDP)	21931-53-3	5809	HMDB0000295	C00015	6031	Neg	-3.04791	-3.66198	0.516298	0.757929	-0.614061
uridine 5'-triphosphate (UTP)	871	209	33448	126085	Nucleotide	Pyrimidine Metabolism, Uracil containing	4231	NAMED	PGAVKCOVUIYSFO-XVFCMESISA-N	O[C@]1([H])[C@@](O)([H])[C@](COP(O)(OP(O)(OP(O)(O)=O)=O)=O)([H])O[C@]1(N(C=C2)C(NC2=O)=O)[H]	uridine 5'-triphosphate (UTP)	uridine 5'-triphosphate (UTP)	19817-92-6	5903	HMDB0000285	C00075	6133	Neg	-3.24705	-3.71283	0.604586	0.826073	-0.465774
valine	566	400	1649	155438	Amino Acid	Leucine, Isoleucine and Valine Metabolism	421	NAMED	KZSNJWFQEVHDMF-BYPYZUCNSA-N	N[C@H](C(O)=O)C(C)C	valine	valine	72-18-4	6050	HMDB0000883	C00183	6287	Pos Early	-1.75922	-1.25124	0.173645	0.630263	0.50798
valylglutamine	100003640	209	42079	143933	Peptide	Dipeptide	1048	NAMED	XXDVDTMEVBYRPK-UHFFFAOYSA-N	O=C(C(C(C)C)N)NC(CCC(N)=O)C(O)=O	valylglutamine	valylglutamine	42854-54-6	4419671	HMDB0029125		5253209	Neg	-2.32724	-2.4043	0.925201	0.973325	-0.0770595
valylglycine	100003641	209	40475	143011	Peptide	Dipeptide	1049	NAMED	IOUPEELXVYPCPG-UHFFFAOYSA-N	O=C(C(C(C)C)N)NCC(O)=O	valylglycine	valylglycine	686-43-1	120256	HMDB0029127		136487	Neg	-2.58503	-2.42976	0.790463	0.918486	0.155271
valylleucine	100003210	209	39994	142917	Peptide	Dipeptide	1052	NAMED	XCTHZFGSVQBHBW-UHFFFAOYSA-N	O=C(C(C(C)C)N)NC(CC(C)C)C(O)=O	valylleucine	valylleucine	22906-55-4	312586	HMDB0029131		352039	Neg	-0.929569	-0.700426	0.850326	0.945054	0.229142
vanillactate	100006129	209	54910	208290	Amino Acid	Tyrosine Metabolism	206	NAMED	SVYIZYRTOYHQRE-UHFFFAOYSA-N	OC1=C(OC)C=C(CC(C(O)=O)O)C=C1	vanillactate	vanillactate	2475-56-1	141152	HMDB0000913		160637	Neg	-1.76145	-1.12082	0.165793	0.630263	0.640628
X-10445	999910445	400	47680	157553				UNNAMED			X-10445	X-10445						Pos Early	-1.62502	-1.96071	0.78503	0.917029	-0.335694
X-11612	999911612	209	47431	148921				UNNAMED			X-11612	X-11612						Neg	-1.79495	-1.37292	0.235921	0.671958	0.422039
X-11787	999911787	400	33132	156002				UNNAMED			X-11787	X-11787						Pos Early	-2.16692	-2.13318	0.963754	0.996062	0.0337422
X-11850	999911850	209	46507	145594				UNNAMED			X-11850	X-11850						Neg	-1.95458	-1.38531	0.162201	0.630263	0.569266
X-11852	999911852	209	46521	145608				UNNAMED			X-11852	X-11852						Neg	-2.42682	-2.79562	0.613171	0.83295	-0.368805
X-11979	999911979	209	47508	149008				UNNAMED			X-11979	X-11979						Neg	-1.43846	-1.14612	0.634841	0.840494	0.292344
X-12013	999912013	209	46611	146373				UNNAMED			X-12013	X-12013						Neg	-2.53569	-2.12251	0.581009	0.8137	0.413182
X-12015	999912015	209	47390	148867				UNNAMED			X-12015	X-12015						Neg	-1.43602	-0.906183	0.250832	0.671958	0.529836
X-12026	999912026	209	47905	150050				UNNAMED			X-12026	X-12026						Neg	-2.88503	-2.21653	0.183704	0.632308	0.668506
X-12100	999912100	400	47687	157560				UNNAMED			X-12100	X-12100						Pos Early	-1.76105	-0.952698	0.201842	0.639545	0.808351
X-12117	999912117	400	47695	157567				UNNAMED			X-12117	X-12117						Pos Early	-1.41564	-0.863213	0.112254	0.596715	0.552423
X-12216	999912216	209	46613	146375				UNNAMED			X-12216	X-12216						Neg	-1.7112	-1.40808	0.62738	0.835803	0.303125
X-13507	999913507	400	47439	157420				UNNAMED			X-13507	X-13507						Pos Early	-1.89583	-1.587	0.434262	0.718252	0.308825
X-13553	999913553	209	47959	150152				UNNAMED			X-13553	X-13553						Neg	-2.59995	-1.94558	0.281828	0.671958	0.654373
X-14056	999914056	400	46632	157266				UNNAMED			X-14056	X-14056						Pos Early	-0.953645	0.0955598	0.0626445	0.569029	1.0492
X-14904	999914904	209	47204	148681				UNNAMED			X-14904	X-14904						Neg	-2.07071	-2.07672	0.990685	0.997372	-0.00601121
X-17010	999917010	209	47993	150197				UNNAMED			X-17010	X-17010						Neg	-2.67557	-3.01086	0.450803	0.722297	-0.335284
X-17367	999917367	209	46994	148247				UNNAMED			X-17367	X-17367						Neg	-1.70321	-1.42422	0.397875	0.705952	0.278987
X-18779	999918779	209	46687	146634				UNNAMED			X-18779	X-18779						Neg	-1.59581	-1.71187	0.797842	0.922096	-0.116061
X-21258	999921258	209	46259	144401				UNNAMED			X-21258	X-21258						Neg	-2.57795	-2.23421	0.355638	0.687506	0.343735
X-21342	999921342	209	46387	145470				UNNAMED			X-21342	X-21342						Neg	-2.36125	-2.31103	0.905152	0.966805	0.0502255
X-21796	999921796	209	46972	148225				UNNAMED			X-21796	X-21796						Neg	-1.04935	-1.13377	0.906808	0.966805	-0.0844198
X-22770	999922770	209	48075	150289				UNNAMED			X-22770	X-22770						Neg	-0.0284987	-1.17469	0.301385	0.676147	-1.14619
X-22776	999922776	209	48081	150295				UNNAMED			X-22776	X-22776						Neg	-3.20395	-2.37602	0.262423	0.671958	0.827935
X-23737	999923737	400	49635	161453				UNNAMED			X-23737	X-23737						Pos Early	-3.33335	-0.788415	0.13698	0.596715	2.54494
X-24035	999924035	402	52064	164008				UNNAMED			X-24035	X-24035						Pos Late	-2.06993	-2.69655	0.0850735	0.596715	-0.626622
X-24425	999924425	400	52655	165410				UNNAMED			X-24425	X-24425						Pos Early	-1.74183	-1.50282	0.39356	0.705952	0.239009
X-24518	999924518	400	52839	165684				UNNAMED			X-24518	X-24518						Pos Early	-1.33525	-1.18082	0.716438	0.87928	0.154426
X-24608	999924608	209	53023	165964				UNNAMED			X-24608	X-24608						Neg	-2.71171	-2.08496	0.130371	0.596715	0.626747
X-25009	999925009	400	61531	219980				UNNAMED			X-25009	X-25009						Pos Early	-1.85554	-1.10243	0.200287	0.638908	0.753106
X-25639	999925639	209	63315	222326				UNNAMED			X-25639	X-25639						Neg	-1.18013	-2.15583	0.114846	0.596715	-0.975704
X-25936	999925936	400	63840	223405				UNNAMED			X-25936	X-25936						Pos Early	-2.6594	-2.06694	0.475151	0.723197	0.59246
xanthine	1004	209	3147	123237	Nucleotide	Purine Metabolism, (Hypo)Xanthine/Inosine containing	4140	NAMED	LRFVTYWOQMYALW-UHFFFAOYSA-N	O=C(N1)C(N=CN2)=C2NC1=O	xanthine	xanthine	69-89-6	1151	HMDB0000292	C00385	1188	Neg	-2.13207	-2.69	0.533244	0.767219	-0.557928

## Sheet: GLS1
Row.names	CHEM_ID	LIB_ID	COMP_ID	CHRO_LIB_ENTRY_ID	SUPER_PATHWAY	SUB_PATHWAY	PATHWAY_SORTORDER	TYPE	INCHIKEY	SMILES	CHEMICAL_NAME	PLOT_NAME	CAS	CHEMSPIDER	HMDB	KEGG	PUBCHEM	PLATFORM	CTL_Mean	TRT_Mean	pvalGLS1_vs_NTC	adj_pvalGLS1_vs_NTC	dmGLS1_vs_NTC
(3'-5')-adenylyladenosine*	100020723	209	62396	219543	Nucleotide	Dinucleotide	4307	NAMED	UYSXBCQACJTYFS-XPWFQUROSA-N	O[C@@H]1[C@@H]([C@@H](CO)O[C@H]1N2C3=NC=NC(N([H])[H])=C3N=C2)OP(OC[C@H]([C@H]([C@H]4O)O)O[C@H]4N5C6=NC=NC(N([H])[H])=C6N=C5)(O)=O	(3'-5')-adenylyladenosine*	(3'-5')-adenylyladenosine*		85040			94231	Neg	-1.31442	-0.977651	0.736548	0.866616	0.336772
(3'-5')-guanylyladenosine*	100020725	209	62761	220363	Nucleotide	Dinucleotide	4312	NAMED	PBWYGOYNGCCLAU-UHFFFAOYSA-N	OC1C(OP(OCC2OC(N3C=NC4=C3N=CN=C4N)C(O)C2O)(O)=O)C(CO)OC1N5C=NC6=C5N=C(N)NC6=O	(3'-5')-guanylyladenosine*	(3'-5')-guanylyladenosine*						Neg	-2.18094	-1.51483	0.431404	0.645416	0.666107
(N(1) + N(8))-acetylspermidine	100016038	400	57814	213597	Amino Acid	Polyamine Metabolism	558	NAMED	MQTAVJHICJWXBR-UHFFFAOYSA-N	CC(NCCCNCCCCN)=O	(N(1) + N(8))-acetylspermidine	(N(1) + N(8))-acetylspermidine			HMDB0002189,HMDB0001276	C01029,C00612	496,123689	Pos Early	-1.15755	-2.90252	0.0758506	0.287831	-1.74497
(R)-3-hydroxybutyrylcarnitine	100003926	400	43264	156990	Lipid	Fatty Acid Metabolism (Acyl Carnitine, Hydroxy)	1936	NAMED	UEFRDQSMQXDWTO-UHFFFAOYSA-N	CC(CC(OC(C[N+](C)(C)C)CC([O-])=O)=O)O	(R)-3-hydroxybutyrylcarnitine	(R)-3-hydroxybutyrylcarnitine			HMDB0013127		53481617	Pos Early	-1.88492	-2.65064	0.465039	0.676313	-0.765718
1-(1-enyl-oleoyl)-GPE (P-18:1)*	100005372	402	44621	163990	Lipid	Lysoplasmalogen	2854	NAMED	URGVIWXYPWWBQO-ZCJATDNESA-N	O=P(OCC[NH3+])([O-])OC[C@H](O)CO/C=C/CCCCCC/C=C/CCCCCCCC	1-(1-enyl-oleoyl)-GPE (P-18:1)*	1-(1-enyl-oleoyl)-GPE (P-18:1)*						Pos Late	-1.48812	-1.43745	0.954746	0.97691	0.0506753
1-(1-enyl-palmitoyl)-2-arachidonoyl-GPC (P-16:0/20:4)*	100009014	402	52689	165459	Lipid	Plasmalogen	2830	NAMED	IOYKZPNDXIIXLN-LOQSCQKMSA-N	[H][C@](OC(CCC/C=C\C/C=C\C/C=C\C/C=C\CCCCC)=O)(COP(OCC[N+](C)(C)C)([O-])=O)CO/C=C\CCCCCCCCCCCCCC	1-(1-enyl-palmitoyl)-2-arachidonoyl-GPC (P-16:0/20:4)*	1-(1-enyl-palmitoyl)-2-arachidonoyl-GPC (P-16:0/20:4)*		24767495	HMDB0011220			Pos Late	-2.157	-2.68533	0.434354	0.648137	-0.528329
1-(1-enyl-palmitoyl)-2-arachidonoyl-GPE (P-16:0/20:4)*	100009002	402	52673	165435	Lipid	Plasmalogen	2821	NAMED	UUYSKERSKRMYME-MAIXUNBTSA-N	[H][C@](OC(CCC/C=C\C/C=C\C/C=C\C/C=C\CCCCC)=O)(COP(OCCN)(O)=O)CO/C=C\CCCCCCCCCCCCCC	1-(1-enyl-palmitoyl)-2-arachidonoyl-GPE (P-16:0/20:4)*	1-(1-enyl-palmitoyl)-2-arachidonoyl-GPE (P-16:0/20:4)*		24769238	HMDB0011352		52925126	Pos Late	-1.29178	-2.11875	0.29181	0.512906	-0.826966
1-(1-enyl-palmitoyl)-2-docosahexaenoyl-GPC (P-16:0/22:6)*	100009008	402	52630	165383	Lipid	Plasmalogen	2815	NAMED	QICWUUGBNFIZAZ-KMPUTSBYSA-N	[H][C@](OC(CC/C=C\C/C=C\C/C=C\C/C=C\C/C=C\C/C=C\CC)=O)(COP(OCC[N+](C)(C)C)([O-])=O)CO/C=C\CCCCCCCCCCCCCC	1-(1-enyl-palmitoyl)-2-docosahexaenoyl-GPC (P-16:0/22:6)*	1-(1-enyl-palmitoyl)-2-docosahexaenoyl-GPC (P-16:0/22:6)*			HMDB0011229		53480699	Pos Late	-1.49237	-2.10902	0.208533	0.428824	-0.616645
1-(1-enyl-palmitoyl)-2-docosahexaenoyl-GPE (P-16:0/22:6)*	100009000	402	52672	165433	Lipid	Plasmalogen	2822	NAMED	WVGALBKSWOUIEZ-XNHMFJFDSA-N	[H][C@](OC(CC/C=C\C/C=C\C/C=C\C/C=C\C/C=C\C/C=C\CC)=O)(COP(OCCN)(O)=O)CO/C=C\CCCCCCCCCCCCCC	1-(1-enyl-palmitoyl)-2-docosahexaenoyl-GPE (P-16:0/22:6)*	1-(1-enyl-palmitoyl)-2-docosahexaenoyl-GPE (P-16:0/22:6)*		4446616	HMDB0005780		5283497	Pos Late	-1.42089	-1.91277	0.526228	0.710862	-0.491875
1-(1-enyl-palmitoyl)-2-linoleoyl-GPC (P-16:0/18:2)*	100009009	402	52682	165449	Lipid	Plasmalogen	2831	NAMED	QLEHHUPUHJPURI-PWYDUFMYSA-N	[H][C@](OC(CCCCCCC/C=C\C/C=C\CCCCC)=O)(COP(OCC[N+](C)(C)C)([O-])=O)CO/C=C\CCCCCCCCCCCCCC	1-(1-enyl-palmitoyl)-2-linoleoyl-GPC (P-16:0/18:2)*	1-(1-enyl-palmitoyl)-2-linoleoyl-GPC (P-16:0/18:2)*		24767486	HMDB0011211		24779386	Pos Late	-1.97841	-2.54982	0.586509	0.758622	-0.571408
1-(1-enyl-palmitoyl)-2-linoleoyl-GPE (P-16:0/18:2)*	100009069	402	52677	165443	Lipid	Plasmalogen	2818	NAMED	LJVXDBWIBQQKFU-CCJYEBHUSA-N	[H][C@](OC(CCCCCCC/C=C\C/C=C\CCCCC)=O)(COP(OCCN)(O)=O)CO/C=C\CCCCCCCCCCCCCC	1-(1-enyl-palmitoyl)-2-linoleoyl-GPE (P-16:0/18:2)*	1-(1-enyl-palmitoyl)-2-linoleoyl-GPE (P-16:0/18:2)*		24769229	HMDB0011343		52925127	Pos Late	-1.35111	-2.60235	0.107759	0.320057	-1.25124
1-(1-enyl-palmitoyl)-2-oleoyl-GPC (P-16:0/18:1)*	100009007	402	52478	165160	Lipid	Plasmalogen	2823	NAMED	CRBBMHQTIAELIS-KQBBALDBSA-N	[H][C@](OC(CCCCCCC/C=C\CCCCCCCC)=O)(CO[P-](OCC[N+](C)(C)C)([O])=O)CO/C=C\CCCCCCCCCCCCCC	1-(1-enyl-palmitoyl)-2-oleoyl-GPC (P-16:0/18:1)*	1-(1-enyl-palmitoyl)-2-oleoyl-GPC (P-16:0/18:1)*			HMDB0007996		34779384	Pos Late	-0.785957	-3.32075	0.00032743	0.0161827	-2.5348
1-(1-enyl-palmitoyl)-2-oleoyl-GPE (P-16:0/18:1)*	100009005	402	52477	165158	Lipid	Plasmalogen	2817	NAMED	ZVVYJAAMWXATNY-PRWZWGSOSA-N	[H][C@](OC(CCCCCCC/C=C\CCCCCCCC)=O)(COP(OCCN)(O)=O)CO/C=C\CCCCCCCCCCCCCC	1-(1-enyl-palmitoyl)-2-oleoyl-GPE (P-16:0/18:1)*	1-(1-enyl-palmitoyl)-2-oleoyl-GPE (P-16:0/18:1)*		24769228	HMDB0011342		52925128	Pos Late	-1.23875	-2.43064	0.207383	0.428824	-1.19188
1-(1-enyl-palmitoyl)-2-palmitoleoyl-GPC (P-16:0/16:1)*	100009160	402	52713	165492	Lipid	Plasmalogen	2820	NAMED	FZMYLOBGNYZPQO-QLSONYGBSA-N	[H][C@](OC(CCCCCCC/C=C\CCCCCC)=O)(COP(OCC[N+](C)(C)C)([O-])=O)CO/C=C\CCCCCCCCCCCCCC	1-(1-enyl-palmitoyl)-2-palmitoleoyl-GPC (P-16:0/16:1)*	1-(1-enyl-palmitoyl)-2-palmitoleoyl-GPC (P-16:0/16:1)*		24767482	HMDB0011207		52923882	Pos Late	-0.697212	-3.4761	0.000744407	0.0250909	-2.77888
1-(1-enyl-palmitoyl)-2-palmitoyl-GPC (P-16:0/16:0)*	100009162	402	52716	165495	Lipid	Plasmalogen	2819	NAMED	PEWXKAOBUSBJLD-MCBGMKGZSA-N	[H][C@](OC(CCCCCCCCCCCCCCC)=O)(COP(OCC[N+](C)(C)C)([O-])=O)CO/C=C\CCCCCCCCCCCCCC	1-(1-enyl-palmitoyl)-2-palmitoyl-GPC (P-16:0/16:0)*	1-(1-enyl-palmitoyl)-2-palmitoyl-GPC (P-16:0/16:0)*		9322076	HMDB0011206		11146967	Pos Late	-1.08091	-3.82623	9.66263e-05	0.0161827	-2.74532
1-(1-enyl-palmitoyl)-GPE (P-16:0)*	100003000	402	39270	163991	Lipid	Lysoplasmalogen	2852	NAMED	QYTPGOPLNFESQC-RLHAVTDZSA-N	O=P(OCC[NH3+])([O-])OC[C@H](O)CO/C=C/CCCCCCCCCCCCCC	1-(1-enyl-palmitoyl)-GPE (P-16:0)*	1-(1-enyl-palmitoyl)-GPE (P-16:0)*		10471193	HMDB0011152			Pos Late	-1.8934	-2.02527	0.876582	0.923311	-0.131868
1-(1-enyl-stearoyl)-2-arachidonoyl-GPE (P-18:0/20:4)*	100008999	402	52475	165154	Lipid	Plasmalogen	2835	NAMED	URPXXNCTXCOATD-FXMFQVEGSA-N	[H][C@](OC(CCC/C=C\C/C=C\C/C=C\C/C=C\CCCCC)=O)(COP(OCCN)(O)=O)CO/C=C\CCCCCCCCCCCCCCCC	1-(1-enyl-stearoyl)-2-arachidonoyl-GPE (P-18:0/20:4)*	1-(1-enyl-stearoyl)-2-arachidonoyl-GPE (P-18:0/20:4)*		7826008	HMDB0005779		9547058	Pos Late	-1.00447	-2.80377	0.129913	0.34463	-1.7993
1-(1-enyl-stearoyl)-2-docosahexaenoyl-GPE (P-18:0/22:6)*	100009004	402	52476	165157	Lipid	Plasmalogen	2838	NAMED	FIJFPUAJUDAZEY-MNDXXDKYSA-N	[H][C@](OC(CC/C=C\C/C=C\C/C=C\C/C=C\C/C=C\C/C=C\CC)=O)(COP(OCCN)(O)=O)CO/C=C\CCCCCCCCCCCCCCCC	1-(1-enyl-stearoyl)-2-docosahexaenoyl-GPE (P-18:0/22:6)*	1-(1-enyl-stearoyl)-2-docosahexaenoyl-GPE (P-18:0/22:6)*		24769278	HMDB0011394		42607458	Pos Late	-0.968721	-2.75177	0.134917	0.351524	-1.78305
1-(1-enyl-stearoyl)-2-linoleoyl-GPE (P-18:0/18:2)*	100009225	402	52748	165539	Lipid	Plasmalogen	2827	NAMED	XVXISDREVDGQPX-PISDLAQISA-N	[H][C@](OC(CCCCCCC/C=C\C/C=C\CCCCC)=O)(COP(OCCN)(O)=O)CO/C=C\CCCCCCCCCCCCCCCC	1-(1-enyl-stearoyl)-2-linoleoyl-GPE (P-18:0/18:2)*	1-(1-enyl-stearoyl)-2-linoleoyl-GPE (P-18:0/18:2)*		24769261	HMDB0011376			Pos Late	-1.15112	-2.98799	0.120197	0.331666	-1.83687
1-(1-enyl-stearoyl)-2-oleoyl-GPE (P-18:0/18:1)	100008919	402	52614	165346	Lipid	Plasmalogen	2826	NAMED	XVYPOHCSLJZFED-QZEVRULJSA-N	[H][C@@](COP([O-])(OCC[NH3+])=O)(OC(CCCCCCC/C=C\CCCCCCCC)=O)CO/C=C\CCCCCCCCCCCCCCCC	1-(1-enyl-stearoyl)-2-oleoyl-GPE (P-18:0/18:1)	1-(1-enyl-stearoyl)-2-oleoyl-GPE (P-18:0/18:1)	144371-68-6	24769260	HMDB0011375		42607457	Pos Late	-0.890433	-3.53187	0.0473911	0.232095	-2.64144
1-(1-enyl-stearoyl)-GPE (P-18:0)*	100003001	402	39271	180976	Lipid	Lysoplasmalogen	2856	NAMED	KACDZDULGKPXHT-BIHRDVDLSA-N	O=P(OCC[NH3+])([O-])OC[C@H](O)CO/C=C/CCCCCCCCCCCCCCCC	1-(1-enyl-stearoyl)-GPE (P-18:0)*	1-(1-enyl-stearoyl)-GPE (P-18:0)*			HMDB0240598			Pos Late	-1.62353	-3.10147	0.0630467	0.263692	-1.47793
1-arachidonoyl-GPC* (20:4)*	100001551	209	34061	142526	Lipid	Lysophospholipid	2652	NAMED	LAXQYRRMGGEGOH-JXRLJXCWSA-N	C[N+](C)(C)CCOP(OC[C@@](O)([H])COC(CCC\C=C/C\C=C/C/C=C\C/C=C\CCCCC)=O)([O-])=O	1-arachidonoyl-GPC (20:4n6)*	1-arachidonoyl-GPC* (20:4)*		21403155	HMDB0010395	C05208	24779476	Neg	-1.83495	-2.10718	0.663035	0.807264	-0.272236
1-arachidonoyl-GPE (20:4n6)*	100001571	209	35186	142521	Lipid	Lysophospholipid	2703	NAMED	ROPRRXYVXLDXQO-XSQXPFHXSA-N	NCCOP(OC[C@@](O)([H])COC(CCC\C=C/C\C=C/C/C=C\C/C=C\CCCCC)=O)(O)=O	1-arachidonoyl-GPE (20:4n6)*	1-arachidonoyl-GPE (20:4n6)*		21403171	HMDB0011517		42607465	Neg	-1.91815	-3.5018	0.0169749	0.120072	-1.58365
1-arachidonylglycerol (20:4)	100001433	209	34397	126918	Lipid	Monoacylglycerol	2880	NAMED	DCPCOKIYJYGMDN-DOFZRALJSA-N	O=C(CCC/C=C\C/C=C\C/C=C\C/C=C\CCCCC)OCC(O)CO	1-arachidonylglycerol (20:4)	1-arachidonylglycerol (20:4)	35474-99-8	4445452	HMDB11578	C13857	16019980,5282281	Neg	-0.926313	-2.33034	0.308474	0.530798	-1.40403
1-arachidoyl-GPC (20:0)	100001384	402	45456	159647	Lipid	Lysophospholipid	2641	NAMED	UATOAILWGVYRQS-HHHXNRCGSA-N	CCCCCCCCCCCCCCCCCCCC(OC[C@](O)([H])COP(OCC[N+](C)(C)C)([O-])=O)=O	1-arachidoyl-GPC (20:0)	1-arachidoyl-GPC (20:0)	108341-80-6	21403128	HMDB0010390	C04230	24779473	Pos Late	-2.68386	-1.45396	0.00171091	0.0386176	1.2299
1-cerotoyl-GPC (26:0)*	100015772	402	61505	217727	Lipid	Lysophospholipid	2674	NAMED	WSDKRPCAPHRNNZ-MGBGTMOVSA-N	C[N+](C)(CCOP([O-])(OC[C@@](O)([H])COC(CCCCCCCCCCCCCCCCCCCCCCCCC)=O)=O)C	1-cerotoyl-GPC (26:0)*	1-cerotoyl-GPC (26:0)*		35032836	HMDB29205			Pos Late	-1.3476	-3.08704	0.0364953	0.200525	-1.73944
1-deoxysphingosine (m18:1)	100021874	402	64526	238635	Lipid	Sphingolipid Synthesis	3026	NAMED	BPUUVXWJPCOCMG-FDICQLOXSA-N	C[C@@H]([C@@H](CCCCCCCCCC/C=C\CCC)O)N	1-deoxysphingosine (m18:1)	1-deoxysphingosine (m18:1)					15928896	Pos Late	-1.99526	-3.1048	0.159804	0.384738	-1.10954
1-dihomo-linolenoyl-GPE (20:3n3 or 6)*	100005371	209	44630	142531	Lipid	Lysophospholipid	2700	NAMED	RNWSKZCVPICGIX-DQXFYRDTSA-N	O=C(CCCCCC/C=C\C/C=C\C/C=C\CCCCC)OC[C@@](O)([H])COP(OCCN)(O)=O	1-dihomo-linolenoyl-GPE (20:3n3 or 6)*	1-dihomo-linolenoyl-GPE (20:3n3 or 6)*			HMDB0011514,HMDB0011516			Neg	-0.62478	-3.84145	0.000889899	0.0268375	-3.21667
1-dihomo-linolenylglycerol (20:3)	100006121	209	48341	153390	Lipid	Monoacylglycerol	2879	NAMED	LERKRWCYZNDWFH-QNEBEIHSSA-N	OCC(O)COC(CCCCCC/C=C\C/C=C\C/C=C\CCCCC)=O	1-dihomo-linolenylglycerol (20:3)	1-dihomo-linolenylglycerol (20:3)			HMDB0011577			Neg	-1.62722	-2.09078	0.609732	0.774671	-0.46356
1-docosahexaenoyl-GPC* (22:6)*	100001566	402	33822	158576	Lipid	Lysophospholipid	2662	NAMED	LSOWKZULVQWMLY-FQPBCZPISA-N	C[N+](C)(C)CCOP(OC[C@](O)([H])COC(CC\C=C/C/C=C\C/C=C\C/C=C\C/C=C\C/C=C\CC)=O)([O-])=O	1-docosahexaenoyl-GPC (22:6)*	1-docosahexaenoyl-GPC* (22:6)*		21403169	HMDB0010404		10415542	Pos Late	-1.84772	-2.17815	0.0833441	0.300353	-0.330431
1-docosahexaenoyl-GPE (22:6)*	100002060	209	44633	142529	Lipid	Lysophospholipid	2714	NAMED	XEVRBOQZSXWGQO-FJXNLOIUSA-N	NCCOP(OC[C@](O)([H])COC(CC\C=C/C/C=C\C/C=C\C/C=C\C/C=C\C/C=C\CC)=O)(O)=O	1-docosahexaenoyl-GPE (22:6)*	1-docosahexaenoyl-GPE (22:6)*			HMDB11496		85333229	Neg	-2.09949	-3.16768	0.056702	0.255829	-1.06818
1-eicosapentaenoyl-GPE (20:5)*	100004552	209	47888	149863	Lipid	Lysophospholipid	2705	NAMED	KCWGBXXAJHVZNN-YAWQMZOFSA-N	O=C(CCC/C=C\C/C=C\C/C=C\C/C=C\C/C=C\CC)OC[C@@](O)([H])COP(OCCN)(O)=O	1-eicosapentaenoyl-GPE (20:5)*	1-eicosapentaenoyl-GPE (20:5)*			HMDB0011489		53480938	Neg	-1.68558	-3.18738	0.0750908	0.286847	-1.5018
1-eicosatrienoyl-GPC* (20:3)*	100001552	402	33821	158575	Lipid	Lysophospholipid	2647	NAMED	BBNHCUBQEQJHIG-FZZJNMCHSA-N	C[N+](C)(C)CCOP(OC[C@@](O)([H])COC(CCCCCC\C=C/C/C=C\C/C=C\CCCCC)=O)([O-])=O	1-dihomo-linolenoyl-GPC (20:3n3 or 6)*	1-eicosatrienoyl-GPC* (20:3)*		21403156	HMDB0010394		52924055	Pos Late	-2.35468	-1.85982	0.374725	0.589082	0.494867
1-eicosenoyl-GPC (20:1)*	100005352	402	44560	159608	Lipid	Lysophospholipid	2644	NAMED	YYSFWGQAKJTHRE-OUKQBFOZSA-N	C[N+](CCOP(OCC(O)COC(CCCCCCCCC/C=C/CCCCCCCC)=O)([O-])=O)(C)C	1-eicosenoyl-GPC (20:1)*	1-eicosenoyl-GPC (20:1)*			HMDB0010391		52924051	Pos Late	-2.21771	-1.84496	0.25581	0.477166	0.372757
1-lignoceroyl-GPC (24:0)	100002873	402	49617	161405	Lipid	Lysophospholipid	2666	NAMED	SKJMUADLQLZAGH-WJOKGBTCSA-N	CCCCCCCCCCCCCCCCCCCCCCCC(OC[C@H](COP([O-])(OCC[N+](C)(C)C)=O)O)=O	1-lignoceroyl-GPC (24:0)	1-lignoceroyl-GPC (24:0)	325171-59-3	24766539	HMDB0010405		24779481	Pos Late	-1.8657	-3.04321	0.0958124	0.316557	-1.17752
1-linoleoyl-2-arachidonoyl-GPE (18:2/20:4)*	100009222	402	53189	166619	Lipid	Phosphatidylethanolamine (PE)	2471	NAMED	LFGBKOUQHCWBQI-BZGLIJSBSA-N	O=C(CCCCCCC/C=C\C/C=C\CCCCC)OC[C@]([H])(COP(OCCN)(O)=O)OC(CCC/C=C\C/C=C\C/C=C\C/C=C\CCCCC)=O	1-linoleoyl-2-arachidonoyl-GPE (18:2/20:4)*	1-linoleoyl-2-arachidonoyl-GPE (18:2/20:4)*		24768565	HMDB0009102		348279332	Pos Late	-1.92125	-2.47001	0.301035	0.521489	-0.548761
1-linoleoyl-GPC (18:2)	100001395	402	34419	158662	Lipid	Lysophospholipid	2633	NAMED	SPJFYYJXNPEZDW-UTJQPWESSA-N	O=P(OCC(O)COC(CCCCCCC/C=C\C/C=C\CCCCC)=O)([O-])OCC[N+](C)(C)C	1-linoleoyl-GPC (18:2)	1-linoleoyl-GPC (18:2)		10160888	HMDB0010386	C04100	11988421	Pos Late	-2.64529	-2.38776	0.746665	0.871019	0.257523
1-linoleoyl-GPE (18:2)*	100001570	209	32635	142533	Lipid	Lysophospholipid	2690	NAMED	DBHKHNGBVGWQJE-HZJYTTRNSA-N	O=P(OCC(O)COC(CCCCCCC/C=C\C/C=C\CCCCC)=O)(O)OCCN	1-linoleoyl-GPE (18:2)*	1-linoleoyl-GPE (18:2)*		21403170	HMDB0011507		52925130	Neg	-0.973023	-3.12227	0.0404906	0.210919	-2.14924
1-margaroyl-2-arachidonoyl-GPC (17:0/20:4)*	100009124	402	53193	166623	Lipid	Phosphatidylcholine (PC)	2335	NAMED	MHUZXLUKTLNHIX-GUNPMBPGSA-N	O=C(CCCCCCCCCCCCCCCC)OC[C@]([H])(COP(OCC[N+](C)(C)C)([O-])=O)OC(CCC/C=C\C/C=C\C/C=C\C/C=C\CCCCC)=O	1-margaroyl-2-arachidonoyl-GPC (17:0/20:4)*	1-margaroyl-2-arachidonoyl-GPC (17:0/20:4)*		24822197				Pos Late	-2.64469	-2.83239	0.768844	0.87559	-0.187701
1-margaroyl-2-linoleoyl-GPC (17:0/18:2)*	100009037	402	52500	165192	Lipid	Phosphatidylcholine (PC)	2334	NAMED	ZSKWZJYUVZYDQU-WESJWMGVSA-N	O=C(CCCCCCCCCCCCCCCC)OC[C@]([H])(COP(OCC[N+](C)(C)C)([O-])=O)OC(CCCCCCC/C=C\C/C=C\CCCCC)=O	1-margaroyl-2-linoleoyl-GPC (17:0/18:2)*	1-margaroyl-2-linoleoyl-GPC (17:0/18:2)*					52922491	Pos Late	-1.7301	-3.00479	0.105047	0.320057	-1.2747
1-margaroyl-2-oleoyl-GPC (17:0/18:1)*	100009036	402	52499	165191	Lipid	Phosphatidylcholine (PC)	2333	NAMED	SXNXGNVZTLZDHE-IYEJTHTFSA-N	O=C(CCCCCCCCCCCCCCCC)OC[C@]([H])(COP(OCC[N+](C)(C)C)([O-])=O)OC(CCCCCCC/C=C\CCCCCCCC)=O	1-margaroyl-2-oleoyl-GPC (17:0/18:1)*	1-margaroyl-2-oleoyl-GPC (17:0/18:1)*		24822423				Pos Late	-1.39647	-3.22589	0.0128802	0.108535	-1.82942
1-margaroyl-GPE (17:0)*	100002171	209	37419	144194	Lipid	Lysophospholipid	2685	NAMED	RVNBVQKDPQVSOY-NRFANRHFSA-N	O=P(OCCN)(O)OC[C@@H](O)COC(CCCCCCCCCCCCCCCC)=O	1-margaroyl-GPE (17:0)*	1-margaroyl-GPE (17:0)*			HMDB0061691		52925149	Neg	-2.08069	-2.56688	0.497216	0.694269	-0.486191
1-methyl-4-imidazoleacetate	100001208	400	32350	155911	Amino Acid	Histidine Metabolism	93	NAMED	ZHCKPJGJQOPTLB-UHFFFAOYSA-N	O=C(O)CC1=CN(C)C=N1	1-methyl-4-imidazoleacetate	1-methyl-4-imidazoleacetate	2625-49-2	68319	HMDB0002820	C05828	75810	Pos Early	-2.19081	-0.693197	0.0377977	0.201071	1.49762
1-methyl-5-imidazoleacetate	100002910	400	62946	220814	Amino Acid	Histidine Metabolism	94	NAMED	UJCGYTCAMOHYCG-UHFFFAOYSA-N	O=C(O)CC1=CN=CN1C	1-methyl-5-imidazoleacetate	1-methyl-5-imidazoleacetate	4200-48-0	4954265	HMDB04988		6451814	Pos Early	-2.13084	-1.16773	0.0337945	0.1887	0.963111
1-methyladenosine	1242	400	15650	155564	Nucleotide	Purine Metabolism, Adenine containing	4172	NAMED	GFYLSDSUCHVORB-IOSLPCCCSA-N	N=C1C2=C(N([C@@]3([H])[C@@](O)([H])[C@@](O)([H])[C@](CO)([H])O3)C=N2)N=CN1C	N1-methyladenosine	1-methyladenosine	15763-06-1	4573813	HMDB0003331	C02494	27476	Pos Early	-1.26132	-2.207	0.00276635	0.0463665	-0.945677
1-methylguanidine	100000715	400	48114	157704	Amino Acid	Guanidino and Acetamido Metabolism	570	NAMED	CHJJGSNFBQVOTG-UHFFFAOYSA-N	N=C(N)NC	1-methylguanidine	1-methylguanidine	22661-87-6	28576	HMDB0001522	C02294	10111	Pos Early	-3.89848	-2.0655	0.0582231	0.256628	1.83297
1-methylhistidine	100001051	209	30460	124693	Amino Acid	Histidine Metabolism	73	NAMED	BRMWTNUJHUMWMS-LURJTMIESA-N	N[C@H](C(O)=O)CC1=CN(C)C=N1	1-methylhistidine	1-methylhistidine	332-80-9	83153	HMDB0000001	C01152	92105	Neg	-1.71025	-1.76392	0.929078	0.958508	-0.0536629
1-methylnicotinamide	55	400	27665	155829	Cofactors and Vitamins	Nicotinate and Nicotinamide Metabolism	4335	NAMED	LDHMAVIPBRSVRG-UHFFFAOYSA-N	C[N+]1=CC(C([NH-])=O)=CC=C1	1-methylnicotinamide	1-methylnicotinamide	1005-24-9	8305504	HMDB0000699	C02918	457	Pos Early	-2.82147	-3.9939	0.0100323	0.0958081	-1.17243
1-myristoyl-2-arachidonoyl-GPC (14:0/20:4)*	100009139	402	53195	166625	Lipid	Phosphatidylcholine (PC)	2283	NAMED	SRQSAJRUMDQMMS-NLDJLLEISA-N	O=C(CCCCCCCCCCCCC)OC[C@]([H])(COP(OCC[N+](C)(C)C)([O-])=O)OC(CCC/C=C\C/C=C\C/C=C\C/C=C\CCCCC)=O	1-myristoyl-2-arachidonoyl-GPC (14:0/20:4)*	1-myristoyl-2-arachidonoyl-GPC (14:0/20:4)*		24766559	HMDB0007883		24778634	Pos Late	-2.35168	-1.32191	0.0014455	0.0386077	1.02976
1-myristoyl-2-palmitoyl-GPC (14:0/16:0)	100000672	402	19258	164196	Lipid	Phosphatidylcholine (PC)	2279	NAMED	RFVFQQWKPSOBED-PSXMRANNSA-N	CCCCCCCCCCCCCCCC(O[C@](COC(CCCCCCCCCCCCC)=O)(COP([O-])(OCC[N+](C)(C)C)=O)[H])=O	1-myristoyl-2-palmitoyl-GPC (14:0/16:0)	1-myristoyl-2-palmitoyl-GPC (14:0/16:0)	69525-80-0	114798	HMDB0007869		129657	Pos Late	-1.57321	-2.75867	0.00229489	0.0424185	-1.18546
1-myristoyl-GPC (14:0)	100001383	402	45453	159645	Lipid	Lysophospholipid	2612	NAMED	VXUOFDJKYGDUJI-OAQYLSRUSA-N	CCCCCCCCCCCCCC(OC[C@](O)([H])COP(OCC[N+](C)(C)C)([O-])=O)=O	1-myristoyl-GPC (14:0)	1-myristoyl-GPC (14:0)	20559-16-4	405289	HMDB0010379	C04230	460604	Pos Late	-2.65405	-1.3936	0.00702462	0.0789237	1.26045
1-nonadecanoyl-GPC (19:0)	100005353	402	47087	159895	Lipid	Lysophospholipid	2638	NAMED	WYIMORDZGCUBAA-UHFFFAOYSA-N	C[N+](CCOP(OCC(O)COC(CCCCCCCCCCCCCCCCCC)=O)([O-])=O)(C)C	1-nonadecanoyl-GPC (19:0)	1-nonadecanoyl-GPC (19:0)	108273-88-7	24823014				Pos Late	-2.86773	-1.50763	0.00283216	0.0463665	1.3601
1-nonadecenoyl-GPC (19:1)*	100020743	402	62429	219596	Lipid	Lysophospholipid	2639	NAMED	UEORCJDSHVBFKT-HTOVTZSWSA-N	O=C(CCCCCCCC/C=C\CCCCCCCC)OC[C@]([H])(COP(OCC[N+](C)(C)C)([O-])=O)O	1-nonadecenoyl-GPC (19:1)*	1-nonadecenoyl-GPC (19:1)*						Pos Late	-2.86526	-2.28957	0.198153	0.423662	0.575694
1-oleoyl-2-arachidonoyl-GPE (18:1/20:4)*	100009219	402	55041	210837	Lipid	Phosphatidylethanolamine (PE)	2464	NAMED	PECSWFQRRFRZPW-BHPGJWMBSA-N	O=C(CCCCCCC/C=C\CCCCCCCC)OC[C@]([H])(COP(OCCN)(O)=O)OC(CCC/C=C\C/C=C\C/C=C\C/C=C\CCCCC)=O	1-oleoyl-2-arachidonoyl-GPE (18:1/20:4)*	1-oleoyl-2-arachidonoyl-GPE (18:1/20:4)*		24768534	HMDB0009069		348281223	Pos Late	-1.66557	-2.40213	0.229892	0.453644	-0.736564
1-oleoyl-2-arachidonoyl-GPI (18:1/20:4)*	100010951	402	54994	208087	Lipid	Phosphatidylinositol (PI)	2578	NAMED	SHIZRFSRTKXRQL-XBUMEPTLSA-N	CCCCCCCC/C=C/CCCCCCCC(OCC(OC(CCC/C=C/C/C=C/C/C=C/C/C=C/CCCCC)=O)COP(O)(OC1C(O)C(O)C(O)C(O)C1O)=O)=O	1-oleoyl-2-arachidonoyl-GPI (18:1/20:4)*	1-oleoyl-2-arachidonoyl-GPI (18:1/20:4)*						Pos Late	-2.50561	-0.898605	0.18827	0.411668	1.607
1-oleoyl-2-docosahexaenoyl-GPC (18:1/22:6)*	100009130	402	52697	165470	Lipid	Phosphatidylcholine (PC)	2375	NAMED	FPEVDFOXMCHLKL-KFDYCXSYSA-N	O=C(CCCCCCC/C=C\CCCCCCCC)OC[C@]([H])(COP(OCC[N+](C)(C)C)([O-])=O)OC(CC/C=C\C/C=C\C/C=C\C/C=C\C/C=C\C/C=C\CC)=O	1-oleoyl-2-docosahexaenoyl-GPC (18:1/22:6)*	1-oleoyl-2-docosahexaenoyl-GPC (18:1/22:6)*		24766785	HMDB0008123		24778955	Pos Late	-1.76058	-2.95469	0.000345791	0.0161827	-1.19412
1-oleoyl-2-docosahexaenoyl-GPE (18:1/22:6)*	100009220	402	53209	166647	Lipid	Phosphatidylethanolamine (PE)	2468	NAMED	JZSZAGWWWKKXLO-RMEBTJIYSA-N	O=C(CCCCCCC/C=C\CCCCCCCC)OC[C@]([H])(COP(OCCN)(O)=O)OC(CC/C=C\C/C=C\C/C=C\C/C=C\C/C=C\C/C=C\CC)=O	1-oleoyl-2-docosahexaenoyl-GPE (18:1/22:6)*	1-oleoyl-2-docosahexaenoyl-GPE (18:1/22:6)*		24768542	HMDB0009078		52922113	Pos Late	-2.03373	-1.44786	0.279634	0.503869	0.585871
1-oleoyl-2-eicosenoyl-GPC (18:1/20:1)*	100010965	402	55011	208118	Lipid	Phosphatidylcholine (PC)	2368	NAMED	AJYXDMLIYIHUFX-YWNVXTCZSA-N	CCCCCC/C=C/CCCCCCCCCCCC(OC(COP([O-])(OCC[N+](C)(C)C)=O)COC(CCCCCCCCC/C=C/CCCCCC)=O)=O	1-oleoyl-2-eicosenoyl-GPC (18:1/20:1)*	1-oleoyl-2-eicosenoyl-GPC (18:1/20:1)*				C00157		Pos Late	-0.860026	-3.70562	0.000383442	0.0161827	-2.8456
1-oleoyl-2-linoleoyl-GPC (18:1/18:2)*	100008981	402	52453	165118	Lipid	Phosphatidylcholine (PC)	2365	NAMED	GDWULUGDXGHJIJ-FUBJOMBKSA-N	CCCCCCCC/C=C/CCCCCCCC(OCC(OC(CCCCCCC/C=C/C/C=C/CCCCC)=O)COP([O-])(OCC[N+](C)(C)C)=O)=O	1-oleoyl-2-linoleoyl-GPC (18:1/18:2)*	1-oleoyl-2-linoleoyl-GPC (18:1/18:2)*			HMDB0008105		24778939	Pos Late	-2.1365	-2.64379	0.113644	0.329013	-0.50729
1-oleoyl-2-linoleoyl-GPE (18:1/18:2)*	100009078	402	52687	165457	Lipid	Phosphatidylethanolamine (PE)	2461	NAMED	GKAFCSRKMWFPSJ-RJXNKANHSA-N	O=C(CCCCCCC/C=C\CCCCCCCC)OC[C@]([H])(COP(OCCN)(O)=O)OC(CCCCCCC/C=C\C/C=C\CCCCC)=O	1-oleoyl-2-linoleoyl-GPE (18:1/18:2)*	1-oleoyl-2-linoleoyl-GPE (18:1/18:2)*		7825703	HMDB0005349		9546753	Pos Late	-2.25572	-2.34791	0.885397	0.929181	-0.0921956
1-oleoyl-GPC (18:1)	100001272	402	48258	160285	Lipid	Lysophospholipid	2630	NAMED	YAMUFBLWGFFICM-PTGWMXDISA-N	O[C@H](COC(CCCCCCC/C=C\CCCCCCCC)=O)COP(OCC[N+](C)(C)C)([O-])=O	1-oleoyl-GPC (18:1)	1-oleoyl-GPC (18:1)	19420-56-5	17240641	HMDB0002815	C03916	16081932	Pos Late	-2.40571	-1.49726	0.0150373	0.116438	0.908449
1-oleoyl-GPE (18:1)	100001569	209	35628	128239	Lipid	Lysophospholipid	2688	NAMED	PYVRVRFVLRNJLY-MZMPXXGTSA-N	O=P(OCC[NH3+])([O-])OC[C@H](O)COC(CCCCCCC\C=C/CCCCCCCC)=O	1-oleoyl-GPE (18:1)	1-oleoyl-GPE (18:1)	89576-29-4	7826021	HMDB0011506		9547071	Neg	-1.13811	-2.39245	0.0886334	0.305945	-1.25434
1-oleoyl-GPI (18:1)	100001777	209	36602	146821	Lipid	Lysophospholipid	2740	NAMED	UGDOFRYHDCDVHD-JCASDCETSA-N	[H]C(C(O)(C(O)([C@](O)1[H])[H])[H])([C@@](OP(O)(OC[C@@]([H])(COC(CCCCCCC/C=C\CCCCCCCC)=O)O)=O)([C@]1(O)[H])[H])O	1-oleoyl-GPI (18:1)	1-oleoyl-GPI (18:1)			HMDB0061693		86289645	Neg	-2.13205	-0.749609	0.0466608	0.230488	1.38244
1-oleoyl-GPS (18:1)	100000630	209	19260	126848	Lipid	Lysophospholipid	2720	NAMED	JZWNYZVVZXZRRH-YFKVPUFHSA-N	CCCCCCCC\C=C/CCCCCCCC(OC[C@]([H])(COP(O)(OC[C@]([NH3+])(C([O-])=O)[H])=O)O)=O	1-oleoyl-GPS (18:1)	1-oleoyl-GPS (18:1)	326589-90-6	7826049	HMDB0061694		85036846	Neg	-0.305632	-2.33827	0.0015889	0.0386176	-2.03264
1-oleoylglycerol (18:1)	100000924	209	21184	126057	Lipid	Monoacylglycerol	2873	NAMED	RZRNAYUHWVFMIP-KTKRTIGZSA-N	O=C(OCC(O)CO)CCCCCCC/C=C\CCCCCCCC	1-oleoylglycerol (18:1)	1-oleoylglycerol (18:1)	111-03-5	4446588	HMDB0011567		5283468	Neg	-0.63237	-3.03878	0.0147191	0.116438	-2.40641
1-palmitoleoyl-2-linoleoyl-GPC (16:1/18:2)*	100009075	402	52683	165450	Lipid	Phosphatidylcholine (PC)	2326	NAMED	QJWDAOSZZYVBJZ-KXESGEQTSA-N	O=C(CCCCCCC/C=C\CCCCCC)OC[C@]([H])(COP(OCC[N+](C)(C)C)([O-])=O)OC(CCCCCCC/C=C\C/C=C\CCCCC)=O	1-palmitoleoyl-2-linoleoyl-GPC (16:1/18:2)*	1-palmitoleoyl-2-linoleoyl-GPC (16:1/18:2)*		24766675	HMDB0008006		24778768	Pos Late	-2.825	-2.23391	0.0502158	0.239781	0.591089
1-palmitoleoyl-GPC* (16:1)*	100001511	402	33230	158553	Lipid	Lysophospholipid	2619	NAMED	LFUDDCMNKWEORN-KHPPLWFESA-N	O=P(OCC[N+](C)(C)C)([O-])OCC(O)COC(CCCCCCC/C=C\CCCCCC)=O	1-palmitoleoyl-GPC (16:1)*	1-palmitoleoyl-GPC* (16:1)*		21403152	HMDB0010383		24779461	Pos Late	-2.37509	-1.454	0.00731526	0.0803209	0.921091
1-palmitoyl-2-arachidonoyl-GPC (16:0/20:4n6)	100008914	402	52462	165128	Lipid	Phosphatidylcholine (PC)	2314	NAMED	IIZPXYDJLKNOIY-JXPKJXOSSA-N	CCCCCCCCCCCCCCCC(OC[C@@]([H])(OC(CCC/C=C\C/C=C\C/C=C\C/C=C\CCCCC)=O)COP([O-])(OCC[N+](C)(C)C)=O)=O	1-palmitoyl-2-arachidonoyl-GPC (16:0/20:4n6)	1-palmitoyl-2-arachidonoyl-GPC (16:0/20:4n6)	35418-58-7	8923140	HMDB0007982	C05208	10747814	Pos Late	-2.18334	-3.16537	0.000395388	0.0161827	-0.982033
1-palmitoyl-2-arachidonoyl-GPE (16:0/20:4)*	100008990	402	52464	165131	Lipid	Phosphatidylethanolamine (PE)	2433	NAMED	DRIVXEVMDWCWLI-CAQMIEAISA-N	O=C(CCCCCCCCCCCCCCC)OC[C@]([H])(COP(OCCN)(O)=O)OC(CCC/C=C\C/C=C\C/C=C\C/C=C\CCCCC)=O	1-palmitoyl-2-arachidonoyl-GPE (16:0/20:4)*	1-palmitoyl-2-arachidonoyl-GPE (16:0/20:4)*		7825750	HMDB0005323	C05210	9546800	Pos Late	-1.23029	-3.4741	0.00460168	0.0578793	-2.24381
1-palmitoyl-2-docosahexaenoyl-GPC (16:0/22:6)	100008915	402	52610	165342	Lipid	Phosphatidylcholine (PC)	2320	NAMED	IESVDEZGAHUQJU-ZLBXKVHBSA-N	CCCCCCCCCCCCCCCC(OC[C@](OC(CC/C=C\C/C=C\C/C=C\C/C=C\C/C=C\C/C=C\CC)=O)([H])COP([O-])(OCC[N+](C)(C)C)=O)=O	1-palmitoyl-2-docosahexaenoyl-GPC (16:0/22:6)	1-palmitoyl-2-docosahexaenoyl-GPC (16:0/22:6)	59403-54-2	4946007	HMDB0007991		6441886	Pos Late	-2.12843	-3.28509	0.00109026	0.0312361	-1.15666
1-palmitoyl-2-docosahexaenoyl-GPE (16:0/22:6)*	100008991	402	52465	165133	Lipid	Phosphatidylethanolamine (PE)	2435	NAMED	MPWUZHVZZKSTPV-MADBQMNMSA-N	O=C(CCCCCCCCCCCCCCC)OC[C@]([H])(COP(OCCN)(O)=O)OC(CC/C=C\C/C=C\C/C=C\C/C=C\C/C=C\C/C=C\CC)=O	1-palmitoyl-2-docosahexaenoyl-GPE (16:0/22:6)*	1-palmitoyl-2-docosahexaenoyl-GPE (16:0/22:6)*		7825749	HMDB0008946		9546799	Pos Late	-2.1761	-2.60929	0.163702	0.386337	-0.433196
1-palmitoyl-2-eicosapentaenoyl-GPC (16:0/20:5)*	100008989	402	52463	165130	Lipid	Phosphatidylcholine (PC)	2315	NAMED	KLTHQSWIRFFBRI-RWSHWRRPSA-N	CCCCCCCCCCCCCCCC(OCC(OC(CCC/C=C/C/C=C/C/C=C/C/C=C/C/C=C/CC)=O)COP([O-])(OCC[N+](C)(C)C)=O)=O	1-palmitoyl-2-eicosapentaenoyl-GPC (16:0/20:5)*	1-palmitoyl-2-eicosapentaenoyl-GPC (16:0/20:5)*			HMDB0007984		24778723	Pos Late	-2.83076	-2.73835	0.638527	0.795111	0.0924173
1-palmitoyl-2-eicosapentaenoyl-GPE (16:0/20:5)*	100009209	402	53190	166620	Lipid	Phosphatidylethanolamine (PE)	2434	NAMED	KHLRCNXJXSYNCK-ZIEHFRHMSA-N	O=C(CCCCCCCCCCCCCCC)OC[C@]([H])(COP(OCCN)(O)=O)OC(CCC/C=C\C/C=C\C/C=C\C/C=C\C/C=C\CC)=O	1-palmitoyl-2-eicosapentaenoyl-GPE (16:0/20:5)*	1-palmitoyl-2-eicosapentaenoyl-GPE (16:0/20:5)*		24768431	HMDB0008939		52924919	Pos Late	-0.944011	-3.1581	0.0306457	0.177373	-2.21409
1-palmitoyl-2-gamma-linolenoyl-GPC (16:0/18:3n6)*	100009154	402	54812	183735	Lipid	Phosphatidylcholine (PC)	2306	NAMED	CNNSEHUKQJCGTE-UPPWDXJYSA-N	O=C(CCCCCCCCCCCCCCC)OC[C@]([H])(COP(OCC[N+](C)(C)C)([O-])=O)OC(CCCC/C=C\C/C=C\C/C=C\CCCCC)=O	1-palmitoyl-2-gamma-linolenoyl-GPC (16:0/18:3n6)*	1-palmitoyl-2-gamma-linolenoyl-GPC (16:0/18:3n6)*		24766645	HMDB0007974		24778699	Pos Late	-1.399	-1.57902	0.426649	0.645039	-0.180018
1-palmitoyl-2-linoleoyl-GPC (16:0/18:2)	1537	402	42446	165129	Lipid	Phosphatidylcholine (PC)	2303	NAMED	JLPULHDHAOZNQI-ZTIMHPMXSA-N	O=P([O-])(OC[C@@H](COC(CCCCCCCCCCCCCCC)=O)OC(CCCCCCC/C=C\C/C=C\CCCCC)=O)OCC[N+](C)(C)C	1-palmitoyl-2-linoleoyl-GPC (16:0/18:2)	1-palmitoyl-2-linoleoyl-GPC (16:0/18:2)	40811-94-7	4450224	HMDB0007973		5287971	Pos Late	-1.82383	-2.38807	0.0792616	0.296024	-0.564234
1-palmitoyl-2-linoleoyl-GPE (16:0/18:2)	100001870	402	42449	164197	Lipid	Phosphatidylethanolamine (PE)	2427	NAMED	HBZNVZIRJWODIB-NHCUFCNUSA-N	O=C(CCCCCCC/C=C\C/C=C\CCCCC)O[C@@H](COP(OCCN)(O)=O)COC(CCCCCCCCCCCCCCC)=O	1-palmitoyl-2-linoleoyl-GPE (16:0/18:2)	1-palmitoyl-2-linoleoyl-GPE (16:0/18:2)		7825697	HMDB0005322		9546747	Pos Late	-1.7372	-2.43003	0.203986	0.428147	-0.692833
1-palmitoyl-2-oleoyl-GPC (16:0/18:1)	1539	402	52461	165127	Lipid	Phosphatidylcholine (PC)	2300	NAMED	WTJKGGKOPKCXLL-PFDVCBLKSA-N	O=C(CCCCCCC/C=C\CCCCCCCC)O[C@@H](COC(CCCCCCCCCCCCCCC)=O)COP(OCC[N+](C)(C)C)([O-])=O	1-palmitoyl-2-oleoyl-GPC (16:0/18:1)	1-palmitoyl-2-oleoyl-GPC (16:0/18:1)	26853-31-6,26853-31-6	4940699	HMDB0007972	C13875	6436017	Pos Late	-1.83142	-3.08178	0.0033242	0.0488402	-1.25035
1-palmitoyl-2-oleoyl-GPE (16:0/18:1)	1526	402	19263	164198	Lipid	Phosphatidylethanolamine (PE)	2425	NAMED	FHQVHHIBKUMWTI-OTMQOFQLSA-N	CCCCCCCC\C=C/CCCCCCCC(O[C@](COC(CCCCCCCCCCCCCCC)=O)(COP([O-])(OCC[N+]([H])([H])[H])=O)[H])=O	1-palmitoyl-2-oleoyl-GPE (16:0/18:1)	1-palmitoyl-2-oleoyl-GPE (16:0/18:1)	26662-94-2	4446615	HMDB0005320		5283496	Pos Late	-1.43073	-2.80248	0.0872448	0.305475	-1.37175
1-palmitoyl-2-oleoyl-GPG (16:0/18:1)	100000641	402	52448	208095	Lipid	Phosphatidylglycerol (PG)	2536	NAMED	PAZGBAOHGQRCBP-DDDNOICHSA-N	OCC(COP(O)(OC[C@@]([H])(COC(CCCCCCCCCCCCCCC)=O)OC(CCCCCCC/C=C\CCCCCCCC)=O)=O)O	1-palmitoyl-2-oleoyl-GPG (16:0/18:1)	1-palmitoyl-2-oleoyl-GPG (16:0/18:1)		4446626			70789105	Pos Late	-0.209367	-4.76505	0.000265121	0.0161827	-4.55568
1-palmitoyl-2-oleoyl-GPI (16:0/18:1)*	100009066	305	52669	165429	Lipid	Phosphatidylinositol (PI)	2551	NAMED	PDLAMJKMOKWLAJ-KTBSNPQYSA-N	O=C(CCCCCCCCCCCCCCC)OC[C@@]([H])(OC(CCCCCCC/C=C\CCCCCCCC)=O)COP(O[C@H]1[C@H](O)[C@@H](O)[C@H](O)[C@@H](O)[C@H]1O)(O)=O	1-palmitoyl-2-oleoyl-GPI (16:0/18:1)*	1-palmitoyl-2-oleoyl-GPI (16:0/18:1)*		24767668	HMDB0009783		71296232	Polar	-2.65902	-1.80256	0.22216	0.442402	0.856458
1-palmitoyl-2-oleoyl-GPS (16:0/18:1)	1531	402	19261	166254	Lipid	Phosphatidylserine (PS)	2516	NAMED	OIWCYIUQAVBPGV-DAQGAKHBSA-N	O=C(CCCCCCC/C=C\CCCCCCCC)O[C@@H](COP(OC[C@@H](C(O)=O)N)(O)=O)COC(CCCCCCCCCCCCCCC)=O	1-palmitoyl-2-oleoyl-GPS (16:0/18:1)	1-palmitoyl-2-oleoyl-GPS (16:0/18:1)	40290-44-6	4446618	HMDB0012357	C13880	5283499	Pos Late	-1.15645	-3.11854	0.140534	0.357894	-1.96209
1-palmitoyl-2-palmitoleoyl-GPC (16:0/16:1)*	100008984	402	52470	165143	Lipid	Phosphatidylcholine (PC)	2296	NAMED	QIBZFHLFHCIUOT-HTXNQAPBSA-N	CCCCCCCCCCCCCCCC(OCC(OC(CCCCCCC/C=C/CCCCCC)=O)COP([O-])(OCC[N+](C)(C)C)=O)=O	1-palmitoyl-2-palmitoleoyl-GPC (16:0/16:1)*	1-palmitoyl-2-palmitoleoyl-GPC (16:0/16:1)*			HMDB0007969		6443788	Pos Late	-1.72172	-2.83395	0.00214971	0.0410594	-1.11223
1-palmitoyl-2-palmitoleoyl-GPE (16:0/16:1)*	100008996	402	52471	165147	Lipid	Phosphatidylethanolamine (PE)	2422	NAMED	CZOSTDZGCCEZTJ-WMHOIYFHSA-N	O=C(CCCCCCCCCCCCCCC)OC[C@]([H])(COP(OCCN)(O)=O)OC(CCCCCCC/C=C\CCCCCC)=O	1-palmitoyl-2-palmitoleoyl-GPE (16:0/16:1)*	1-palmitoyl-2-palmitoleoyl-GPE (16:0/16:1)*		24768424	HMDB0008924		52924925	Pos Late	-1.14763	-2.58905	0.0464184	0.230488	-1.44142
1-palmitoyl-2-pentadecanoyl-GPC (16:0/15:0)*	100016019	402	57757	213377	Lipid	Phosphatidylcholine (PC)	2294	NAMED	NPGWXTIWUUFYAB-DIPNUNPCSA-N	O=C(CCCCCCCCCCCCCCC)OC[C@]([H])(COP(OCC[N+](C)(C)C)([O-])=O)OC(CCCCCCCCCCCCCC)=O	1-palmitoyl-2-pentadecanoyl-GPC (16:0/15:0)*	1-palmitoyl-2-pentadecanoyl-GPC (16:0/15:0)*		24766642	HMDB0007967		24778680	Pos Late	-1.85514	-2.20659	0.217008	0.434774	-0.351448
1-palmitoyl-2-stearoyl-GPC (16:0/18:0)	100008921	402	52616	165348	Lipid	Phosphatidylcholine (PC)	2298	NAMED	PZNPLUBHRSSFHT-RRHRGVEJSA-N	O=C(CCCCCCCCCCCCCCC)OC[C@]([H])(COP(OCC[N+](C)(C)C)([O-])=O)OC(CCCCCCCCCCCCCCCCC)=O	1-palmitoyl-2-stearoyl-GPC (16:0/18:0)	1-palmitoyl-2-stearoyl-GPC (16:0/18:0)	59403-51-9	24766643	HMDB0007970	C03889	24778686	Pos Late	-1.75727	-2.91089	0.11195	0.32896	-1.15362
1-palmitoyl-2-stearoyl-GPE (16:0/18:0)*	100009205	402	57388	210931	Lipid	Phosphatidylethanolamine (PE)	2424	NAMED	RPJZYOHZALDGKI-DIPNUNPCSA-N	O=C(CCCCCCCCCCCCCCC)OC[C@]([H])(COP(OCCN)(O)=O)OC(CCCCCCCCCCCCCCCCC)=O	1-palmitoyl-2-stearoyl-GPE (16:0/18:0)*	1-palmitoyl-2-stearoyl-GPE (16:0/18:0)*		4484107	HMDB08925		5326793	Pos Late	-3.14535	-0.9995	0.0226379	0.142544	2.14585
1-palmitoyl-GPC (16:0)	100001263	402	33955	158599	Lipid	Lysophospholipid	2617	NAMED	ASWBNKHCZGQVJV-UHFFFAOYSA-N	O=P(OCC[N+](C)(C)C)([O-])OCC(O)COC(CCCCCCCCCCCCCCC)=O	1-palmitoyl-GPC (16:0)	1-palmitoyl-GPC (16:0)	17364-16-8	78064	HMDB0010382	C04102	86554	Pos Late	-2.57109	-1.41338	0.00209524	0.0410594	1.15772
1-palmitoyl-GPE (16:0)	100001567	402	35631	158748	Lipid	Lysophospholipid	2679	NAMED	YVYMBNSKXOXSKW-HXUWFJFHSA-N	O=P(OCC[NH3+])([O-])OC[C@H](O)COC(CCCCCCCCCCCCCCC)=O	1-palmitoyl-GPE (16:0)	1-palmitoyl-GPE (16:0)	53862-35-4	7826019	HMDB0011503		9547069	Pos Late	-2.82722	-3.33803	0.313762	0.536674	-0.510804
1-palmitoyl-GPG (16:0)*	100005717	209	45970	144193	Lipid	Lysophospholipid	2725	NAMED	BVJSKAUUFXBDOB-UHFFFAOYSA-N	O=P(OCC(O)CO)(O)OCC(O)COC(CCCCCCCCCCCCCCC)=O	1-palmitoyl-GPG (16:0)*	1-palmitoyl-GPG (16:0)*		2548639	HMDB0240601		3300276	Neg	-0.486246	-4.32059	0.00369398	0.0529163	-3.83434
1-palmitoyl-GPS (16:0)*	100005805	209	46130	149868	Lipid	Lysophospholipid	2718	NAMED	XIVOBOJQPNEUSC-UXHICEINSA-N	CCCCCCCCCCCCCCCC(OC[C@]([H])(COP(O)(OC[C@]([NH3+])(C([O-])=O)[H])=O)O)=O	1-palmitoyl-GPS (16:0)*	1-palmitoyl-GPS (16:0)*		7826050			9547100	Neg	-0.965994	-2.53827	0.0602546	0.256628	-1.57228
1-palmityl-2-linoleoyl-GPC (O-16:0/18:2)*	100009134	402	53175	166600	Lipid	Plasmalogen	2809	NAMED	IQACMFWAGALEAQ-WESJWMGVSA-N	[H][C@](OC(CCCCCCC/C=C\C/C=C\CCCCC)=O)(COP(OCC[N+](C)(C)C)([O-])=O)COCCCCCCCCCCCCCCCC	1-palmityl-2-linoleoyl-GPC (O-16:0/18:2)*	1-palmityl-2-linoleoyl-GPC (O-16:0/18:2)*		4947190	HMDB0011151		6443157	Pos Late	-1.62181	-2.26093	0.175424	0.397304	-0.63912
1-palmityl-2-palmitoyl-GPC (O-16:0/16:0)*	100015586	402	57332	210830	Lipid	Plasmalogen	2806	NAMED	WOTHHEHCEYHCFE-LDLOPFEMSA-N	[H][C@](OC(CCCCCCCCCCCCCCC)=O)(COP(OCC[N+](C)(C)C)([O-])=O)COCCCCCCCCCCCCCCCC	1-palmityl-2-palmitoyl-GPC (O-16:0/16:0)*	1-palmityl-2-palmitoyl-GPC (O-16:0/16:0)*		128719			145911	Pos Late	-1.48054	-3.42112	2.99896e-05	0.0161827	-1.94058
1-palmityl-2-stearoyl-GPC (O-16:0/18:0)*	100010966	402	55040	208150	Lipid	Plasmalogen	2807	NAMED	PXPSGTINXJQLBR-VQJSHJPSSA-N	[H][C@](OC(CCCCCCCCCCCCCCCCC)=O)(COP(OCC[N+](C)(C)C)([O-])=O)COCCCCCCCCCCCCCCCC	1-palmityl-2-stearoyl-GPC (O-16:0/18:0)*	1-palmityl-2-stearoyl-GPC (O-16:0/18:0)*		9977836	HMDB0013405		11803170	Pos Late	-1.16646	-4.08664	0.000882125	0.0268375	-2.92018
1-palmityl-GPC (O-16:0)	100000611	402	20458	164193	Lipid	Lysoplasmalogen	2848	NAMED	VLBPIWYTPAXCFJ-XMMPIXPASA-N	CCCCCCCCCCCCCCCCOC[C@]([H])(COP([O-])(OCC[N+](C)(C)C)=O)O	1-palmityl-GPC (O-16:0)	1-palmityl-GPC (O-16:0)	52691-62-0	3845			3983	Pos Late	-3.17362	-1.61841	0.0588141	0.256628	1.55521
1-pentadecanoyl-2-arachidonoyl-GPC (15:0/20:4)*	100009122	402	53194	166624	Lipid	Phosphatidylcholine (PC)	2289	NAMED	ZSWHHKKYMMYPPD-MSZSINMWSA-N	O=C(CCCCCCCCCCCCCC)OC[C@]([H])(COP(OCC[N+](C)(C)C)([O-])=O)OC(CCC/C=C\C/C=C\C/C=C\C/C=C\CCCCC)=O	1-pentadecanoyl-2-arachidonoyl-GPC (15:0/20:4)*	1-pentadecanoyl-2-arachidonoyl-GPC (15:0/20:4)*		24766624	HMDB0007949		52922330	Pos Late	-1.87832	-1.21731	0.371232	0.589082	0.661016
1-pentadecanoyl-2-docosahexaenoyl-GPC (15:0/22:6)*	100009123	402	53197	166627	Lipid	Phosphatidylcholine (PC)	2290	NAMED	GEINPYKZLFHHIL-HEXXMCQTSA-N	O=C(CCCCCCCCCCCCCC)OC[C@]([H])(COP(OCC[N+](C)(C)C)([O-])=O)OC(CC/C=C\C/C=C\C/C=C\C/C=C\C/C=C\C/C=C\CC)=O	1-pentadecanoyl-2-docosahexaenoyl-GPC (15:0/22:6)*	1-pentadecanoyl-2-docosahexaenoyl-GPC (15:0/22:6)*		24766633	HMDB0007958		52922342	Pos Late	-2.42243	-2.42532	0.99696	0.998702	-0.00288466
1-pentadecanoyl-2-linoleoyl-GPC (15:0/18:2)*	100009035	402	52497	165189	Lipid	Phosphatidylcholine (PC)	2288	NAMED	DGBYUHHIADYUMU-UESLNCBNSA-N	O=C(CCCCCCCCCCCCCC)OC[C@]([H])(COP(OCC[N+](C)(C)C)([O-])=O)OC(CCCCCCC/C=C\C/C=C\CCCCC)=O	1-pentadecanoyl-2-linoleoyl-GPC (15:0/18:2)*	1-pentadecanoyl-2-linoleoyl-GPC (15:0/18:2)*		24766615	HMDB0007940		24778664	Pos Late	-2.02102	-2.03794	0.943686	0.96732	-0.0169139
1-pentadecanoyl-GPC (15:0)*	100002173	402	37418	158898	Lipid	Lysophospholipid	2616	NAMED	RJZVWDTYEWCUAR-QFIPXVFZSA-N	O=P(OCC[N+](C)(C)C)([O-])OC[C@@H](O)COC(CCCCCCCCCCCCCC)=O	1-pentadecanoyl-GPC (15:0)*	1-pentadecanoyl-GPC (15:0)*			HMDB0010381		24779458	Pos Late	-3.55027	-1.8663	0.0128706	0.108535	1.68397
1-stearoyl-2-adrenoyl-GPC (18:0/22:4)*	100009146	402	55061	208175	Lipid	Phosphatidylcholine (PC)	2353	NAMED	AXZGUCXCTZMPTR-UVGACIQRSA-N	O=C(CCCCCCCCCCCCCCCCC)OC[C@]([H])(COP(OCC[N+](C)(C)C)([O-])=O)OC(CCCCC/C=C\C/C=C\C/C=C\C/C=C\CCCCC)=O	1-stearoyl-2-adrenoyl-GPC (18:0/22:4)*	1-stearoyl-2-adrenoyl-GPC (18:0/22:4)*		24766718	HMDB0008054		24778868	Pos Late	-1.43269	-2.04979	0.351928	0.569906	-0.617107
1-stearoyl-2-arachidonoyl-GPC (18:0/20:4)	100001869	402	42450	164205	Lipid	Phosphatidylcholine (PC)	2350	NAMED	PSVRFUPOQYJOOZ-QNPWAGBNSA-N	C[N+](C)(CCOP([O-])(OC[C@@]([H])(COC(CCCCCCCCCCCCCCCCC)=O)OC(CCC/C=C\C/C=C\C/C=C\C/C=C\CCCCC)=O)=O)C	1-stearoyl-2-arachidonoyl-GPC (18:0/20:4)	1-stearoyl-2-arachidonoyl-GPC (18:0/20:4)	35418-59-8	17347139	HMDB0008048		16219824	Pos Late	-1.69389	-2.26326	0.164513	0.386337	-0.569373
1-stearoyl-2-arachidonoyl-GPE (18:0/20:4)	100008977	402	52447	165110	Lipid	Phosphatidylethanolamine (PE)	2455	NAMED	ANRKEHNWXKCXDB-BHFWLYLHSA-N	O=C(CCCCCCCCCCCCCCCCC)OC[C@]([H])(COP(OCCN)(O)=O)OC(CCC/C=C\C/C=C\C/C=C\C/C=C\CCCCC)=O	1-stearoyl-2-arachidonoyl-GPE (18:0/20:4)	1-stearoyl-2-arachidonoyl-GPE (18:0/20:4)		4451158	HMDB0009003	C05210	5289133	Pos Late	-1.70085	-2.73476	0.245369	0.465551	-1.0339
1-stearoyl-2-arachidonoyl-GPI (18:0/20:4)	100000616	402	52449	208070	Lipid	Phosphatidylinositol (PI)	2573	NAMED	KRTOMQDUKGRFDJ-YKOKTLGVSA-N	CCCCCCCCCCCCCCCCCC(OC[C@]([H])(COP(O)(O[C@](C(O)(C(O)(C(O)([C@](O)1[H])[H])[H])[H])([C@]1(O)[H])[H])=O)OC(CCC/C=C\C/C=C\C/C=C\C/C=C\CCCCC)=O)=O	1-stearoyl-2-arachidonoyl-GPI (18:0/20:4)	1-stearoyl-2-arachidonoyl-GPI (18:0/20:4)	383907-33-3	21403055	HMDB0009815			Pos Late	-2.38369	-2.23048	0.890274	0.932591	0.153204
1-stearoyl-2-arachidonoyl-GPS (18:0/20:4)	100001872	402	52235	164206	Lipid	Phosphatidylserine (PS)	2525	NAMED	SVOUGFFDROZBJI-DNALCEECSA-N	O=C(CCCCCCCCCCCCCCCCC)OC[C@]([H])(COP(O)(OC[C@]([NH3+])(C([O-])=O)[H])=O)OC(CCC/C=C\C/C=C\C/C=C\C/C=C\CCCCC)=O	1-stearoyl-2-arachidonoyl-GPS (18:0/20:4)	1-stearoyl-2-arachidonoyl-GPS (18:0/20:4)			HMDB0012383		24779545	Pos Late	-1.8411	-2.90264	0.449272	0.659431	-1.06154
1-stearoyl-2-dihomo-linolenoyl-GPC (18:0/20:3n3 or 6)*	100009051	402	52629	165382	Lipid	Phosphatidylcholine (PC)	2346	NAMED	VGSUMLIRUGDCTF-NSMRCOLJSA-N	O=C(CCCCCCCCCCCCCCCCC)OC[C@]([H])(COP(OCC[N+](C)(C)C)([O-])=O)OC(CCCCCC/C=C\C/C=C\C/C=C\CCCCC)=O	1-stearoyl-2-dihomo-linolenoyl-GPC (18:0/20:3n3 or 6)*	1-stearoyl-2-dihomo-linolenoyl-GPC (18:0/20:3n3 or 6)*		24766712	HMDB0008047			Pos Late	-1.1074	-2.51898	0.0187269	0.126241	-1.41158
1-stearoyl-2-dihomo-linolenoyl-GPE (18:0/20:3n3 or 6)*	100009215	402	57336	210835	Lipid	Phosphatidylethanolamine (PE)	2451	NAMED	XJPVAWWHABLYPE-KPRICRNFSA-N	O=C(CCCCCCCCCCCCCCCCC)OC[C@]([H])(COP(OCCN)(O)=O)OC(CCCCCC/C=C\C/C=C\C/C=C\CCCCC)=O	1-stearoyl-2-dihomo-linolenoyl-GPE (18:0/20:3n3 or 6)*	1-stearoyl-2-dihomo-linolenoyl-GPE (18:0/20:3n3 or 6)*		24768480	HMDB0009002		52924903	Pos Late	-1.49727	-3.33763	0.0832889	0.300353	-1.84037
1-stearoyl-2-dihomo-linolenoyl-GPI (18:0/20:3n3 or 6)*	100009184	402	54984	208073	Lipid	Phosphatidylinositol (PI)	2575	NAMED	ZUGLBBVIAIBIKG-KXPCXWIZSA-N	O=C(CCCCCCCCCCCCCCCCC)OC[C@@]([H])(OC(CCCCCC/C=C\C/C=C\C/C=C\CCCCC)=O)COP(O[C@H]1[C@H](O)[C@@H](O)[C@H](O)[C@@H](O)[C@H]1O)(O)=O	1-stearoyl-2-dihomo-linolenoyl-GPI (18:0/20:3n3 or 6)*	1-stearoyl-2-dihomo-linolenoyl-GPI (18:0/20:3n3 or 6)*		24767699	HMDB0009814			Pos Late	-3.52746	-3.89875	0.729597	0.864491	-0.371285
1-stearoyl-2-dihomo-linolenoyl-GPS (18:0/20:3n3 or 6)*	100010964	402	55010	208115	Lipid	Phosphatidylserine (PS)	2524	NAMED	LIBQKAKFGGIIDU-NVSSCHKGSA-N	O=C(CCCCCCCCCCCCCCCCC)OC[C@]([H])(COP(OC[C@](C(O)=O)([H])N)(O)=O)OC(CCCCCC/C=C\C/C=C\C/C=C\CCCCC)=O	1-stearoyl-2-dihomo-linolenoyl-GPS (18:0/20:3n3 or 6)*	1-stearoyl-2-dihomo-linolenoyl-GPS (18:0/20:3n3 or 6)*		34449015	HMDB12382			Pos Late	-1.51599	-3.24502	0.170499	0.393935	-1.72903
1-stearoyl-2-docosahexaenoyl-GPC (18:0/22:6)	100008916	402	52611	165343	Lipid	Phosphatidylcholine (PC)	2356	NAMED	FAUYAENFVCNTAL-PFFNLMTBSA-N	O=C(CC/C=C\C/C=C\C/C=C\C/C=C\C/C=C\C/C=C\CC)O[C@H](COC(CCCCCCCCCCCCCCCCC)=O)CO[P](OCC[N+](C)(C)C)([O-])=O	1-stearoyl-2-docosahexaenoyl-GPC (18:0/22:6)	1-stearoyl-2-docosahexaenoyl-GPC (18:0/22:6)	59403-52-0		HMDB0008057		24778876	Pos Late	-1.26642	-2.08001	0.03392	0.1887	-0.813588
1-stearoyl-2-docosahexaenoyl-GPE (18:0/22:6)*	100008992	402	52466	165134	Lipid	Phosphatidylethanolamine (PE)	2459	NAMED	XYYHNDVKALDFHQ-OXHZBIAZSA-N	O=C(CCCCCCCCCCCCCCCCC)OC[C@]([H])(COP(OCCN)(O)=O)OC(CC/C=C\C/C=C\C/C=C\C/C=C\C/C=C\C/C=C\CC)=O	1-stearoyl-2-docosahexaenoyl-GPE (18:0/22:6)*	1-stearoyl-2-docosahexaenoyl-GPE (18:0/22:6)*		7825748	HMDB0009012		9546798	Pos Late	-2.07047	-2.53217	0.483634	0.685946	-0.461702
1-stearoyl-2-docosahexaenoyl-GPI (18:0/22:6)*	100009067	402	52668	208072	Lipid	Phosphatidylinositol (PI)	2579	NAMED	DJVOKHFQPGWUPK-SWXQTFNJSA-N	O=C(CCCCCCCCCCCCCCCCC)OC[C@@]([H])(OC(CC/C=C\C/C=C\C/C=C\C/C=C\C/C=C\C/C=C\CC)=O)COP(O[C@H]1[C@H](O)[C@@H](O)[C@H](O)[C@@H](O)[C@H]1O)(O)=O	1-stearoyl-2-docosahexaenoyl-GPI (18:0/22:6)*	1-stearoyl-2-docosahexaenoyl-GPI (18:0/22:6)*		24767706	HMDB0009821		52927465	Pos Late	-1.99773	-2.25513	0.85641	0.915528	-0.257401
1-stearoyl-2-docosahexaenoyl-GPS (18:0/22:6)*	100001873	402	52696	208077	Lipid	Phosphatidylserine (PS)	2528	NAMED	XDVCLLIJRCKNQN-DYXVXJCOSA-N	O=C(CCCCCCCCCCCCCCCCC)OC[C@]([H])(COP(O)(OC[C@]([NH3+])(C([O-])=O)[H])=O)OC(CCC/C=C\C/C=C\C/C=C\C/C=C\C/C=C\C/C=C\C)=O	1-stearoyl-2-docosahexaenoyl-GPS (18:0/22:6)*	1-stearoyl-2-docosahexaenoyl-GPS (18:0/22:6)*	474943-18-5		HMDB0010167		24779546	Pos Late	-1.80354	-2.20902	0.723093	0.861397	-0.405485
1-stearoyl-2-docosapentaenoyl-GPC (18:0/22:5n3)*	100009141	402	52699	165472	Lipid	Phosphatidylcholine (PC)	2354	NAMED	MAAMGQXOTCBPFS-JPGWWKBXSA-N	O=C(CCCCCCCCCCCCCCCCC)OC[C@]([H])(COP(OCC[N+](C)(C)C)([O-])=O)OC(CCCCC/C=C\C/C=C\C/C=C\C/C=C\C/C=C\CC)=O	1-stearoyl-2-docosapentaenoyl-GPC (18:0/22:5n3)*	1-stearoyl-2-docosapentaenoyl-GPC (18:0/22:5n3)*		24766720	HMDB0008056		24778873	Pos Late	-1.26087	-2.12057	0.0711697	0.283196	-0.859699
1-stearoyl-2-docosapentaenoyl-GPC (18:0/22:5n6)*	100009142	402	52700	165473	Lipid	Phosphatidylcholine (PC)	2355	NAMED	GLPAGCOJQYNMCC-NEEAVLKMSA-N	O=C(CCCCCCCCCCCCCCCCC)OC[C@]([H])(COP(OCC[N+](C)(C)C)([O-])=O)OC(CC/C=C\C/C=C\C/C=C\C/C=C\C/C=C\CCCCC)=O	1-stearoyl-2-docosapentaenoyl-GPC (18:0/22:5n6)*	1-stearoyl-2-docosapentaenoyl-GPC (18:0/22:5n6)*		24766719	HMDB0008055		24778871	Pos Late	-0.933017	-2.50218	0.00970874	0.09429	-1.56916
1-stearoyl-2-meadoyl-GPC (18:0/20:3n9)*	100009153	402	52738	165519	Lipid	Phosphatidylcholine (PC)	2347	NAMED	QXDDDGCNWRUEFM-UMKMFDOBSA-N	O=C(CCCCCCCCCCCCCCCCC)OC[C@]([H])(COP(OCC[N+](C)(C)C)([O-])=O)OC(CCC/C=C\C/C=C\C/C=C\CCCCCCCC)=O	1-stearoyl-2-meadoyl-GPC (18:0/20:3n9)*	1-stearoyl-2-meadoyl-GPC (18:0/20:3n9)*		24766711	HMDB0008046		24778855	Pos Late	-0.413183	-2.27832	0.0139704	0.116015	-1.86513
1-stearoyl-2-oleoyl-GPC (18:0/18:1)	100008904	402	52438	164562	Lipid	Phosphatidylcholine (PC)	2339	NAMED	ATHVAWFAEPLPPQ-VRDBWYNSSA-N	O=C(CCCCCCCCCCCCCCCCC)OC[C@]([H])(COP(OCC[N+](C)(C)C)([O-])=O)OC(CCCCCCC/C=C\CCCCCCCC)=O	1-stearoyl-2-oleoyl-GPC (18:0/18:1)	1-stearoyl-2-oleoyl-GPC (18:0/18:1)	56421-10-4	24766704	HMDB0008038		24778825	Pos Late	-1.19018	-3.07273	0.0152464	0.116483	-1.88254
1-stearoyl-2-oleoyl-GPE (18:0/18:1)	100001856	402	42448	164202	Lipid	Phosphatidylethanolamine (PE)	2442	NAMED	JQKOHRZNEOQNJE-AYBNWLFXSA-N	O=C(CCCCCCC/C=C/CCCCCCCC)O[C@@H](COP(OCCN)(O)=O)COC(CCCCCCCCCCCCCCCCC)=O	1-stearoyl-2-oleoyl-GPE (18:0/18:1)	1-stearoyl-2-oleoyl-GPE (18:0/18:1)			HMDB0008993		9546742	Pos Late	-1.3877	-3.40251	0.0425368	0.21916	-2.01481
1-stearoyl-2-oleoyl-GPG (18:0/18:1)	100001866	305	52623	165367	Lipid	Phosphatidylglycerol (PG)	2544	NAMED	ZEFGRNLJASLRBZ-GXFQOPFSSA-N	O=P(OCC(O)CO)(O)OC[C@H](OC(CCCCCCC/C=C\CCCCCCCC)=O)COC(CCCCCCCCCCCCCCCCC)=O	1-stearoyl-2-oleoyl-GPG (18:0/18:1)	1-stearoyl-2-oleoyl-GPG (18:0/18:1)	322647-48-3		HMDB0010604		24779551	Polar	-1.6132	-3.08114	0.0104861	0.0969118	-1.46794
1-stearoyl-2-oleoyl-GPS (18:0/18:1)	100000639	402	19265	180966	Lipid	Phosphatidylserine (PS)	2522	NAMED	AJFWREUFUPEYII-PAHWMLEVSA-N	CCCCCCCCCCCCCCCCCC(OC[C@]([H])(COP(O)(OC[C@]([NH3+])(C([O-])=O)[H])=O)OC(CCCCCCC/C=C\CCCCCCCC)=O)=O	1-stearoyl-2-oleoyl-GPS (18:0/18:1)	1-stearoyl-2-oleoyl-GPS (18:0/18:1)		7826037	HMDB0010163		9547087	Pos Late	-1.55111	-3.21879	0.172531	0.395442	-1.66769
1-stearoyl-GPC (18:0)	100001271	402	33961	158603	Lipid	Lysophospholipid	2628	NAMED	IHNKQIMGVNPMTC-RUZDIDTESA-N	O[C@H](COC(CCCCCCCCCCCCCCCCC)=O)COP(OCC[N+](C)(C)C)([O-])=O	1-stearoyl-GPC (18:0)	1-stearoyl-GPC (18:0)	19420-57-6	435389	HMDB0010384		497300	Pos Late	-2.96064	-1.44935	0.000367594	0.0161827	1.5113
1-stearoyl-GPE (18:0)	100001461	402	42398	159466	Lipid	Lysophospholipid	2686	NAMED	BBYWOYAFBUOUFP-JOCHJYFZSA-N	O=P(OCC[NH3+])([O-])OC[C@H](O)COC(CCCCCCCCCCCCCCCCC)=O	1-stearoyl-GPE (18:0)	1-stearoyl-GPE (18:0)	69747-55-3	7826018	HMDB0011130		9547068	Pos Late	-1.13785	-2.28415	0.080593	0.296024	-1.1463
1-stearoyl-GPI (18:0)	100000656	209	19324	128173	Lipid	Lysophospholipid	2738	NAMED	MXAFDFDAIFZFET-CLBYPKMISA-N	[H]C(C(O)(C(O)([C@](O)1[H])[H])[H])([C@@](OP(O)(OC[C@@]([H])(COC(CCCCCCCCCCCCCCCCC)=O)O)=O)([C@]1(O)[H])[H])O	1-stearoyl-GPI (18:0)	1-stearoyl-GPI (18:0)	796963-93-4	21403067	HMDB0240261		71581135,42607495	Neg	-1.84307	-1.93917	0.90404	0.940136	-0.0961034
1-stearoyl-GPS (18:0)*	100004327	209	45966	148646	Lipid	Lysophospholipid	2719	NAMED	ZPDQFUYPBVXUKS-KEKNWZKVSA-N	O=P(O)(OCC(O)COC(CCCCCCCCCCCCCCCCC)=O)OC[C@@H](C(O)=O)N	1-stearoyl-GPS (18:0)*	1-stearoyl-GPS (18:0)*		7826051	HMDB0061698		74819135	Neg	-1.00926	-2.12121	0.214682	0.431624	-1.11195
1-stearyl-2-arachidonoyl-GPC (O-18:0/20:4)*	100009019	402	57333	210831	Lipid	Plasmalogen	2812	NAMED	GBNPCIWXLWZJGA-ADTCAWDJSA-N	CCCCCCCCCCCCCCCCCCOCC(OC(CCC/C=C/C/C=C/C/C=C/C/C=C/CCCCC)=O)COP([O-])(OCC[N+](C)(C)C)=O	1-stearyl-2-arachidonoyl-GPC (O-18:0/20:4)*	1-stearyl-2-arachidonoyl-GPC (O-18:0/20:4)*						Pos Late	-1.55084	-3.57184	0.0326324	0.185132	-2.021
1,2-dilinoleoyl-GPE (18:2/18:2)*	100009217	402	53174	166599	Lipid	Phosphatidylethanolamine (PE)	2469	NAMED	SSCDRSKJTAQNNB-DWEQTYCFSA-N	O=C(CCCCCCC/C=C\C/C=C\CCCCC)OC[C@]([H])(COP(OCCN)(O)=O)OC(CCCCCCC/C=C\C/C=C\CCCCC)=O	1,2-dilinoleoyl-GPE (18:2/18:2)*	1,2-dilinoleoyl-GPE (18:2/18:2)*		7825762	HMDB0009093		9546812	Pos Late	-1.0928	-2.77976	0.182041	0.405874	-1.68695
1,2-dioleoyl-GPC (18:1/18:1)	100008905	402	52457	165141	Lipid	Phosphatidylcholine (PC)	2361	NAMED	SNKAWJBJQDLSFF-NVKMUCNASA-N	O=C(CCCCCCC/C=C\CCCCCCCC)OC[C@@]([H])(OC(CCCCCCC/C=C\CCCCCCCC)=O)COP([O-])(OCC[N+](C)(C)C)=O	1,2-dioleoyl-GPC (18:1/18:1)	1,2-dioleoyl-GPC (18:1/18:1)	4235-95-4	8525772	HMDB0000593		10350317	Pos Late	-1.59989	-2.76375	0.0167656	0.120072	-1.16386
1,2-dioleoyl-GPE (18:1/18:1)	100008906	402	52609	165341	Lipid	Phosphatidylethanolamine (PE)	2460	NAMED	MWRBNPKJOOWZPW-NYVOMTAGSA-N	O=C(CCCCCCC/C=C\CCCCCCCC)OC[C@@]([H])(OC(CCCCCCC/C=C\CCCCCCCC)=O)COP([O-])(OCC[NH3+])=O	1,2-dioleoyl-GPE (18:1/18:1)	1,2-dioleoyl-GPE (18:1/18:1)	4004-05-1	7825707	HMDB0009059		9546757	Pos Late	-1.37084	-2.57769	0.106443	0.320057	-1.20685
1,2-dipalmitoyl-GPC (16:0/16:0)	100000657	402	19130	164201	Lipid	Phosphatidylcholine (PC)	2295	NAMED	KILNVBDSWZSGLL-KXQOOQHDSA-N	CCCCCCCCCCCCCCCC(OC[C@]([H])(COP([O-])(OCC[N+](C)(C)C)=O)OC(CCCCCCCCCCCCCCC)=O)=O	1,2-dipalmitoyl-GPC (16:0/16:0)	1,2-dipalmitoyl-GPC (16:0/16:0)	63-89-8	398235	HMDB0000564	D03585	452110	Pos Late	-1.95641	-2.56674	0.00958297	0.09429	-0.610336
1,2-dipalmitoyl-GPE (16:0/16:0)*	100009204	402	57341	210842	Lipid	Phosphatidylethanolamine (PE)	2421	NAMED	SLKDGVPOSSLUAI-PGUFJCEWSA-N	O=C(CCCCCCCCCCCCCCC)OC[C@]([H])(COP(OCCN)(O)=O)OC(CCCCCCCCCCCCCCC)=O	1,2-dipalmitoyl-GPE (16:0/16:0)*	1,2-dipalmitoyl-GPE (16:0/16:0)*		393103	HMDB0008923		445468	Pos Late	-2.16964	-1.56319	0.321211	0.542932	0.606451
1,2-distearoyl-GPC (18:0/18:0)	100000660	402	19132	164204	Lipid	Phosphatidylcholine (PC)	2338	NAMED	NRJAVPSFFCBXDT-HUESYALOSA-N	CCCCCCCCCCCCCCCCCC(OC[C@]([H])(COP([O-])(OCC[N+](C)(C)C)=O)OC(CCCCCCCCCCCCCCCCC)=O)=O	1,2-distearoyl-GPC (18:0/18:0)	1,2-distearoyl-GPC (18:0/18:0)	816-94-4	85004	HMDB0008036		94190	Pos Late	-2.07473	-2.40478	0.773283	0.87559	-0.330044
10-heptadecenoate (17:1n7)	100001278	209	33971	126129	Lipid	Long Chain Monounsaturated Fatty Acid	1548	NAMED	GDTXICBNEOEPAZ-FPLPWBNLSA-N	O=C(O)CCCCCCCC/C=C\CCCCCC	10-heptadecenoate (17:1n7)	10-heptadecenoate (17:1n7)	29743-97-3	4471860	HMDB0060038		5312435	Neg	-0.945887	-1.78321	0.262161	0.48147	-0.837325
10-nonadecenoate (19:1n9)	100001277	209	33972	126131	Lipid	Long Chain Monounsaturated Fatty Acid	1557	NAMED	BBOWBNGUEWHNQZ-KTKRTIGZSA-N	O=C(O)CCCCCCCC/C=C\CCCCCCCC	10-nonadecenoate (19:1n9)	10-nonadecenoate (19:1n9)	73033-09-7	4471938	HMDB0013622		5312513	Neg	-0.00580821	-1.77902	0.0267449	0.161314	-1.77321
2'-deoxycytidine	100000125	400	15949	155608	Nucleotide	Pyrimidine Metabolism, Cytidine containing	4281	NAMED	CKTSBUTUHBMZGZ-SHYZEUOFSA-N	[H][C@]1([H])[C@@](O)([H])[C@](CO)([H])O[C@]1(N2C(N=C(N)C=C2)=O)[H]	2'-deoxycytidine	2'-deoxycytidine	951-77-9	13117	HMDB0000014	C00881	13711	Pos Early	-0.265601	-1.69756	0.0979976	0.316557	-1.43196
2'-deoxyuridine	536	209	52602	165330	Nucleotide	Pyrimidine Metabolism, Uracil containing	4254	NAMED	MXHRCPNRJAMMIM-UHFFFAOYSA-N	O=C(NC1=O)N(C=C1)C(CC2O)OC2CO	2'-deoxyuridine	2'-deoxyuridine	951-78-0	13118	HMDB0000012	C00526	13712	Neg	-1.68545	-1.97291	0.316706	0.540096	-0.287458
2'-O-methylcytidine	100010895	400	57554	211532	Nucleotide	Pyrimidine Metabolism, Cytidine containing	4283	NAMED	RFCQJGFZUQFYRF-ZOQUXTDFSA-N	O=C1N(C=CC(N)=N1)[C@@H]([C@H](OC)[C@@H]2O)O[C@@H]2CO	2'-O-methylcytidine	2'-O-methylcytidine	2140-72-9	133067			150971	Pos Early	-1.44282	-2.43834	0.0265133	0.161314	-0.995516
2'-O-methyluridine	100010896	209	57655	212709	Nucleotide	Pyrimidine Metabolism, Uracil containing	4242	NAMED	SXUXMRMBWZCMEN-ZOQUXTDFSA-N	CO[C@@H]1[C@@H]([C@H](O[C@H]1N2C=CC(NC2=O)=O)CO)O	2'-O-methyluridine	2'-O-methyluridine	2140-76-3	92343	HMDB0240328		102212	Neg	-0.889028	-2.29803	0.00810765	0.0860312	-1.409
2-hydroxybutyrate/2-hydroxyisobutyrate	100008928	305	52281	164309	Amino Acid	Glutathione Metabolism	590	NAMED	AFENDNXGAFYKQO-UHFFFAOYSA-N	CCC(O)C(O)=O	2-hydroxybutyrate/2-hydroxyisobutyrate	2-hydroxybutyrate/2-hydroxyisobutyrate			HMDB0000729,HMDB00008	C21297,C05984	440864,4277439	Polar	-1.86831	-0.990373	0.335422	0.552289	0.877933
2-hydroxyglutarate	100002070	209	37253	143775	Lipid	Fatty Acid, Dicarboxylate	1680	NAMED	HWXBTNAVRSUOJR-UHFFFAOYSA-N	O=C(O)CCC(O)C(O)=O	2-hydroxyglutarate	2-hydroxyglutarate	40951-21-1	42	HMDB0059655	C02630	43	Neg	-2.47379	-1.56136	0.18895	0.411668	0.912428
2-hydroxyhippurate (salicylurate)	1869	209	18281	124655	Xenobiotics	Benzoate Metabolism	4486	NAMED	ONJSZLXSECQROL-UHFFFAOYSA-N	O=C(C1=CC=CC=C1O)NCC(O)=O	2-hydroxyhippurate (salicylurate)	2-hydroxyhippurate (salicylurate)	487-54-7	9835	HMDB0000840	C07588	10253	Neg	-1.27954	-1.41702	0.735867	0.866616	-0.137488
2-hydroxypalmitate	100001579	209	35675	128275	Lipid	Fatty Acid, Monohydroxy	1985	NAMED	JGHSBPIZNUXPLA-UHFFFAOYSA-N	O=C(O)C(O)CCCCCCCCCCCCCC	2-hydroxypalmitate	2-hydroxypalmitate	764-67-0	83805	HMDB0031057		12575964,92836,11065598	Neg	-1.40756	-2.10234	0.0920596	0.313989	-0.694772
2-methylbutyrylcarnitine (C5)	100001509	400	45095	157090	Amino Acid	Leucine, Isoleucine and Valine Metabolism	402	NAMED	IHCPDBBYTYJYIL-UHFFFAOYSA-N	CCC(C)C(OC(CC([O-])=O)C[N+](C)(C)C)=O	2-methylbutyrylcarnitine (C5)	2-methylbutyrylcarnitine (C5)	31023-25-3	4932320	HMDB0000378		6426901	Pos Early	-2.45697	-2.10826	0.183265	0.407018	0.348708
2-methylcitrate/homocitrate	100008929	209	52282	164310	Energy	TCA Cycle	1477	NAMED	YNOXCRMFGMSKIJ-UHFFFAOYSA-N	CC(C(O)=O)C(C(O)=O)(O)CC(O)=O	2-methylcitrate/homocitrate	2-methylcitrate/homocitrate			HMDB0003518,HMDB0000379	C01251	439459,515	Neg	-3.84347	-2.29241	0.115413	0.329013	1.55106
2-myristoyl-GPC* (14:0)*	100001563	402	35626	158743	Lipid	Lysophospholipid	2613	NAMED	IGZPHNNYPPAPLA-OAQYLSRUSA-N	OC[C@](OC(CCCCCCCCCCCCC)=O)([H])COP(OCC[N+](C)(C)C)([O-])=O	2-myristoyl-GPC (14:0)*	2-myristoyl-GPC* (14:0)*		21403166	HMDB0010379		460604	Pos Late	-1.9609	-3.24064	0.0114883	0.104078	-1.27974
2-O-methylascorbic acid	100003258	305	63990	232912	Cofactors and Vitamins	Ascorbate and Aldarate Metabolism	4372	NAMED	RMHBODZVODTFAH-UHFFFAOYSA-N	OC1=C(OC)C(C(C(CO)O)O1)=O	2-O-methylascorbic acid	2-O-methylascorbic acid	17860-87-6	90149	HMDB0240294		54726398	Polar	-1.68903	0.240084	0.015974	0.117457	1.92911
2-palmitoyl-GPC* (16:0)*	100001562	209	35253	126137	Lipid	Lysophospholipid	2618	NAMED	NEGQHKSYEYVFTD-HSZRJFAPSA-N	OC[C@](OC(CCCCCCCCCCCCCCC)=O)([H])COP(OCC[N+](C)(C)C)([O-])=O	2-palmitoyl-GPC (16:0)*	2-palmitoyl-GPC* (16:0)*		21403165	HMDB0061702		15061532	Neg	-1.76961	-1.48068	0.77792	0.87559	0.288927
2-stearoyl-GPE (18:0)*	100003901	209	41220	142786	Lipid	Lysophospholipid	2687	NAMED	KIHAGWUUUHJRMS-JOCHJYFZSA-N	OC[C@@H](OC(CCCCCCCCCCCCCCCCC)=O)COP(OCC[NH3+])([O-])=O	2-stearoyl-GPE (18:0)*	2-stearoyl-GPE (18:0)*		24769218	HMDB0011129		90658453,53480667	Neg	-0.962161	-2.00435	0.256069	0.477166	-1.04219
2-stearoyl-GPI (18:0)*	100003008	209	39223	149867	Lipid	Lysophospholipid	2739	NAMED	GRWOGFDNIAYTPK-DTNGDMSLSA-N	[H]C(C(O)(C(O)([C@](O)1[H])[H])[H])([C@@](OP(O)(O[C@](COC(CCCCCCCCCCCCCCCCC)=O)(CO)[H])=O)([C@]1(O)[H])[H])O	2-stearoyl-GPI (18:0)*	2-stearoyl-GPI (18:0)*			HMDB0061704		131770413	Neg	-2.15997	-2.21635	0.961927	0.977276	-0.0563782
2,3-dihydroxy-5-methylthio-4-pentenoate (DMTPA)*	100020893	209	62805	220431	Amino Acid	Methionine, Cysteine, SAM and Taurine Metabolism	454	NAMED	XMZBEAXQGSBWLG-NSCUHMNNSA-N	OC(C(O)=O)C(O)/C=C/SC	2,3-dihydroxy-5-methylthio-4-pentenoate (DMTPA)*	2,3-dihydroxy-5-methylthio-4-pentenoate (DMTPA)*			HMDB0240388			Neg	-2.01269	-1.51994	0.595956	0.763943	0.492747
2R,3R-dihydroxybutyrate	100002367	305	63109	221751	Lipid	Fatty Acid, Dihydroxy	2051	NAMED	LOUGYXZSURQALL-PWNYCUMCSA-N	OC([C@H](O)[C@H](O)C)=O	2R,3R-dihydroxybutyrate	2R,3R-dihydroxybutyrate	759-06-8	17215960	HMDB0000498		13120901	Polar	-1.86022	-0.0769398	0.120316	0.331666	1.78328
3-(3-amino-3-carboxypropyl)uridine*	100001426	209	62924	220780	Nucleotide	Pyrimidine Metabolism, Uracil containing	4263	NAMED	YXNIEZJFCGTDKV-UHFFFAOYSA-N	OCC1C(O)C(O)C(N2C=CC(N(CCC(C(O)=O)N)C2=O)=O)O1	3-(3-amino-3-carboxypropyl)uridine*	3-(3-amino-3-carboxypropyl)uridine*	52745-94-5	149669			171198	Neg	-2.99116	-2.22614	0.128697	0.343694	0.76502
3-(4-hydroxyphenyl)lactate (HPLA)	240	209	32197	123321	Amino Acid	Tyrosine Metabolism	186	NAMED	JVGVDSSUAVXRDY-UHFFFAOYSA-N	OC(C(O)=O)CC1=CC=C(O)C=C1	3-(4-hydroxyphenyl)lactate	3-(4-hydroxyphenyl)lactate (HPLA)	6482-98-0	9010	HMDB0000755	C03672	9378	Neg	-2.36856	-1.86291	0.213757	0.431624	0.505646
3-formylindole	100020219	400	62863	220648	Xenobiotics	Food Component/Plant	4806	NAMED	OLNJUISKUQQNIM-UHFFFAOYSA-N	O=CC1=CNC2=CC=CC=C12	3-formylindole	3-formylindole	487-89-8	9838	HMDB29737	C08493	10256	Pos Early	-2.43943	-1.95483	0.344193	0.561888	0.484604
3-hydroxy-3-methylglutarate	112	305	531	146400	Lipid	Mevalonate Metabolism	3194	NAMED	NPOAOTPXWNWTSH-UHFFFAOYSA-N	CC(CC(O)=O)(CC(O)=O)O	3-hydroxy-3-methylglutarate	3-hydroxy-3-methylglutarate	503-49-1	4573695	HMDB0000355	C03761	1662,5459993	Polar	-3.37647	-1.61433	0.310315	0.532366	1.76215
3-hydroxybutyrate (BHBA)	254	209	542	123171	Lipid	Ketone Bodies	1955	NAMED	WHBMMWSBFZVSSR-UHFFFAOYSA-N	CC(O)CC(O)=O	3-hydroxybutyrate (BHBA)	3-hydroxybutyrate (BHBA)	625-72-9	428	HMDB0000442,HMDB0000357,HMDB0000011	C03197,C01089	94318,441,92135	Neg	-1.84677	-1.76858	0.928298	0.958508	0.0781906
3-hydroxybutyroylglycine**	100020211	400	62064	218870	Lipid	Fatty Acid Metabolism (Acyl Glycine)	1848	NAMED	VMIWHQCIHIUYCS-UHFFFAOYSA-N	O=C(CC(O)C)NCC(O)=O	3-hydroxybutyroylglycine**	3-hydroxybutyroylglycine**						Pos Early	-2.79776	-1.72006	0.165989	0.38821	1.0777
3-hydroxyhexanoate	100006367	305	53230	179403	Lipid	Fatty Acid, Monohydroxy	1996	NAMED	HPMGFDVTYHWBAG-UHFFFAOYSA-N	CCCC(O)CC(O)=O	3-hydroxyhexanoate	3-hydroxyhexanoate	10191-24-9	133518	HMDB0061652,HMDB0010718		151492	Polar	-2.6926	-2.03986	0.349715	0.569281	0.652746
3-hydroxyisobutyrate	111	305	1549	147711	Amino Acid	Leucine, Isoleucine and Valine Metabolism	433	NAMED	DBXBTMSZEOQQDU-UHFFFAOYSA-N	CC(C(O)=O)CO	3-hydroxyisobutyrate	3-hydroxyisobutyrate	2068-83-9	10140307	HMDB0000023,HMDB0000336	C01188,C06001	11966314	Polar	-2.30703	-0.652401	0.138802	0.35506	1.65462
3-hydroxyoctanoate	100000773	209	22001	126860	Lipid	Fatty Acid, Monohydroxy	1997	NAMED	NDPLAKGOSZHTPH-UHFFFAOYSA-N	OC(CC(O)=O)CCCCC	3-hydroxyoctanoate	3-hydroxyoctanoate	88930-08-9	24791	HMDB0001954	C20793	26613	Neg	-1.02601	-3.4789	0.000296105	0.0161827	-2.45289
3-indoleglyoxylic acid	100020372	209	63583	222852	Xenobiotics	Food Component/Plant	5236	NAMED	DWLVFWDCSFTDOD-UHFFFAOYSA-N	OC(C(C1=CNC2=C1C=CC=C2)=O)=O	3-indoleglyoxylic acid	3-indoleglyoxylic acid	1477-49-2	66497			73863	Neg	-1.72688	-1.68229	0.934107	0.96094	0.0445862
3-indoxyl sulfate	100000467	209	27672	123315	Amino Acid	Tryptophan Metabolism	327	NAMED	BXFFHSIDQOFMLE-UHFFFAOYSA-N	O=S(OC2=CNC1=CC=CC=C12)(O)=O	3-indoxyl sulfate	3-indoxyl sulfate	2642-37-7	9840	HMDB0000682		10258	Neg	-1.61197	-1.27814	0.619015	0.781268	0.333828
3-methylglutaconate	100002458	305	57747	213342	Amino Acid	Leucine, Isoleucine and Valine Metabolism	372	NAMED	WKRBKYFIJPGYQC-DUXPYHPUSA-N	OC(C/C(C)=C/C(O)=O)=O	3-methylglutaconate	3-methylglutaconate	5746-90-7	1267861	HMDB0000522		1551553	Polar	-3.1508	-1.14286	0.255868	0.477166	2.00794
3-methylhistidine	100000042	209	15677	123265	Amino Acid	Histidine Metabolism	74	NAMED	JDHILDINMRGULE-LURJTMIESA-N	N[C@H](C(O)=O)CC1=CN=CN1C	3-methylhistidine	3-methylhistidine	368-16-1	58494	HMDB0000479	C01152	64969	Neg	-2.07003	-1.5774	0.12896	0.343694	0.492625
3-phenylpropionate (hydrocinnamate)	100000010	209	15749	126035	Xenobiotics	Benzoate Metabolism	4595	NAMED	XMIIGOLPHOKFCH-UHFFFAOYSA-N	OC(CCC1=CC=CC=C1)=O	3-phenylpropionate (hydrocinnamate)	3-phenylpropionate (hydrocinnamate)	501-52-0	10181339	HMDB0000764	C05629	107	Neg	-1.67346	-1.5689	0.866723	0.920957	0.104561
3-phosphoglycerate	132	209	1414	124549	Carbohydrate	Glycolysis, Gluconeogenesis, and Pyruvate Metabolism	1253	NAMED	OSJPPGNTCRNQQC-UHFFFAOYSA-N	OC(C(O)=O)COP(O)(O)=O	3-phosphoglycerate	3-phosphoglycerate	80731-10-8	10669764	HMDB0000807	C00597	724	Neg	-2.37957	-3.70401	0.0143051	0.116438	-1.32444
3-sulfo-alanine	382	305	47089	180870	Amino Acid	Methionine, Cysteine, SAM and Taurine Metabolism	487	NAMED	XVOYSCVBGLVSOL-UHFFFAOYSA-N	O=C(O)C(N)CS(=O)(O)=O	3-sulfo-alanine	3-sulfo-alanine	498-40-8	65718	HMDB0002757	C00506	72886	Polar	-3.26239	-2.47764	0.680373	0.820806	0.784746
3-ureidopropionate	1053	400	3155	155489	Nucleotide	Pyrimidine Metabolism, Uracil containing	4257	NAMED	JSJWCHRYRHKBBW-UHFFFAOYSA-N	OC(CCNC(N)=O)=O	3-ureidopropionate	3-ureidopropionate	462-88-4	109	HMDB0000026	C02642	111	Pos Early	-1.13933	-0.849202	0.77668	0.87559	0.290132
4-cholesten-3-one	100002227	402	38125	164218	Lipid	Sterol	3238	NAMED	NYOXRYYXRWJDKP-UHFFFAOYSA-N	CC12C(CCC3C2CCC4(C)C3CCC4C(CCCC(C)C)C)=CC(CC1)=O	4-cholesten-3-one	4-cholesten-3-one	601-57-0	427	HMDB0000921	C00599	91477	Pos Late	-1.67741	-2.5569	0.190725	0.413959	-0.879489
4-ethylphenyl sulfate	100001756	209	36099	144224	Xenobiotics	Benzoate Metabolism	4544	NAMED	DWZGLEPNCRFCEP-UHFFFAOYSA-N	O=S(OC1=CC=C(CC)C=C1)(O)=O	4-ethylphenylsulfate	4-ethylphenyl sulfate	123-07-9		HMDB0062551	C13637	20822574	Neg	-1.97802	-1.74828	0.497984	0.694269	0.229741
4-guanidinobutanoate	100000096	400	15681	155572	Amino Acid	Guanidino and Acetamido Metabolism	571	NAMED	TUHVEAJXIMEOSA-UHFFFAOYSA-N	N=C(N)NCCCC(O)=O	4-guanidinobutanoate	4-guanidinobutanoate	463-003,463-00-3	486	HMDB0003464	C01035	500	Pos Early	-1.94477	-1.67424	0.368723	0.586884	0.27053
4-hydroxyglutamate	100002544	400	40499	156749	Amino Acid	Glutamate Metabolism	53	NAMED	HBDWQSHEVMSFGY-SCQFTWEKSA-N	OC(C(O)=O)C[C@@H](C(O)=O)N	4-hydroxyglutamate	4-hydroxyglutamate	2485-33-8	388936	HMDB0001344	C03079	439902	Pos Early	-3.91249	-3.16484	0.18628	0.410533	0.747654
4-imidazoleacetate	100001207	400	32349	155910	Amino Acid	Histidine Metabolism	99	NAMED	PRJKNHOMHKJCEJ-UHFFFAOYSA-N	O=C(O)CC1=CNC=N1	4-imidazoleacetate	4-imidazoleacetate	645-65-8	86856	HMDB0002024	C02835	96215	Pos Early	-2.01679	-1.41849	0.489347	0.688061	0.598298
4-methylbenzenesulfonate	100002390	209	43592	152936	Xenobiotics	Chemical	6233	NAMED	JOXIMZWYDAKGHI-UHFFFAOYSA-N	CC1=CC=C(S(O)(=O)=O)C=C1	4-methylbenzenesulfonate	4-methylbenzenesulfonate	104-15-4	5876	HMDB0059933	C06677	85570	Neg	-2.93661	-1.41198	0.0796304	0.296024	1.52463
4-methylcatechol sulfate	100004111	209	46146	144253	Xenobiotics	Benzoate Metabolism	4526	NAMED	NCOMUGOPQPRVSE-UHFFFAOYSA-N	OC1=CC(C)=CC=C1OS(O)(=O)=O	4-methylcatechol sulfate	4-methylcatechol sulfate			HMDB0240459		54104170	Neg	-2.06861	-1.71052	0.413926	0.629124	0.358084
4-quinolinecarboxylic acid	100021550	209	63767	223320	Xenobiotics	Chemical	6286	NAMED	VQMSRUREDGBWKT-UHFFFAOYSA-N	O=C(O)c1ccnc2c1cccc2	4-quinolinecarboxylic acid	4-quinolinecarboxylic acid	486-74-8	9826		C06414	10243	Neg	-1.86951	0.239397	0.00594509	0.0695212	2.10891
4-vinylphenol sulfate	100001755	209	36098	144223	Xenobiotics	Benzoate Metabolism	4546	NAMED	IETVQHUKTKKBFF-UHFFFAOYSA-N	O=S(OC1=CC=C(C=C)C=C1)(O)=O	4-vinylphenol sulfate	4-vinylphenol sulfate	2628-17-3	4932200	HMDB0062775	C05627	6426766	Neg	-2.51414	-2.25965	0.60889	0.774671	0.254491
5-(galactosylhydroxy)-lysine	100002462	400	43582	208402	Amino Acid	Lysine Metabolism	122	NAMED	OWGKYELXGFKIHH-MYLOADSESA-N	O[C@@H]1[C@@H](O)[C@@H](O)[C@@H](CO)OC1OC(CCC(N)C(O)=O)CN	5-(galactosylhydroxy)-lysine	5-(galactosylhydroxy)-lysine	32448-36-5				66995551	Pos Early	-2.86994	-0.291969	0.00273182	0.0463665	2.57797
5-hydroxyindoleacetate	71	209	437	123157	Amino Acid	Tryptophan Metabolism	295	NAMED	DUUGKQCEGZLZNO-UHFFFAOYSA-N	OC1=CC=C(NC=C2CC(O)=O)C2=C1	5-hydroxyindoleacetate	5-hydroxyindoleacetate	54-16-0	1760	HMDB0000763	C05635	1826	Neg	-2.04619	-3.09552	0.0454565	0.228479	-1.04933
5-hydroxylysine	100000054	400	15685	155573	Amino Acid	Lysine Metabolism	121	NAMED	YSMODUONRAFBET-AKGZTFGVSA-N	N[C@@H](CCC(O)CN)C(O)=O	5-hydroxylysine	5-hydroxylysine	13204-98-3	1002	HMDB0000450	C16741	3032849	Pos Early	-3.04708	0.203815	0.0173926	0.120072	3.25089
5-methyl-2'-deoxycytidine	100002300	400	38159	156463	Nucleotide	Pyrimidine Metabolism, Cytidine containing	4284	NAMED	LUCHPKXVUGJYGU-XLPZGREQSA-N	O[C@H]1C[C@H](N2C=C(C)C(N)=NC2=O)O[C@@H]1CO	5-methyl-2'-deoxycytidine	5-methyl-2'-deoxycytidine	838-07-3	389065	HMDB0002224	C03592	440055	Pos Early	-1.38747	-3.18796	0.0125409	0.108535	-1.80049
5-methylthioadenosine (MTA)	212	400	1419	155365	Amino Acid	Polyamine Metabolism	564	NAMED	WUUGFSXJNOTRMR-IOSLPCCCSA-N	NC1=NC=NC2=C1N=CN2[C@H]3[C@H](O)[C@H](O)[C@@H](CSC)O3	5-methylthioadenosine (MTA)	5-methylthioadenosine (MTA)	2457-80-9	388321	HMDB0001173	C00170	439176	Pos Early	-2.48895	-1.70753	0.365611	0.585181	0.781413
5-methylthioribose**	100002103	400	62100	218945	Amino Acid	Methionine, Cysteine, SAM and Taurine Metabolism	453	NAMED	OLVVOVIFTBSBBH-UHFFFAOYSA-N	OC1C(O)C(O)C(CSC)O1	5-methylthioribose**	5-methylthioribose**	23656-67-9	480	HMDB0001087		6419710	Pos Early	-1.82759	-2.21297	0.240052	0.461484	-0.385378
5-methyluridine (ribothymidine)	100001446	209	35136	128207	Nucleotide	Pyrimidine Metabolism, Uracil containing	4243	NAMED	DWRXFEITVBNRMK-JXOAFFINSA-N	O[C@@H]1[C@H](O)[C@@H](CO)O[C@H]1N(C=C2C)C(NC2=O)=O	5-methyluridine (ribothymidine)	5-methyluridine (ribothymidine)	1463-10-1	393058	HMDB0000884		445408	Neg	-2.41499	-2.0613	0.447396	0.659431	0.353685
5-oxoproline	1021	209	1494	123209	Amino Acid	Glutathione Metabolism	587	NAMED	ODHCTXKNWHHXJC-VKHMYHEASA-N	O=C1CC[C@@H]([C@@](O)=O)N1	5-oxoproline	5-oxoproline	98-79-3	7127	HMDB0000267	C02237,C01879	439685,7405	Neg	-1.78698	-1.71241	0.790908	0.879981	0.074575
5,6-dihydrouridine	100001425	209	61833	218435	Nucleotide	Pyrimidine Metabolism, Uracil containing	4241	NAMED	ZPTBLXKRQACLCR-XVFCMESISA-N	OC[C@H]1O[C@@H](N2CCC(NC2=O)=O)[C@@H]([C@@H]1O)O	5,6-dihydrouridine	5,6-dihydrouridine	5627-05-4	85115	HMDB0000497		94312	Neg	-1.76149	-1.31915	0.194358	0.420254	0.442348
7-hydroxycholesterol (alpha or beta)	100005999	402	47890	160235	Lipid	Sterol	3260	NAMED	OYXZMSRRJOYLLO-ADVCKMRSSA-N	C[C@]12C(C[C@@H](O)CC2)=CC(O)C3C1CC[C@@]4(C)C3CC[C@@H]4[C@@H](CCCC(C)C)C	7-hydroxycholesterol (alpha or beta)	7-hydroxycholesterol (alpha or beta)			HMDB0006119	C15610	15571093	Pos Late	-2.83988	-2.59648	0.730216	0.864491	0.243406
7-methylguanine	100001456	400	35114	156140	Nucleotide	Purine Metabolism, Guanine containing	4205	NAMED	FZWGECJQACGGTI-UHFFFAOYSA-N	O=C1C(N2C)=C(N=C2)N=C(N)N1	7-methylguanine	7-methylguanine	578-76-7	10883	HMDB0000897	C02242	135398679	Pos Early	-2.04335	-1.06171	0.330502	0.548736	0.981641
acetyl-CoA	1830	209	43840	145261	Lipid	Fatty Acid Metabolism	1490	NAMED	ZSLZBFCDCINBPY-AQMUXDAGSA-N	NC1=NC=NC2=C1N=CN2[C@H]3[C@H](O)[C@H](OP(O)(O)=O)[C@@H](COP(OP(OCC(C)(C)[C@H](O)C(NCCC(NCCSC(C)=O)=O)=O)(O)=O)(O)=O)O3	acetyl CoA	acetyl-CoA	102029-73-2	392413	HMDB0001206	C00024	444493	Neg	-2.08188	-2.87783	0.203115	0.427885	-0.795953
acetylcarnitine (C2)	100000802	400	32198	155890	Lipid	Fatty Acid Metabolism (Acyl Carnitine, Short Chain)	1857	NAMED	RDHQFKQIGNGIED-MRVPVSSYSA-N	C[N+](C)(C)C[C@H](OC(C)=O)CC([O-])=O	acetylcarnitine (C2)	acetylcarnitine (C2)	5080-50-2	5406074	HMDB0000201	C02571	7045767	Pos Early	-2.39027	-2.20475	0.537361	0.713498	0.185519
aconitate [cis or trans]	100001359	209	46173	144239	Energy	TCA Cycle	1458	NAMED			aconitate [cis or trans]	aconitate [cis or trans]			HMDB0000958,HMDB000072	C004174,C02341	444212,643757	Neg	-3.21125	-3.08917	0.792999	0.880598	0.12208
adenine	880	400	554	155319	Nucleotide	Purine Metabolism, Adenine containing	4166	NAMED	GFFGJBXGBJISGV-UHFFFAOYSA-N	NC1=NC=NC2=C1N=CN2	adenine	adenine	73-24-5	185	HMDB0000034	C00147	190	Pos Early	0.291081	-2.01957	0.031065	0.178002	-2.31065
adenosine	798	400	555	155320	Nucleotide	Purine Metabolism, Adenine containing	4165	NAMED	OIRDTQYFTABQOQ-KQYNXXCUSA-N	NC1=NC=NC2=C1N=CN2[C@@]3([H])[C@@](O)([H])[C@@](O)([H])[C@](CO)([H])O3	adenosine	adenosine	58-61-7	54923	HMDB0000050	C00212	60961	Pos Early	-0.443965	-0.193387	0.815211	0.891683	0.250579
ADP	208	209	3108	126001	Nucleotide	Purine Metabolism, Adenine containing	4157	NAMED	XTWYTFMLZFPYCI-KQYNXXCUSA-N	NC1=NC=NC2=C1N=CN2[C@@]3([H])[C@@](O)([H])[C@@](O)([H])[C@](COP(OP(O)(O)=O)(O)=O)([H])O3	adenosine 5'-diphosphate (ADP)	ADP	20398-34-9	5800	HMDB0001341	C00008	6022	Neg	-2.53183	-3.64079	0.107709	0.320057	-1.10896
AICA ribonucleotide	216	400	38325	156507	Nucleotide	Purine Metabolism, (Hypo)Xanthine/Inosine containing	4133	NAMED	NOTGFIUVDGNKRI-UHFFFAOYSA-N	NC(C1=C(N(C2OC(C(C2O)O)COP(O)(O)=O)C=N1)N)=O	AICA ribonucleotide	AICA ribonucleotide	3031-94-5	195	HMDB0001517	C04677	65110	Pos Early	-2.92351	-2.53214	0.66485	0.807264	0.391379
alanine	811	400	1126	155351	Amino Acid	Alanine and Aspartate Metabolism	29	NAMED	QNAYBMKLOCPYGJ-REOHCLBHSA-N	O=C(O)[C@@H](N)C	alanine	alanine	56-41-7	5735	HMDB0000161	C00041	5950	Pos Early	-1.88969	-1.71652	0.883103	0.928473	0.173173
alanylleucine	100001890	400	37093	156315	Peptide	Dipeptide	678	NAMED	RDIKFPRVLJLMER-UHFFFAOYSA-N	NC(C)C(NC(CC(C)C)C(O)=O)=O	alanylleucine	alanylleucine	1638-60-4	227831	HMDB0028691		259583	Pos Early	-2.43696	0.126472	0.0266873	0.161314	2.56343
alanyllysine	100003518	400	42008	179243	Peptide	Dipeptide	679	NAMED	QXRNAOYBCYVZCD-UHFFFAOYSA-N	O=C(C(C)N)NC(CCCCN)C(O)=O	alanyllysine	alanyllysine	68973-27-3	3343483	HMDB0028692		4130575	Pos Early	-0.587496	0.340681	0.238465	0.461453	0.928177
allantoic acid	218	305	33434	146950	Nucleotide	Purine Metabolism, (Hypo)Xanthine/Inosine containing	4153	NAMED	NUCLJNSWZCHRKL-UHFFFAOYSA-N	OC(C(NC(N)=O)NC(N)=O)=O	allantoic acid	allantoic acid	99-16-1	198	HMDB0001209	C00499	203	Polar	-2.5113	-0.0856647	0.107803	0.320057	2.42564
allantoin	1002	305	1107	146424	Nucleotide	Purine Metabolism, (Hypo)Xanthine/Inosine containing	4152	NAMED	POJWUDADGALRAB-UHFFFAOYSA-N	O=C(N1)C(NC(N)=O)NC1=O	allantoin	allantoin	97-59-6	199	HMDB0000462	C02348,C01551,C02350	439714,204,439713	Polar	-2.14008	-0.441125	0.0804622	0.296024	1.69895
alpha-CEHC sulfate	100005972	209	47666	153114	Cofactors and Vitamins	Tocopherol Metabolism	4391	NAMED	ZQMMTPNJGWUHCB-UHFFFAOYSA-N	CC1=C(OS(O)(=O)=O)C(C)=C2C(OC(C)(CCC(O)=O)CC2)=C1C	alpha-CEHC sulfate	alpha-CEHC sulfate						Neg	-2.0026	-1.52207	0.108873	0.321567	0.48053
alpha-glutamylglutamate	100000964	400	22166	155800	Peptide	Dipeptide	691	NAMED	KOSRFJWDECSPRO-WDSKDSINSA-N	N[C@H](C(N[C@@H](CCC(O)=O)C(O)=O)=O)CCC(O)=O	alpha-glutamylglutamate	alpha-glutamylglutamate	3929-61-1	388598	HMDB0028818	C01425	439500	Pos Early	-2.73896	-2.25157	0.515635	0.706898	0.487394
alpha-hydroxycaproate	100001723	209	37073	127601	Lipid	Fatty Acid, Monohydroxy	1975	NAMED	NYHNVHGFPZAZGA-UHFFFAOYSA-N	O=C(C(CCCC)O)O	alpha-hydroxycaproate	alpha-hydroxycaproate	6064-63-7	90191	HMDB0001624		99824	Neg	-2.37639	-2.80831	0.518878	0.706898	-0.431911
alpha-hydroxyisocaproate	100000706	209	22132	124683	Amino Acid	Leucine, Isoleucine and Valine Metabolism	352	NAMED	LVRFTAZAXQPQHI-UHFFFAOYSA-N	OC(C(CC(C)C)O)=O	alpha-hydroxyisocaproate	alpha-hydroxyisocaproate	10303-64-7	75520	HMDB0000665,HMDB00746,HMDB0000624	C03264	83697,92779,439960	Neg	-2.90883	-2.50318	0.632885	0.79353	0.405649
alpha-hydroxyisovalerate	100001300	305	46537	146562	Amino Acid	Leucine, Isoleucine and Valine Metabolism	429	NAMED	NGEWQZIDQIYUNV-UHFFFAOYSA-N	OC(C(O)=O)C(C)C	alpha-hydroxyisovalerate	alpha-hydroxyisovalerate	600-37-3	90190	HMDB0000407		99823	Polar	-1.86136	-0.926191	0.214342	0.431624	0.935169
alpha-ketoglutaramate*	100002397	305	62101	218946	Amino Acid	Glutamate Metabolism	48	NAMED	COJBGNAUUSNXHX-UHFFFAOYSA-N	NC(CCC(C(O)=O)=O)=O	alpha-ketoglutaramate*	alpha-ketoglutaramate*	18465-19-5		HMDB0001552	C00940	48	Polar	-3.37367	-2.24723	0.286258	0.509397	1.12644
alpha-ketoglutarate	93	305	528	146398	Energy	TCA Cycle	1462	NAMED	KPGXRSRHYNQIFN-UHFFFAOYSA-N	O=C(C(O)=O)CCC(O)=O	alpha-ketoglutarate	alpha-ketoglutarate	328-50-7,22202-68-2,305-72-6	50	HMDB0000208	C00026	51	Polar	-2.94429	-3.74907	0.487581	0.688061	-0.804774
AMP	209	400	32342	155907	Nucleotide	Purine Metabolism, Adenine containing	4158	NAMED	UDMBCSSLTHHNCD-UHFFFAOYSA-N	NC1=NC=NC2=C1N=CN2C3OC(C(C3O)O)COP(O)(O)=O	adenosine 5'-monophosphate (AMP)	AMP	149022-20-8	10239183	HMDB0000045	C00020	6083	Pos Early	-2.6826	-3.66993	0.436523	0.648946	-0.98733
arabitol/xylitol	100006430	305	48885	160479	Carbohydrate	Pentose Metabolism	1293	NAMED	HEBKCHPVOIAQTA-IMJSIDKUSA-N	OC[C@@H](C([C@H](CO)O)O)O	arabitol/xylitol	arabitol/xylitol			HMDB0001851,HMDB0000568,HMDB0002917	C00379,C00542,C01904	94154,6912	Polar	-2.75238	-1.02451	0.00742933	0.0803209	1.72787
arabonate/xylonate	100006115	305	48255	153226	Carbohydrate	Pentose Metabolism	1299	NAMED	QXKAIJAYHKCRRA-JJYYJPOSSA-N	OC([C@H]([C@@H]([C@@H](CO)O)O)O)=O	arabonate/xylonate	arabonate/xylonate			HMDB0000539	C00502,C05411	122045,6602431	Polar	-3.83678	-1.9285	0.275515	0.498013	1.90828
arachidonate (20:4n6)	229	209	1110	125971	Lipid	Long Chain Polyunsaturated Fatty Acid (n3 and n6)	1590	NAMED	YZXBAPSDXZZRGB-DOFZRALJSA-N	CCCCC/C=C\C/C=C\C/C=C\C/C=C\CCCC(O)=O	arachidonate (20:4n6)	arachidonate (20:4n6)	506-32-1	392692	HMDB0001043	C00219	444899	Neg	0.46659	-1.32961	0.144667	0.363571	-1.7962
arginine	231	400	1638	155435	Amino Acid	Urea cycle; Arginine and Proline Metabolism	490	NAMED	ODKSFYDXXFIFQN-UHFFFAOYSA-N	N=C(N)NCCCC(N)C(O)=O	arginine	arginine	1119-34-2	227	HMDB0000517	C00062	6322	Pos Early	-2.00977	-2.12194	0.644852	0.796337	-0.112173
asparagine	917	400	512	155306	Amino Acid	Alanine and Aspartate Metabolism	40	NAMED	DCXYFEDJOCDNAF-REOHCLBHSA-N	NC(C[C@H](N)C(O)=O)=O	asparagine	asparagine	70-47-3	6031	HMDB0000168	C00152	6267	Pos Early	-2.47379	-1.42614	0.114765	0.329013	1.04765
aspartate	234	400	443	155304	Amino Acid	Alanine and Aspartate Metabolism	36	NAMED	CKLJMWTZIZZHCS-UHFFFAOYSA-N	NC(C(O)=O)CC(O)=O	aspartate	aspartate	56-84-8	5745	HMDB0000191	C00049	5960	Pos Early	-2.12448	-1.19987	0.147823	0.369879	0.92461
behenoyl dihydrosphingomyelin (d18:0/22:0)*	100009026	402	57331	210829	Lipid	Dihydrosphingomyelins	3119	NAMED	FONAXCRWZQFJHY-JCGOJSMZSA-N	[H][C@](NC(CCCCCCCCCCCCCCCCCCCCC)=O)(COP(OCC[N+](C)(C)C)([O-])=O)[C@@](O)([H])CCCCCCCCCCCCCCC	behenoyl dihydrosphingomyelin (d18:0/22:0)*	behenoyl dihydrosphingomyelin (d18:0/22:0)*		24846880	HMDB0012091		44260132	Pos Late	-1.70943	-1.9215	0.866313	0.920957	-0.212066
behenoyl sphingomyelin (d18:1/22:0)*	100006294	402	48492	164533	Lipid	Sphingomyelins	3125	NAMED	FJJANLYCZUNFSE-TWKUQIQBSA-N	CCCCCCCCCCCCC/C=C/[C@@H](O)[C@@H](NC(CCCCCCCCCCCCCCCCCCCCC)=O)COP([O-])(OCC[N+](C)(C)C)=O	behenoyl sphingomyelin (d18:1/22:0)*	behenoyl sphingomyelin (d18:1/22:0)*		24846873	HMDB0012103		44260125	Pos Late	-1.45529	-1.64328	0.749434	0.871046	-0.187997
benzoate	100000008	209	15778	124867	Xenobiotics	Benzoate Metabolism	4497	NAMED	WPYMKLBDIGXBTP-UHFFFAOYSA-N	OC(C1=CC=CC=C1)=O	benzoate	benzoate	65-85-0	238	HMDB0001870	C00180	243	Neg	-1.39735	-2.00146	0.477738	0.685946	-0.604108
beta-citrylglutamate	100003271	209	54923	208316	Amino Acid	Glutamate Metabolism	58	NAMED	GAQNUGISBQJMKO-UHFFFAOYSA-N	OC(CC(C(NC(CCC(O)=O)C(O)=O)=O)(CC(O)=O)O)=O	beta-citrylglutamate	beta-citrylglutamate	73590-26-8	19992713		C20775	189741	Neg	-2.7114	-2.60668	0.786035	0.877969	0.104717
beta-hydroxyisovalerate	1442	305	12129	147727	Amino Acid	Leucine, Isoleucine and Valine Metabolism	368	NAMED	AXFYFNCPONWUHW-UHFFFAOYSA-N	CC(C)(O)CC(O)=O	beta-hydroxyisovalerate	beta-hydroxyisovalerate	625-08-1	62571	HMDB0000754		69362	Polar	-1.24594	-1.63912	0.732644	0.865577	-0.39318
betaine	799	400	3141	155487	Amino Acid	Glycine, Serine and Threonine Metabolism	7	NAMED	KWIUHFFTVRNATP-UHFFFAOYSA-N	O=C(C[N+](C)(C)C)[O-]	betaine	betaine	107-43-7	19951173,242	HMDB0000043	C00719	247	Pos Early	-2.42214	-1.54963	0.206917	0.428824	0.872506
butyrate/isobutyrate (4:0)	1143	209	40605	223227	Lipid	Short Chain Fatty Acid	1504	NAMED	FERIUCNNQQJTOY-UHFFFAOYSA-N	OC(CCC)=O	butyrate/isobutyrate (4:0)	butyrate/isobutyrate (4:0)	109-92-6	259	HMDB0000039	C00246	264	Neg	-3.49343	-1.95672	0.299429	0.521489	1.5367
butyrylcarnitine (C4)	100001054	400	32412	155935	Lipid	Fatty Acid Metabolism (also BCAA Metabolism)	1785	NAMED	QWYFHHGCZUCMBN-SECBINFHSA-N	CCCC(O[C@H](CC([O-])=O)C[N+](C)(C)C)=O	butyrylcarnitine (C4)	butyrylcarnitine (C4)	25576-40-3	184820	HMDB0002013	C02862	439829	Pos Early	-1.27958	-2.27004	0.137993	0.354575	-0.990463
C-glycosyltryptophan	100006379	400	48782	157831	Amino Acid	Tryptophan Metabolism	266	NAMED	CPXSBHKDEPPWIX-RAYCSJGISA-N	N[C@H](C(O)=O)CC1=C([C@H]([C@H]([C@@H](O)[C@@H]2O)O)O[C@@H]2CO)NC3=CC=CC=C13	C-glycosyltryptophan	C-glycosyltryptophan	180509-18-6	9157171	HMDB0240296		10981970	Pos Early	-2.75031	-1.77286	0.0985008	0.316557	0.977449
cadaverine	100000110	400	15308	155543	Amino Acid	Lysine Metabolism	136	NAMED	VHRGRCVQAFMJIZ-UHFFFAOYSA-N	NCCCCCN	cadaverine	cadaverine	462-94-2,1476-39-7	13866593	HMDB0002322	C01672	273	Pos Early	-2.01773	-0.779858	0.154386	0.379669	1.23787
carnitine	100000007	400	15500	155554	Lipid	Carnitine Metabolism	1949	NAMED	PHIQHXFUZVPYII-ZCFIWIBFSA-N	[O-]C(C[C@@H](O)C[N+](C)(C)C)=O	carnitine	carnitine	461-05-2	10455	HMDB0000062	C00487,C00308	288	Pos Early	-2.76252	-2.92302	0.869525	0.920957	-0.160504
carnosine	249	400	1768	155446	Amino Acid	Histidine Metabolism	86	NAMED	CQOVPNPJLQNMDC-ZETCQYMHSA-N	OC([C@H](CC1=CNC=N1)NC(CCN)=O)=O	carnosine	carnosine	305-84-0	388363	HMDB0000033	C00386	439224	Pos Early	-2.18895	-1.44114	0.158338	0.382816	0.747811
catechol sulfate	100001605	209	35320	143730	Xenobiotics	Benzoate Metabolism	4519	NAMED	MZPWKJZDOCIALD-UHFFFAOYSA-N	O=S(OC1=C(O)C=CC=C1)(O)=O	catechol sulfate	catechol sulfate	4918-96-1	2341024	HMDB0059724		3083879	Neg	-1.12079	-1.19205	0.867727	0.920957	-0.0712639
CDP-ethanolamine	100001407	400	34410	156112	Lipid	Phospholipid Metabolism	2256	NAMED	WVIMUEUQJFPNDK-UHFFFAOYSA-N	OC1C(N(C=CC(N)=N2)C2=O)OC(COP(OP(OCCN)(O)=O)(O)=O)C1O	cytidine-5'-diphosphoethanolamine	CDP-ethanolamine	72842-05-8	287	HMDB0001564	C00570	123727	Pos Early	-3.59854	-3.24788	0.767299	0.87559	0.350663
ceramide (d16:1/24:1, d18:1/22:1)*	100015727	402	57437	211091	Lipid	Ceramides	3069	NAMED	ODRVSCJZSDNQBP-LMGPGFSZSA-N	OC(/C=C/CCCCCCCCCCC)C(CO)NC(CCCCCCCCCCCCC/C=C\CCCCCCCC)=O	ceramide (d16:1/24:1, d18:1/22:1)*	ceramide (d16:1/24:1, d18:1/22:1)*						Pos Late	-1.38971	-2.505	0.306063	0.528236	-1.11529
ceramide (d18:1/14:0, d16:1/16:0)*	100015735	402	57432	211086	Lipid	Ceramides	3065	NAMED	ZKRPGPZHULJLKJ-IMVLJIQESA-N	OC(/C=C/CCCCCCCCCCCCC)C(CO)NC(CCCCCCCCCCCCC)=O	ceramide (d18:1/14:0, d16:1/16:0)*	ceramide (d18:1/14:0, d16:1/16:0)*			HMDB0240681,HMDB0011773			Pos Late	-1.47957	-1.74616	0.627078	0.7892	-0.266587
ceramide (d18:1/17:0, d17:1/18:0)*	100015737	402	57434	211088	Lipid	Ceramides	3066	NAMED	ICWGMOFDULMCFL-SJCQXOIGSA-N	OC(/C=C/CCCCCCCCCCCCC)C(CO)NC(CCCCCCCCCCCCCCCC)=O	ceramide (d18:1/17:0, d17:1/18:0)*	ceramide (d18:1/17:0, d17:1/18:0)*			HMDB0240683,HMDB0240678			Pos Late	-2.46881	-1.34914	0.105334	0.320057	1.11967
ceramide (d18:2/24:1, d18:1/24:2)*	100015744	402	57443	211097	Lipid	Ceramides	3070	NAMED	QMVWGDBKESWTON-OQKRWUNJSA-N	CCCCCCCCCCCCC/C=C/C(O)C(NC(CCC/C=C/CC/C=C/CCCCCCCCCCCCCC)=O)CO	ceramide (d18:2/24:1, d18:1/24:2)*	ceramide (d18:2/24:1, d18:1/24:2)*			HMDB0240679,HMDB0240680			Pos Late	-1.80088	-3.19812	0.149536	0.372541	-1.39724
chenodeoxycholate	1123	209	1563	125732	Lipid	Primary Bile Acid Metabolism	3475	NAMED	RUDATBOHQWOJDD-LXEZOOAESA-N	C[C@]12CC[C@]3([H])[C@@]4(C)CC[C@@H](O)C[C@@]4([H])C[C@@H](O)[C@@]3([H])[C@]1([H])CC[C@@]2(C(CCC(O)=O)C)[H]	chenodeoxycholate	chenodeoxycholate	474-25-9,474-24-9		HMDB0000518	C02528	10133	Neg	-3.04667	-2.89764	0.79738	0.882909	0.149033
cholesterol	266	402	63	164177	Lipid	Sterol	3211	NAMED	HVYWMOMLDIMFJA-LBHVWCRMSA-N	CC1(C2C(C)CCCC(C)C)C(CC2)C(CC=C3C4(CC[C@H](O)C3)C)C4CC1	cholesterol	cholesterol	57-88-5	4937803	HMDB0000067	C00187	5997,6432564,11025495	Pos Late	-1.63276	-2.73871	0.0577954	0.256628	-1.10594
cholesterol sulfate	100001606	305	35324	238705	Lipid	Sterol	3212	NAMED	BHYOQNUELFTYRT-UHFFFAOYSA-N	CC1(C2C(C)CCCC(C)C)C(CC2)C(CC=C3C4(CCC(OS(=O)(O)=O)C3)C)C4CC1	cholesterol sulfate	cholesterol sulfate	2864-50-8	4371550	HMDB00653	C18043	65076	Polar	-2.19737	-2.33725	0.744745	0.871019	-0.13988
choline	1256	400	15506	155556	Lipid	Phospholipid Metabolism	2249	NAMED	CRBHXDCYXIISFC-UHFFFAOYSA-N	[O-]CC[N+](C)(C)C	choline	choline	67-48-1	149278	HMDB0000097	C00114	305	Pos Early	-1.79325	-1.8589	0.781313	0.87611	-0.0656481
cinnamoylglycine	100002253	209	38637	141886	Xenobiotics	Food Component/Plant	4874	NAMED	YAADMLWHGMUGQL-VOTSOKGWSA-N	O=C(NCC(O)=O)/C=C/C1=CC=CC=C1	cinnamoylglycine	cinnamoylglycine	16534-24-0	618829	HMDB0011621		709625	Neg	-2.6889	-3.0468	0.352088	0.569906	-0.357906
citraconate/glutaconate	100006438	305	47076	148336	Energy	TCA Cycle	1479	NAMED	HNEGQIOMVPPMNR-IHWYPQMZSA-N	C/C(C(O)=O)=C/C(O)=O	citraconate/glutaconate	citraconate/glutaconate			HMDB0000634,HMDB0000620	C02226,C02214	5280498,643798	Polar	-4.03754	-1.35552	0.134079	0.351524	2.68202
citrate	1124	209	1564	124575	Energy	TCA Cycle	1456	NAMED	KRKNYBCHXYNGOX-UHFFFAOYSA-N	OC(CC(CC(O)=O)(O)C(O)=O)=O	citrate	citrate	77-92-9	305	HMDB0000094	C00158	311	Neg	-2.72454	-3.25981	0.175136	0.397304	-0.535265
citrulline	391	400	2132	155460	Amino Acid	Urea cycle; Arginine and Proline Metabolism	499	NAMED	RHGKLRLOHDJJDR-UHFFFAOYSA-N	NC(C(O)=O)CCCNC(N)=O	citrulline	citrulline	372-75-8	810	HMDB0000904	C00327	9750	Pos Early	-2.44981	-0.922923	0.0926937	0.314281	1.52688
CMP	282	400	2372	155469	Nucleotide	Pyrimidine Metabolism, Cytidine containing	4266	NAMED	IERHLVCPSMICTF-UHFFFAOYSA-N	NC1=NC(N(C2OC(C(C2O)O)COP(O)(O)=O)C=C1)=O	cytidine 5'-monophosphate (5'-CMP)	CMP	63-37-6	5414497	HMDB0000095	C00055	6131	Pos Early	-3.23055	-2.62693	0.261218	0.48147	0.60362
CoA-glutathione*	269	209	62804	220430	Amino Acid	Glutathione Metabolism	601	NAMED	JYKWMJBUIXNJOG-JHKACSFWSA-N	O[C@H]1[C@H](N2C(N=CN=C3N)=C3N=C2)O[C@H](COP(OP(OCC(C)(C)C(C(NCCC(NCCSSC[C@@H](C(NCC(O)=O)=O)NC(CC[C@@H](C(O)=O)N)=O)=O)=O)O)(O)=O)(O)=O)[C@H]1OP(O)(O)=O	CoA-glutathione*	CoA-glutathione*	6477-52-7	10128089		C00920	46873828	Neg	-2.22079	-3.32911	0.0540849	0.252521	-1.10832
creatine	1221	400	27718	155838	Amino Acid	Creatine Metabolism	536	NAMED	CVSVTCORWBXHQV-UHFFFAOYSA-N	CN(C(N)=N)CC(O)=O	creatine	creatine	57-00-1	566	HMDB0000064	C00300	586	Pos Early	-3.2573	-1.86187	0.231013	0.453644	1.39542
creatine phosphate	100000112	400	33951	156049	Amino Acid	Creatine Metabolism	538	NAMED	DRBBFCLWYRJSJZ-UHFFFAOYSA-N	N=C(N(C)CC(O)=O)NP(O)(O)=O	creatine phosphate	creatine phosphate	922-32-7,67-07-2	567	HMDB0001511	C02305	9548602,587	Pos Early	-3.29171	-3.97787	0.510077	0.704284	-0.686157
creatinine	275	400	513	155307	Amino Acid	Creatine Metabolism	537	NAMED	DDRJAANPRJIHGJ-UHFFFAOYSA-N	CN(C(N1)=N)CC1=O	creatinine	creatinine	60-27-5	568	HMDB0000562	C00791	588	Pos Early	-1.96229	-1.86764	0.664972	0.807264	0.0946411
cyclo(his-pro)	100002745	209	52353	164783	Peptide	Dipeptide	765	NAMED	NAKUGCPAQTUSBE-IUCAKERBSA-N	O=C([C@H](CC1=CN=CN1)NC2=O)N3[C@@]2([H])CCC3	cyclo(his-pro)	cyclo(his-pro)	53109-32-3	395717	HMDB0002053		449094,65137	Neg	-2.17212	-2.50835	0.74789	0.871019	-0.336236
cysteine	800	400	1868	155454	Amino Acid	Methionine, Cysteine, SAM and Taurine Metabolism	461	NAMED	XUJNEKJLAYXESH-REOHCLBHSA-N	SC[C@H](N)C(O)=O	cysteine	cysteine	56-89-3,52-90-4	5653	HMDB0000574	C00097	5862	Pos Early	-3.90011	-1.66039	0.0253557	0.157922	2.23973
cysteine-glutathione disulfide	100001437	400	35159	161190	Amino Acid	Glutathione Metabolism	581	NAMED	BNRXZEPOHPEEAS-UHFFFAOYSA-N	NC(C(O)=O)CCC(NC(CSSCC(N)C(O)=O)C(NCC(O)=O)=O)=O	cysteine-glutathione disulfide	cysteine-glutathione disulfide	13081-14-6	3455404	HMDB0000656	R00900	3080690	Pos Early	-1.72501	-1.08541	0.489928	0.688061	0.639604
cysteine s-sulfate	100000808	305	22176	165753	Amino Acid	Methionine, Cysteine, SAM and Taurine Metabolism	467	NAMED	NOKPBJYHPHHWAN-REOHCLBHSA-N	N[C@H](C(O)=O)CSS(O)(=O)=O	cysteine s-sulfate	cysteine s-sulfate	1637-71-4	102939	HMDB0000731	C05824	115015	Polar	-2.91005	-0.111798	0.0690942	0.281877	2.79825
cystine	279	400	56	155296	Amino Acid	Methionine, Cysteine, SAM and Taurine Metabolism	468	NAMED	LEVWYRKDKASIDU-UHFFFAOYSA-N	NC(C(O)=O)CSSCC(N)C(O)=O	cystine	cystine	56-89-3	575	HMDB0000192	C00491	67678	Pos Early	-2.17576	-0.925581	0.0552084	0.253075	1.25018
cytidine	827	400	514	155308	Nucleotide	Pyrimidine Metabolism, Cytidine containing	4270	NAMED	UHDGCWIWMRVCDJ-XVFCMESISA-N	OC[C@@H]1[C@H]([C@H]([C@H](N2C(N=C(C=C2)N)=O)O1)O)O	cytidine	cytidine	65-46-3	5940	HMDB0000089	C00475	6175	Pos Early	-0.365608	-1.78357	0.0381424	0.201071	-1.41797
cytidine 2' or 3'-monophosphate (2' or 3'-CMP)	100019915	400	61705	218049	Nucleotide	Pyrimidine Metabolism, Cytidine containing	4268	NAMED	YQUAKORMLHPSLZ-XVFCMESISA-N	NC1=NC(N(C=C1)[C@@H]2O[C@@H]([C@H]([C@H]2OP(O)(O)=O)O)CO)=O	cytidine 2' or 3'-monophosphate (2' or 3'-CMP)	cytidine 2' or 3'-monophosphate (2' or 3'-CMP)			HMDB0240312,HMDB0011692	C03104,C05822	66535,53481031	Pos Early	-1.25586	-1.46819	0.822826	0.891683	-0.212326
cytidine 2',3'-cyclic monophosphate	73	209	37465	127685	Nucleotide	Pyrimidine Metabolism, Cytidine containing	4269	NAMED	NMPZCCZXCOMSDQ-UHFFFAOYSA-N	NC1=NC(N(C2OC(C3OP(O)(OC23)=O)CO)C=C1)=O	cytidine 2',3'-cyclic monophosphate	cytidine 2',3'-cyclic monophosphate	15718-51-1	369711	HMDB0011691	C02354	23421172	Neg	-1.82619	-2.40759	0.44493	0.658773	-0.5814
cytidine diphosphate	280	209	2841	127537	Nucleotide	Pyrimidine Metabolism, Cytidine containing	4265	NAMED	ZWIADYZPOWUWEW-UHFFFAOYSA-N	NC1=NC(N(C2OC(C(C2O)O)COP(O)(OP(O)(O)=O)=O)C=C1)=O	cytidine diphosphate	cytidine diphosphate	34393-59-4	5902	HMDB0001546	C00112	6132	Neg	-2.69739	-4.32534	0.027803	0.165949	-1.62795
cytidine triphosphate	281	209	2844	124613	Nucleotide	Pyrimidine Metabolism, Cytidine containing	4264	NAMED	PCDQPRRSZKQHHS-UHFFFAOYSA-N	NC1=NC(N(C2OC(C(C2O)O)COP(O)(OP(O)(OP(O)(O)=O)=O)=O)C=C1)=O	cytidine triphosphate	cytidine triphosphate	36051-68-0	573	HMDB0000082	C00063	6176	Neg	-3.46633	-4.23764	0.287149	0.509401	-0.77131
decanoylcarnitine (C10)	100001251	402	33941	158585	Lipid	Fatty Acid Metabolism (Acyl Carnitine, Medium Chain)	1877	NAMED	LZOSYCMHQXPBFU-UHFFFAOYSA-N	[O-]C(CC(C[N+](C)(C)C)OC(CCCCCCCCC)=O)=O	decanoylcarnitine (C10)	decanoylcarnitine (C10)	1492-27-9	8420677	HMDB0000651		10245190	Pos Late	-2.30431	-2.11623	0.81071	0.891625	0.188071
deoxycarnitine	100001662	400	36747	156251	Lipid	Carnitine Metabolism	1948	NAMED	JHPNVNIEXXLNTR-UHFFFAOYSA-N	C[N+](C)(C)CCCC([O-])=O	deoxycarnitine	deoxycarnitine	6249-56-5	705	HMDB0001161	C01181	22620	Pos Early	-2.19835	-2.53111	0.332818	0.549581	-0.332758
dihomolinoleate (20:2n6)	1231	209	17805	126039	Lipid	Long Chain Polyunsaturated Fatty Acid (n3 and n6)	1587	NAMED	XSXIVVZCUAHUJO-HZJYTTRNSA-N	O=C(O)CCCCCCCCC/C=C\C/C=C\CCCCC	dihomo-linoleate (20:2n6)	dihomolinoleate (20:2n6)	2091-39-6	4944228	HMDB0005060	C16525	6439848	Neg	0.483655	-2.63569	0.0016745	0.0386176	-3.11934
dihomolinolenate (20:3n3 or 3n6)	100001739	209	35718	143707	Lipid	Long Chain Polyunsaturated Fatty Acid (n3 and n6)	1589	NAMED	AHANXAKGNAKFSK-PDBXOOCHSA-N	CC\C=C/C\C=C/C\C=C/CCCCCCCCCC(O)=O	dihomo-linolenate (20:3n3 or n6)	dihomolinolenate (20:3n3 or 3n6)	17046-59-2	4471954	HMDB0002925	C03242	5280581	Neg	0.503366	-1.9043	0.0637545	0.26472	-2.40767
dihydroxyacetone phosphate (DHAP)	309	400	15522	155557	Carbohydrate	Glycolysis, Gluconeogenesis, and Pyruvate Metabolism	1248	NAMED	GNGACRATGGDKBX-UHFFFAOYSA-N	OCC(COP(O)(O)=O)=O	dihydroxyacetone phosphate (DHAP)	dihydroxyacetone phosphate (DHAP)	102783-56-2	3833110	HMDB0001473	C00111	668	Pos Early	-2.29282	-2.68332	0.628054	0.7892	-0.390496
dimethylarginine (ADMA + SDMA)	100001810	400	36808	156271	Amino Acid	Urea cycle; Arginine and Proline Metabolism	505	NAMED	YDGMGEXADBMOMJ-LURJTMIESA-N	N[C@@H](CCCNC(N(C)C)=N)C(O)=O	dimethylarginine (SDMA + ADMA)	dimethylarginine (ADMA + SDMA)	102783-24-4	110375	HMDB0003334,HMDB0001539	C21189,C03626	123831,169148	Pos Early	-1.63881	-1.56526	0.779321	0.87559	0.0735496
dimethylglycine	806	400	5086	155492	Amino Acid	Glycine, Serine and Threonine Metabolism	6	NAMED	FFDGPVCHZBVARC-UHFFFAOYSA-N	CN(C)CC(O)=O	dimethylglycine	dimethylglycine	1118-68-9	653	HMDB0000092	C03626	673	Pos Early	-2.35104	-0.584472	0.0723132	0.283884	1.76657
docosahexaenoate (DHA; 22:6n3)	100000665	209	44675	126139	Lipid	Long Chain Polyunsaturated Fatty Acid (n3 and n6)	1580	NAMED	MBMBGCFOFBJSGT-KUBAVDMBSA-N	CC\C=C/C\C=C/C\C=C/C/C=C\C/C=C\C/C=C\CCC(O)=O	docosahexaenoate (DHA; 22:6n3)	docosahexaenoate (DHA; 22:6n3)	6217-54-5	393183	HMDB0002183	C06429	445580	Neg	0.0302594	-0.765665	0.405109	0.619006	-0.795924
docosahexaenoyl ethanolamide	100004612	402	43768	218979	Lipid	Endocannabinoid	2181	NAMED	GEEHOLRSGZPBSM-KUBAVDMBSA-N	CC/C=C\C/C=C\C/C=C\C/C=C\C/C=C\C/C=C\CCC(NCCO)=O	docosahexaenoyl ethanolamide	docosahexaenoyl ethanolamide	162758-94-3	4446571	HMDB0013658		5283451	Pos Late	-2.26673	-0.875937	0.019844	0.129425	1.39079
docosapentaenoate (DPA; 22:5n3)	100001181	209	32504	125862	Lipid	Long Chain Polyunsaturated Fatty Acid (n3 and n6)	1579	NAMED	YUFFSWGQGVEMMI-JLNKQSITSA-N	O=C(O)CCCCC/C=C\C/C=C\C/C=C\C/C=C\C/C=C\CC	docosapentaenoate (n3 DPA; 22:5n3)	docosapentaenoate (DPA; 22:5n3)	2234-74-4		HMDB0006528,HMDB0001976	C16513	6441454	Neg	-0.0591544	-1.61701	0.169787	0.393878	-1.55786
dodecadienoate (12:2)*	100020478	209	62276	219247	Lipid	Fatty Acid, Dicarboxylate	1706	NAMED	QHRHXXRXWDTFLI-HZJYTTRNSA-N	CCCCC/C=C\C/C=C\CC(O)=O	dodecadienoate (12:2)*	dodecadienoate (12:2)*					25480	Neg	-2.6848	-2.86117	0.751969	0.872223	-0.176375
eicosapentaenoate (EPA; 20:5n3)	2050	209	18467	126840	Lipid	Long Chain Polyunsaturated Fatty Acid (n3 and n6)	1577	NAMED	JAZBEHYOTPTENJ-JLNKQSITSA-N	O=C(O)CCC\C=C/C/C=C\C/C=C\C/C=C\C/C=C\CC	eicosapentaenoate (EPA; 20:5n3)	eicosapentaenoate (EPA; 20:5n3)	10-2005-9,10417-94-4	393682	HMDB0001999	C06428	446284	Neg	-0.859269	-1.66766	0.260203	0.48147	-0.808389
eicosenoate (20:1n9 or 1n11)	100001335	209	33587	143715	Lipid	Long Chain Monounsaturated Fatty Acid	1560	NAMED	BITHHVVYSMSWAG-KTKRTIGZSA-N	O=C(O)CCCCCCCCC/C=C\CCCCCCCC	eicosenoate (20:1)	eicosenoate (20:1n9 or 1n11)		4445895	HMDB0002231,HMDB0062436	C16526	5282768,5282769,94159	Neg	-0.15808	-2.72896	7.14359e-05	0.0161827	-2.57088
erucate (22:1n9)	1087	209	1552	125983	Lipid	Long Chain Monounsaturated Fatty Acid	1564	NAMED	DPUOLQHDNGRHBS-KTKRTIGZSA-N	OC(CCCCCCCCCCC\C=C/CCCCCCCC)=O	erucate (22:1n9)	erucate (22:1n9)	112-86-7	7924	HMDB0002068	C08316	8216,5281116	Neg	-0.8451	-3.361	0.00263743	0.0463665	-2.5159
erythritol	100000846	305	20699	146508	Xenobiotics	Food Component/Plant	4916	NAMED	UNXHWFMMPAWVPI-UHFFFAOYSA-N	OCC(O)C(CO)O	erythritol	erythritol	149-32-6	13835932	HMDB0002994	C00503	222285	Polar	-2.47347	-1.41609	0.070676	0.283196	1.05738
erythronate*	100001320	305	42420	148204	Carbohydrate	Aminosugar Metabolism	1448	NAMED	JPIJQSOTBSSVTP-PWNYCUMCSA-N	OC[C@@H](O)[C@@H](O)C(O)=O	erythronate*	erythronate*	88759-55-1	2061231	HMDB0000613		2781043	Polar	-2.87142	-0.823952	0.171419	0.394469	2.04747
FMN	100000251	209	15797	127541	Cofactors and Vitamins	Riboflavin Metabolism	4353	NAMED	FVTCRASFADXXNN-UHFFFAOYSA-N	CC1=C(C)C=C(N(CC(O)C(C(COP(O)(O)=O)O)O)C(C2=N3)=NC(NC2=O)=O)C3=C1	flavin mononucleotide (FMN)	FMN	130-40-5	690	HMDB0001520	C00061	643976	Neg	-2.33621	-1.992	0.753647	0.872404	0.344211
folate	328	209	1826	123223	Cofactors and Vitamins	Folate Metabolism	4406	NAMED	OVBPIULPVIDEAO-UHFFFAOYSA-N	OC1=C(N=C2CNC3=CC=C(C(NC(C(O)=O)CCC(O)=O)=O)C=C3)C(N=C2)=NC(N)=N1	folate	folate	59-30-3	5815	HMDB0000121	C00504	6037	Neg	-1.41682	-0.844553	0.162113	0.385592	0.57227
fructose	878	305	577	146410	Carbohydrate	Fructose, Mannose and Galactose Metabolism	1363	NAMED	RFSUNEUAIZKAJO-ARQDHWQXSA-N	OC[C@@]1(O)O[C@H](CO)[C@@H](O)[C@@H]1O	fructose	fructose	57-48-7	5764	HMDB0000660	C00095	2723872	Polar	-2.11765	-0.745117	0.0964531	0.316557	1.37253
fructosyllysine	100005373	400	46227	221883	Amino Acid	Lysine Metabolism	123	NAMED	BFSYFTQDGRDJNV-QCNRFFRDSA-N	OC[C@@H](O)[C@@H](O)[C@H](O)C(CNCCCC[C@@H](N)C(O)=O)=O	fructosyllysine	fructosyllysine	21291-40-7	110281	HMDB0034879		9839580	Pos Early	-2.79815	-0.0168541	0.0158487	0.117457	2.7813
fumarate	330	305	1643	146876	Energy	TCA Cycle	1466	NAMED	VZCYOOQTPOCHFL-OWOJBTEDSA-N	OC(/C=C/C(O)=O)=O	fumarate	fumarate	100-17-8	10197150	HMDB0000134	C00122	444972	Polar	-3.40224	-3.12596	0.839836	0.902906	0.276286
gamma-glutamylglutamate	331	400	36738	156248	Peptide	Gamma-glutamyl Amino Acid	649	NAMED	OWQDWQKWSLFFFR-UHFFFAOYSA-N	O=C(O)C(N)CCC(NC(C(O)=O)CCC(O)=O)=O	gamma-glutamylglutamate	gamma-glutamylglutamate	1116-22-9	83831	HMDB0011737	C05282	92865	Pos Early	-3.54423	-2.98668	0.777017	0.87559	0.557544
gamma-glutamylglutamine	1140	400	2730	155470	Peptide	Gamma-glutamyl Amino Acid	650	NAMED	JBFYFLXEJFQWMU-WDSKDSINSA-N	O=C(N)CC[C@@H](C(O)=O)NC(CC[C@@H](C(O)=O)N)=O	gamma-glutamylglutamine	gamma-glutamylglutamine	10148-81-9	133013	HMDB0011738	C05283	150914	Pos Early	-2.37329	0.96486	0.0853298	0.303689	3.33815
gamma-glutamylisoleucine*	100001485	400	34456	156123	Peptide	Gamma-glutamyl Amino Acid	653	NAMED	SNCKGJWJABDZHI-SIPWABPFSA-N	CCC(C)[C@@H](C(O)=O)NC(CC[C@@H](C(O)=O)N)=O	gamma-glutamylisoleucine*	gamma-glutamylisoleucine*		21403145	HMDB0011170		22885096	Pos Early	-2.16433	0.10661	0.210296	0.428824	2.27094
gamma-glutamylleucine	1268	400	18369	155662	Peptide	Gamma-glutamyl Amino Acid	654	NAMED	MYFMARDICOWMQP-YUMQZZPRSA-N	CC(C)C[C@@H](C(O)=O)NC(CC[C@@H](C(O)=O)N)=O	gamma-glutamylleucine	gamma-glutamylleucine	2566-39-4	133115	HMDB0011171		151023	Pos Early	-2.21226	-0.520609	0.266075	0.484003	1.69165
gamma-glutamylmethionine	100001313	400	44872	157084	Peptide	Gamma-glutamyl Amino Acid	657	NAMED	RQNSKRXMANOPQY-BQBZGAKWSA-N	O=C(O)[C@H](CCSC)NC(CC[C@@H](C(O)=O)N)=O	gamma-glutamylmethionine	gamma-glutamylmethionine	17663-87-5	5373147	HMDB0029155		7009567	Pos Early	-4.06837	-0.943194	0.0749766	0.286847	3.12517
gamma-glutamylphenylalanine	100000491	209	33422	126077	Peptide	Gamma-glutamyl Amino Acid	658	NAMED	XHHOHZPNYFQJKL-QWRGUYRKSA-N	O=C(O)[C@H](CC1=CC=CC=C1)NC(CC[C@@H](C(O)=O)N)=O	gamma-glutamylphenylalanine	gamma-glutamylphenylalanine	7432-24-8	99868	HMDB0000594		111299	Neg	-2.01694	0.559915	0.07866	0.296024	2.57685
gamma-glutamyltyrosine	1102	209	2734	123231	Peptide	Gamma-glutamyl Amino Acid	661	NAMED	VVLXCWVSSLFQDS-QWRGUYRKSA-N	OC(C=C1)=CC=C1C[C@@H](C(O)=O)NC(CC[C@@H](C(O)=O)N)=O	gamma-glutamyltyrosine	gamma-glutamyltyrosine	7432-23-7	85142	HMDB0011741		94340	Neg	-3.21268	-0.774757	0.121332	0.331666	2.43792
gamma-glutamylvaline	100001126	400	43829	157051	Peptide	Gamma-glutamyl Amino Acid	662	NAMED	AQAKHZVPOOGUCK-XPUUQOCRSA-N	O=C(N[C@H]([C@@](O)=O)C(C)C)CC[C@@H]([C@](O)=O)N	gamma-glutamylvaline	gamma-glutamylvaline	2746-34-1		HMDB0011172		7015683	Pos Early	-2.282	-0.39563	0.201348	0.427305	1.88637
glucose	572	305	20488	146506	Carbohydrate	Glycolysis, Gluconeogenesis, and Pyruvate Metabolism	1239	NAMED	WQZGKKKJIJFFOK-DVKNGEFBSA-N	O[C@H]1O[C@H](CO)[C@@H](O)[C@H](O)[C@H]1O	glucose	glucose	50-99-7	71358	HMDB0000122	C00031	5793	Polar	-2.43766	-0.757141	0.0731689	0.285209	1.68052
glutamate	561	400	57	155297	Amino Acid	Glutamate Metabolism	46	NAMED	WHUUTDBJXJRKMK-VKHMYHEASA-N	O=C(O)[C@@H](N)CCC(O)=O	glutamate	glutamate	56-86-0	591	HMDB0000148	C00025,C00217	33032	Pos Early	-2.62125	-3.96617	0.0428376	0.21916	-1.34493
glutamate, gamma-methyl ester	100001103	400	33487	156024	Amino Acid	Glutamate Metabolism	56	NAMED	ZGEYCCHDTIDZAE-UHFFFAOYSA-N	O=C(CCC(C(O)=O)N)OC	glutamate, gamma-methyl ester	glutamate, gamma-methyl ester	1499-55-4,1499-55-4	66546	HMDB0061715		68662	Pos Early	-2.6563	0.0108665	0.0145999	0.116438	2.66716
glutamine	563	400	53	155293	Amino Acid	Glutamate Metabolism	47	NAMED	ZDXPYRJPNDTMRX-VKHMYHEASA-N	OC([C@@H](N)CCC(N)=O)=O	glutamine	glutamine	56-85-9	5746	HMDB0000641	C00064	5961	Pos Early	-1.86365	-1.16448	0.100816	0.316557	0.699166
glutamine_degradant*	100001540	400	46225	157124	Partially Characterized Molecules	Partially Characterized Molecules	6475	NAMED	NPWMTBZSRRLQNJ-UHFFFAOYSA-N	O=C(CCC1N)NC1=O	glutamine_degradant*	glutamine_degradant*	2353-44-8					Pos Early	-1.92077	-0.923969	0.0172813	0.120072	0.996801
glutathione, oxidized (GSSG)	448	400	27727	155840	Amino Acid	Glutathione Metabolism	575	NAMED	YPZRWBKMTBYPTK-BJDJZHNGSA-N	O=C([C@@H](NC(CC[C@@H](C(O)=O)N)=O)CSSC[C@@H](C(NCC(O)=O)=O)NC(CC[C@@H](C(O)=O)N)=O)NCC(O)=O	glutathione, oxidized (GSSG)	glutathione, oxidized (GSSG)	103239-24-3	58835	HMDB0003337	D00031,C00127	65359	Pos Early	-3.1866	-2.27466	0.122132	0.331666	0.911938
glycerate	1052	305	1572	146444	Carbohydrate	Glycolysis, Gluconeogenesis, and Pyruvate Metabolism	1259	NAMED	RBNPOMFGQQGHHO-UHFFFAOYSA-N	O=C(O)C(O)CO	glycerate	glycerate	600-19-1	732	HMDB0000139,HMDB0006372	C00258	439194,752	Polar	-2.06193	-0.0677153	0.115215	0.329013	1.99421
glycerol	1254	209	15122	126021	Lipid	Glycerolipid Metabolism	2859	NAMED	PEDCQBHIVMGVHV-UHFFFAOYSA-N	OC(CO)CO	glycerol	glycerol	56-81-5	733	HMDB0000131	C00116	753	Neg	-1.65407	-2.08563	0.482638	0.685946	-0.431558
glycerol 3-phosphate	100000258	209	43847	124709	Lipid	Glycerolipid Metabolism	2860	NAMED	AWUCVROLDVIAJX-UHFFFAOYSA-N	O=P(O)(OCC(CO)O)O	glycerol 3-phosphate	glycerol 3-phosphate	29849-82-9	734	HMDB0000126	C0093	754	Neg	-2.3649	-2.88765	0.528494	0.710862	-0.522754
glycerophosphoethanolamine	100001620	305	37455	146982	Lipid	Phospholipid Metabolism	2257	NAMED	JZNWSCPGTDBMEW-UHFFFAOYSA-N	O=P(OCCN)(O)OCC(CO)O	glycerophosphoethanolamine	glycerophosphoethanolamine	33049-08-0	110410	HMDB0000114	C01233	123874	Polar	-3.97255	-2.53018	0.356093	0.573149	1.44238
glycerophosphoglycerol	100001619	305	48857	160476	Lipid	Glycerolipid Metabolism	2865	NAMED	LLCSXHMJULHSJN-UHFFFAOYSA-N	OC(CO)COP(O)(OCC(CO)O)=O	glycerophosphoglycerol	glycerophosphoglycerol		388990	HMDB0240316	C03274	54575349	Polar	-2.71862	-4.45084	0.187332	0.41127	-1.73222
glycerophosphorylcholine (GPC)	100000269	400	15990	155613	Lipid	Phospholipid Metabolism	2253	NAMED	SUHOQUVVVLNYQR-MRVPVSSYSA-N	O=P(OCC[N+](C)(C)C)([O-])OC[C@H](O)CO	glycerophosphorylcholine (GPC)	glycerophosphorylcholine (GPC)	28319-77-9	571409	HMDB0000086	C00670	71920	Pos Early	-3.79818	-1.71413	0.100566	0.316557	2.08405
glycine	340	400	58	160611	Amino Acid	Glycine, Serine and Threonine Metabolism	1	NAMED	DHMQDGOQFOQNFH-UHFFFAOYSA-N	NCC(O)=O	glycine	glycine	56-40-6	730	HMDB0000123	C00037	750	Pos Early	-2.36317	-0.0995435	0.00385954	0.0531065	2.26363
glycochenodeoxycholate	1628	209	32346	124921	Lipid	Primary Bile Acid Metabolism	3480	NAMED	GHCZAUBVMUEKKP-AZDOMVTHSA-N	O=C(NCC(O)=O)CC[C@@H](C)[C@@H]1[C@](CC[C@H]2[C@@]3([H])[C@H](O)C[C@@]4([H])C2(C)CC[C@@H](O)C4)(C)[C@]3([H])CC1	glycochenodeoxycholate	glycochenodeoxycholate	16564-43-5		HMDB0000637	C05466	12544	Neg	-2.41246	-2.01684	0.298249	0.521027	0.395626
glycocholate	342	209	18476	126842	Lipid	Primary Bile Acid Metabolism	3473	NAMED	RFDAIACWWDREDC-FRVQLJSFSA-N	O=C(CNC(CC[C@H]([C@@H]1[C@@]2(C)[C@@H](O)C[C@]3([H])[C@@]4(C)CC[C@@H](O)C[C@@]4([H])C[C@@H](O)[C@@]3([H])[C@]2([H])CC1)C)=O)O	glycocholate	glycocholate	475-31-0,863-57-0	9734	HMDB0000138	C01921	10140	Neg	-2.25097	-1.90661	0.283089	0.50727	0.344355
glycocholenate sulfate*	100001989	209	32599	142563	Lipid	Secondary Bile Acid Metabolism	3554	NAMED	HCXZDHWUVRQLGC-UHFFFAOYSA-N	O=S(OC1CCC2(C)C(CCC3C2CCC4(C)C3CCC4C(CCC(NCC(O)=O)=O)C)=C1)(O)=O	glycocholenate sulfate*	glycocholenate sulfate*						Neg	-2.78032	-3.21908	0.100407	0.316557	-0.438757
glycosyl-N-nervonoyl-sphingosine (d18:1/24:1)*	100001878	402	57369	210896	Lipid	Hexosylceramides (HCER)	3082	NAMED	WBOZIXHPUPAOIA-YEWIENRVSA-N	OC(C([C@H]([C@H]1CO)O)O)[C@@H](O1)OC[C@@]([H])([C@](O)(/C=C/CCCCCCCCCCCCC)[H])NC(CCCCCCCCCCCCC/C=C\CCCCCCCC)=O	glycosyl-N-nervonoyl-sphingosine (d18:1/24:1)*	glycosyl-N-nervonoyl-sphingosine (d18:1/24:1)*			HMDB0004975,HMDB0010712		20057357,53480656	Pos Late	-2.96273	-1.40775	0.106465	0.320057	1.55498
glycosyl-N-palmitoyl-sphingosine (d18:1/16:0)	100009272	402	53013	166346	Lipid	Hexosylceramides (HCER)	3076	NAMED	VJLLLMIZEJJZTE-NNTBDIJYSA-N	[H][C@](O)([C@@](NC(CCCCCCCCCCCCCCC)=O)(CO[C@@H]1O[C@H](CO)[C@@H](O)[C@H](O)[C@H]1O)[H])/C=C/CCCCCCCCCCCCC	glycosyl-N-palmitoyl-sphingosine (d18:1/16:0)	glycosyl-N-palmitoyl-sphingosine (d18:1/16:0)						Pos Late	-3.24045	-0.510198	0.00182651	0.0386176	2.73026
glycylleucine	100001258	400	34398	156101	Peptide	Dipeptide	834	NAMED	DKEXFJVMVGETOO-LURJTMIESA-N	OC([C@@H](NC(CN)=O)CC(C)C)=O	glycylleucine	glycylleucine	869-19-2	83812	HMDB0000759	C02155	92843	Pos Early	-3.22643	-1.2003	0.0441194	0.22372	2.02613
glycylvaline	100000487	400	18357	155655	Peptide	Dipeptide	844	NAMED	STKYPAFSDFAEPH-LURJTMIESA-N	CC(C)[C@@H](C(O)=O)NC(CN)=O	glycylvaline	glycylvaline	1963-21-9	2006926	HMDB0028854		2724807	Pos Early	-2.02797	0.845201	0.00183998	0.0386176	2.87317
guaiacol sulfate	100004208	209	46111	143736	Xenobiotics	Benzoate Metabolism	4522	NAMED	AQTYXAPIHMXAAV-UHFFFAOYSA-N	COC1=C(OS(O)(=O)=O)C=CC=C1	guaiacol sulfate	guaiacol sulfate		21078	HMDB0060013		22473	Neg	-2.02622	-1.77752	0.58013	0.755487	0.248694
guanosine	1099	209	1573	124583	Nucleotide	Purine Metabolism, Guanine containing	4201	NAMED	NYHBQMYGNKIUIF-UUOKFMHZSA-N	O=C1C(N=CN2[C@@]3([H])[C@@](O)([H])[C@@](O)([H])[C@](CO)([H])O3)=C2N=C(N)N1	guanosine	guanosine	118-00-3	6544	HMDB0000133	C00387	6802	Neg	-0.0467756	-0.621272	0.647429	0.797799	-0.574496
gulonate*	100001586	305	46957	148205	Cofactors and Vitamins	Ascorbate and Aldarate Metabolism	4377	NAMED	RGHNJXZEOKUKBD-NRXMZTRTSA-N	OC([C@H](O)[C@H](O)[C@H](O)[C@@H](O)CO)=O	gulonate*	gulonate*	20246-53-1	7969943	HMDB0003290	C00800	152304	Polar	-3.51647	-1.65167	0.375548	0.589082	1.8648
HEPES	100000843	209	21248	124903	Xenobiotics	Chemical	6186	NAMED	JKMHFZQWWAIEOD-UHFFFAOYSA-N	OCCN1CCN(CCS(O)(=O)=O)CC1	HEPES	HEPES	7365-45-9	22278			23831	Neg	-1.6073	-1.6474	0.8691	0.920957	-0.0401033
heptadecasphingosine (d17:1)	100015724	402	57427	211080	Lipid	Sphingosines	3187	NAMED	RBEJCQPPFCKTRZ-LHMZYYNSSA-N	OC[C@H](N)[C@H](O)/C=C/CCCCCCCCCCCC	heptadecasphingosine (d17:1)	heptadecasphingosine (d17:1)	6918-48-5	4446670			5283557	Pos Late	-1.20917	-1.92665	0.166946	0.388863	-0.717476
hexadecadienoate (16:2n6)	100009394	209	57652	212703	Lipid	Long Chain Polyunsaturated Fatty Acid (n3 and n6)	1583	NAMED	WPJGPAAPSBVXNU-HZJYTTRNSA-N	CCCCC/C=C\C/C=C\CCCCCC(O)=O	hexadecadienoate (16:2n6)	hexadecadienoate (16:2n6)	28290-73-5	13628094	HMDB0000477		13932172	Neg	-2.55867	-3.36979	0.519175	0.706898	-0.811125
hexadecanedioate (C16)	100001614	209	35678	128277	Lipid	Fatty Acid, Dicarboxylate	1712	NAMED	QQHJDPROMQRDLA-UHFFFAOYSA-N	O=C(O)CCCCCCCCCCCCCCC(O)=O	hexadecanedioate (C16-DC)	hexadecanedioate (C16)	505-54-4	10027	HMDB0000672	C19615	10459	Neg	-1.48104	-1.66832	0.472744	0.680609	-0.187277
hexadecasphingosine (d16:1)*	100015723	402	57428	211081	Lipid	Sphingosines	3186	NAMED	BTUSGZZCQZACPT-YYZTVXDQSA-N	OC[C@H](N)[C@H](O)/C=C/CCCCCCCCCCC	hexadecasphingosine (d16:1)*	hexadecasphingosine (d16:1)*		28533427			14767871	Pos Late	-1.83024	-1.95006	0.504106	0.699401	-0.119817
hexanoylcarnitine (C6)	100000781	400	32328	155906	Lipid	Fatty Acid Metabolism (Acyl Carnitine, Medium Chain)	1861	NAMED	VVPRQWTYSNDTEA-UHFFFAOYSA-N	O=C(CCCCC)OC(CC([O-])=O)C[N+](C)(C)C	hexanoylcarnitine (C6)	hexanoylcarnitine (C6)	6920-35-0	4932273	HMDB0000756		6426853	Pos Early	-2.67768	-1.89217	0.367559	0.586661	0.785501
hippurate	100000014	209	15753	124647	Xenobiotics	Benzoate Metabolism	4482	NAMED	QIAFMBKCNZACKA-UHFFFAOYSA-N	O=C(C1=CC=CC=C1)NCC(O)=O	hippurate	hippurate	495-69-2	451	HMDB0000714	C01586	464	Neg	-1.79659	-1.74616	0.873777	0.923311	0.0504369
histidine	355	209	59	123153	Amino Acid	Histidine Metabolism	72	NAMED	HNDVDQJCIGZPNO-UHFFFAOYSA-N	NC(C(O)=O)CC1=CN=CN1	histidine	histidine	5934-29-2	752	HMDB0000177	C00135	6274	Neg	-1.877	-1.14654	0.0290433	0.169814	0.730461
histidine methyl ester	100001124	400	32493	161419	Amino Acid	Histidine Metabolism	104	NAMED	BXRMEWOQUXOLDH-LURJTMIESA-N	N[C@@H](CC1=CNC=N1)C(OC)=O	histidine methyl ester	histidine methyl ester	1499-46-3	83857			92893	Pos Early	-1.44924	-2.11105	0.337505	0.554127	-0.661811
homoarginine	100000961	400	22137	155792	Amino Acid	Urea cycle; Arginine and Proline Metabolism	500	NAMED	QUOGESRFPZDMMT-YFKPBYRVSA-N	N[C@H](C(O)=O)CCCCNC(N)=N	homoarginine	homoarginine	156-86-5	8732	HMDB0000670	C01924	9085	Pos Early	-1.79259	-1.58866	0.584854	0.758193	0.203932
homocitrulline	100000963	400	22138	155793	Amino Acid	Urea cycle; Arginine and Proline Metabolism	501	NAMED	XIGSAGMEBXLVJJ-YFKPBYRVSA-N	N[C@H](C(O)=O)CCCCNC(N)=O	homocitrulline	homocitrulline	1190-49-4	58582	HMDB0000679	C02427	65072	Pos Early	-2.80382	-2.19109	0.274763	0.498013	0.612729
hydroquinone sulfate	100001604	209	35322	144222	Xenobiotics	Drug - Topical Agents	5987	NAMED	FPXPQMOQWJZYBL-UHFFFAOYSA-N	OC1=CC=C(C=C1)OS(=O)(O)=O	hydroquinone sulfate	hydroquinone sulfate	123-31-9	141624	HMDB0240263	C00530	161220	Neg	-2.79927	-2.73999	0.897294	0.936519	0.0592811
hydroxy-CMPF*	100019794	209	62277	219248	Lipid	Fatty Acid, Dicarboxylate	1723	NAMED	OZOJARPUDFLESM-UHFFFAOYSA-N	CCC(O)C1=C(C)C(C(O)=O)=C(CCC(O)=O)O1	hydroxy-CMPF*	hydroxy-CMPF*						Neg	-2.41185	-1.50085	0.141889	0.358159	0.911001
hydroxyproline	1001	400	32306	155905	Amino Acid	Urea cycle; Arginine and Proline Metabolism	520	NAMED	PMMYEEVYMWASQN-DMTCNVIQSA-N	O[C@@H]1C[C@@H](C(O)=O)NC1	trans-4-hydroxyproline	hydroxyproline	51-35-4	5605	HMDB0000725	C01157	5810	Pos Early	-1.81664	-0.636458	0.157496	0.382527	1.18018
indoleacetate	100001034	209	27513	126866	Amino Acid	Tryptophan Metabolism	304	NAMED	SEOVTRFCIGRIMH-UHFFFAOYSA-N	OC(CC1=CNC2=C1C=CC=C2)=O	indoleacetate	indoleacetate	87-51-4,6505-45-9	780	HMDB0000197	C00954	802	Neg	-2.58015	-1.92067	0.256487	0.477166	0.659474
indolelactate	100000463	209	18349	124659	Amino Acid	Tryptophan Metabolism	303	NAMED	XGILAAMKEQUXLS-UHFFFAOYSA-N	OC(C(O)=O)CC1=CNC2=C1C=CC=C2	indolelactate	indolelactate	832-97-3	83867	HMDB0000671	C02043	92904	Neg	-2.27934	-2.14278	0.697815	0.834756	0.136562
inosine	361	209	1123	123191	Nucleotide	Purine Metabolism, (Hypo)Xanthine/Inosine containing	4138	NAMED	UGQMRVRMYYASKQ-KQYNXXCUSA-N	O[C@H]1[C@H](N2C(N=CN=C3O)=C3N=C2)O[C@H](CO)[C@H]1O	inosine	inosine	58-63-9	21241953	HMDB0000195	C00294	6021	Neg	1.49804	-0.657699	0.162178	0.385592	-2.15574
Isobar: hexose diphosphates	100002180	209	46896	148134	Carbohydrate	Glycolysis, Gluconeogenesis, and Pyruvate Metabolism	1246	NAMED	RNBGYGVWRKECFJ-UHFFFAOYSA-N	[H]C1(C([H])(C([H])(OC1(COP(O)(O)=O)O)COP(O)(O)=O)O)O	fructose 1,6-diphosphate/glucose 1,6-diphosphate/myo-inositol diphosphates	Isobar: hexose diphosphates			HMDB0001058,HMDB0003514	C01231,C00354,C05378	3934,124383956,10404962,718,4453,90658350,445557,82400	Neg	-2.56333	-3.08859	0.66158	0.807264	-0.525258
isobutyrylglycine (C4)	100001590	209	35437	128229	Amino Acid	Leucine, Isoleucine and Valine Metabolism	432	NAMED	DCICDMMXFIELDF-UHFFFAOYSA-N	O=C(O)CNC(C(C)C)=O	isobutyrylglycine	isobutyrylglycine (C4)	15926-18-8	9030891	HMDB0000730		10855600	Neg	-2.89582	-2.71361	0.80632	0.890215	0.182204
isocitrate	1206	400	12110	155516	Energy	TCA Cycle	1460	NAMED	ODBLHEXUDAPZAU-OKKQSCSOSA-N	OC(C[C@@H]([C@H](O)C(O)=O)[C@@](O)=O)=O	isocitrate	isocitrate	20226-99-7	1161	HMDB0001874	C00451	5318532	Pos Early	-2.70577	-3.36693	0.283292	0.50727	-0.661157
isoleucine	376	400	1125	155350	Amino Acid	Leucine, Isoleucine and Valine Metabolism	390	NAMED	AGPKZVBTJJNPAG-UHFFFAOYSA-N	NC(C(O)=O)C(C)CC	isoleucine	isoleucine	73-32-5	769	HMDB0000172	C06418,C00407,C16424	6306	Pos Early	-1.91477	-2.43813	0.0663524	0.273525	-0.523361
isoleucylglycine	100003169	209	40008	141960	Peptide	Dipeptide	868	NAMED	UCGDDTHMMVWVMV-UHFFFAOYSA-N	O=C(C(C(CC)C)N)NCC(O)=O	isoleucylglycine	isoleucylglycine	868-28-0	303621	HMDB0028907		342532	Neg	-2.00614	0.0184427	0.0095994	0.09429	2.02458
isovalerate (C5)	100000708	209	44656	126996	Amino Acid	Leucine, Isoleucine and Valine Metabolism	356	NAMED	GWYFCOCPABKNJV-UHFFFAOYSA-N	CC(C)CC(O)=O	isovalerate (i5:0)	isovalerate (C5)	503-74-2	10001	HMDB0000718	C08262	10430	Neg	-3.31247	-0.725417	0.100594	0.316557	2.58705
isovalerylglycine	100001452	209	35107	126956	Amino Acid	Leucine, Isoleucine and Valine Metabolism	358	NAMED	ZRQXMKMBBMNNQC-UHFFFAOYSA-N	O=C(O)CNC(CC(C)C)=O	isovalerylglycine	isovalerylglycine	16284-60-9	475516	HMDB00678		546304	Neg	-2.60403	-2.4317	0.818399	0.891683	0.172322
kynurenate	98	209	1417	124553	Amino Acid	Tryptophan Metabolism	277	NAMED	HCZHHEIFKROPDY-UHFFFAOYSA-N	OC1=C(C=CC=C2)C2=NC(C(O)=O)=C1	kynurenate	kynurenate	492-27-3	3712	HMDB0000715	C01717	3845	Neg	-1.67237	-1.64806	0.959692	0.977276	0.0243103
kynurenine	100000265	400	15140	155539	Amino Acid	Tryptophan Metabolism	272	NAMED	YGPSJZOEDVAXAB-QMMMGPOBSA-N	N[C@H](C(O)=O)CC(C1=CC=CC=C1N)=O	kynurenine	kynurenine	2922-83-0	141580	HMDB0000684	C00328	161166	Pos Early	-2.21313	-1.70753	0.320396	0.542932	0.505597
lactate	482	209	527	123163	Carbohydrate	Glycolysis, Gluconeogenesis, and Pyruvate Metabolism	1256	NAMED	JVTAAEKCZFNVCJ-UHFFFAOYSA-N	CC(O)C(O)=O	lactate	lactate	79-33-4	592	HMDB0000190	C00186	612	Neg	-1.74087	-1.5561	0.510175	0.704284	0.184774
lactosyl-N-palmitoyl-sphingosine (d18:1/16:0)	100009030	402	53010	166340	Lipid	Lactosylceramides (LCER)	3106	NAMED	HLIJNIKSBCIDGO-QKLMXXKVSA-N	O=C(CCCCCCCCCCCCCCC)N[C@@]([C@]([H])(O)/C=C/CCCCCCCCCCCCC)([H])CO[C@H](O1)[C@H](O)[C@@H](O)[C@@H]([C@H]1CO)O[C@H](O2)[C@H](O)[C@@H](O)[C@H]([C@H]2CO)O	lactosyl-N-palmitoyl-sphingosine (d18:1/16:0)	lactosyl-N-palmitoyl-sphingosine (d18:1/16:0)	4201-62-1		HMDB0006750		53477895	Pos Late	-2.41263	-1.60103	0.376505	0.589082	0.811597
leucine	397	400	60	155300	Amino Acid	Leucine, Isoleucine and Valine Metabolism	337	NAMED	ROHFNLRQFUQHCH-YFKPBYRVSA-N	O=C([C@H](CC(C)C)N)O	leucine	leucine	61-90-5		HMDB0000687	C00123	6106	Pos Early	-1.86878	-2.06388	0.243962	0.465551	-0.195098
leucylalanine	100003179	400	40010	156665	Peptide	Dipeptide	882	NAMED	HSQGMTRYSIHDAC-UHFFFAOYSA-N	O=C(C(CC(C)C)N)NC(C)C(O)=O	leucylalanine	leucylalanine	7298-84-2	227625	HMDB0028922		81721	Pos Early	-1.38411	-0.443358	0.527415	0.710862	0.940754
leucylglutamine*	100003183	400	48189	157731	Peptide	Dipeptide	1062	NAMED	JYOAXOMPIXKMKK-UHFFFAOYSA-N	O=C(C(CC(C)C)N)NC(CCC(N)=O)C(O)=O	leucylglutamine*	leucylglutamine*		3511125	HMDB0028927		4305457	Pos Early	-1.75623	0.0489978	0.0708298	0.283196	1.80522
leucylglycine	100003185	209	40045	141970	Peptide	Dipeptide	887	NAMED	LESXFEZIFXFIQR-UHFFFAOYSA-N	O=C(C(CC(C)C)N)NCC(O)=O	leucylglycine	leucylglycine	686-50-0	71402	HMDB0028929		79070	Neg	-1.09403	0.380434	0.119501	0.331666	1.47447
lignoceroyl sphingomyelin (d18:1/24:0)	100006298	402	57330	210828	Lipid	Sphingomyelins	3127	NAMED	QEDPUVGSSDPBMD-XTAIVQBESA-N	CCCCCCCCCCCCC/C=C/[C@@H](O)[C@@H](NC(CCCCCCCCCCCCCCCCCCCCCCC)=O)COP([O-])(OCC[N+](C)(C)C)=O	lignoceroyl sphingomyelin (d18:1/24:0)	lignoceroyl sphingomyelin (d18:1/24:0)	60037-60-7	24846875	HMDB0011697			Pos Late	-1.64964	-3.28381	0.050028	0.239781	-1.63417
linolenate (18:3n3 or 3n6)	100001337	209	34035	143703	Lipid	Long Chain Polyunsaturated Fatty Acid (n3 and n6)	1586	NAMED	DTOSIQBPPRVQHS-PDBXOOCHSA-N	O=C(O)CCCCCCC/C=C\C/C=C\C/C=C\CC	linolenate [alpha or gamma; (18:3n3 or 6)]	linolenate (18:3n3 or 3n6)		4444437	HMDB0003073,HMDB0001388	C06426,C06427	5280933,5280934	Neg	-2.37544	-2.3819	0.994696	0.99818	-0.00645281
lysine	407	400	1301	155354	Amino Acid	Lysine Metabolism	107	NAMED	KDXKERNSBIXSRK-UHFFFAOYSA-N	NC(C(O)=O)CCCCN	lysine	lysine	56-87-1	5747	HMDB0003405	C00739,C00047	5962	Pos Early	-1.56046	-2.21397	0.134945	0.351524	-0.653501
lysylalanine	100003556	400	42006	179241	Peptide	Dipeptide	900	NAMED	QOOWRKBDDXQRHC-UHFFFAOYSA-N	O=C(C(CCCCN)N)NC(C)C(O)=O	lysylalanine	lysylalanine	17043-71-9	3319994	HMDB0028944		4106167	Pos Early	-1.94408	0.120719	0.0601352	0.256628	2.0648
lysylleucine	100003196	400	40020	156673	Peptide	Dipeptide	907	NAMED	ATIPDCIQTUXABX-UHFFFAOYSA-N	O=C(C(CCCCN)N)NC(CC(C)C)C(O)=O	lysylleucine	lysylleucine	7369-79-1	3870665	HMDB0028955		4682588	Pos Early	-1.15454	1.03697	0.102584	0.317733	2.19152
lyxonate	100019968	305	61858	218556	Carbohydrate	Pentose Metabolism	1306	NAMED	QXKAIJAYHKCRRA-PZGQECOJSA-N	OC[C@H](O)[C@@H](O)[C@@H](O)C(O)=O	lyxonate	lyxonate			HMDB0060255			Polar	-2.11868	0.63874	0.0879641	0.305475	2.75742
malate	409	209	1303	123199	Energy	TCA Cycle	1468	NAMED	BJEPYKJPYRNKOW-UHFFFAOYSA-N	OC(C(O)=O)CC(O)=O	malate	malate	6915-15-7	510	HMDB0031518,HMDB0000156,HMDB0000744	C00149,C00711,C00497	525	Neg	-1.56273	-2.50347	0.0946888	0.316557	-0.940742
maltol sulfate	100006106	209	48696	222424	Xenobiotics	Food Component/Plant	4650	NAMED	PVWYGTJERKKPRW-UHFFFAOYSA-N	O=C1C=COC(C)=C1OS(=O)(O)=O	maltol sulfate	maltol sulfate						Neg	-2.4918	-3.34002	0.206707	0.428824	-0.848228
maltose	913	305	15586	146486	Carbohydrate	Glycogen Metabolism	1316	NAMED	GUBGYTABKSRVRQ-ASMJPISFSA-N	O[C@@H]1[C@H]([C@H](O[C@@H]([C@H]1O)CO)O[C@H]2[C@@H]([C@H]([C@H](O[C@@H]2CO)O)O)O)O	maltose	maltose	6363-53-7	388469	HMDB0000163	C00208	10991489	Polar	-0.419579	-2.95591	0.101099	0.316557	-2.53633
maltotriose	100000276	209	44688	126149	Carbohydrate	Glycogen Metabolism	1313	NAMED	FYGDTMLNYKFZSV-DZOUCCHMSA-N	O[C@H]1[C@H](O)[C@@H](CO)O[C@H](O[C@@H]2[C@@H](CO)O[C@H](O[C@@H]3[C@@H](CO)OC(O)[C@H](O)[C@H]3O)[C@H](O)[C@H]2O)[C@@H]1O	maltotriose	maltotriose	1109-28-0	388669	HMDB0001262	C01835	439586	Neg	2.04924	-1.61684	0.0600693	0.256628	-3.66608
mannitol/sorbitol	100001740	305	46142	146560	Carbohydrate	Fructose, Mannose and Galactose Metabolism	1368	NAMED	FBPFZTCFMRRESA-UHFFFAOYSA-N	OCC(O)C(O)C(O)C(O)CO	mannitol/sorbitol	mannitol/sorbitol		440	HMDB0000247,HMDB0000765	C00392,C00794	5780,6251	Polar	-1.93623	-0.322084	0.11517	0.329013	1.61414
mannonate*	100003695	305	62864	220652	Xenobiotics	Food Component/Plant	4980	NAMED	RGHNJXZEOKUKBD-MBMOQRBOSA-N	O=C([C@H]([C@H]([C@@H]([C@@H](CO)O)O)O)O)O	mannonate*	mannonate*	642-99-9	2496757			3246006	Polar	-3.07874	-1.12452	0.239183	0.461453	1.95422
mannose	803	305	584	146414	Carbohydrate	Fructose, Mannose and Galactose Metabolism	1369	NAMED	WQZGKKKJIJFFOK-DXQLJALPSA-N	O[C@@H]1C(CO)O[C@@H](O)[C@@H](O)[C@H]1O	mannose	mannose	3458-28-4	141983	HMDB0000169	C00159,C02209,C00936	82308,439680,185698,18950	Polar	-3.1767	-2.37741	0.502541	0.698923	0.799296
mead acid (20:3n9)	100001472	209	35174	126980	Lipid	Long Chain Polyunsaturated Fatty Acid (n3 and n6)	1596	NAMED	UNSRRHDPHVZAHH-YOILPLPUSA-N	O=C(O)CCC\C=C/C/C=C\C/C=C\CCCCCCCC	mead acid (20:3n9)	mead acid (20:3n9)	20590-32-3	4471956	HMDB0010378		5312531	Neg	-0.487296	-2.65926	0.054964	0.253075	-2.17197
methionine	415	209	1302	124789	Amino Acid	Methionine, Cysteine, SAM and Taurine Metabolism	440	NAMED	FFEARJCKVFRZRR-UHFFFAOYSA-N	CSCCC(N)C(O)=O	methionine	methionine	63-68-3	5907	HMDB0000696	C00073	6137	Neg	-0.848052	-0.717864	0.915112	0.949926	0.130188
methionine sulfone	100004635	400	44878	157087	Amino Acid	Methionine, Cysteine, SAM and Taurine Metabolism	445	NAMED	UCUNFLYVYCGDHP-UHFFFAOYSA-N	O=S(C)(CCC(N)C(O)=O)=O	methionine sulfone	methionine sulfone	820-10-0	63154	HMDB0062174		69961	Pos Early	-2.57474	-1.66115	0.388299	0.604607	0.913585
methionine sulfoxide	100000039	400	18374	155665	Amino Acid	Methionine, Cysteine, SAM and Taurine Metabolism	446	NAMED	QEFRNWWLZKMPFJ-YGVKFDHGSA-N	O=C(O)[C@@H](N)CCS(C)=O	methionine sulfoxide	methionine sulfoxide	3226-65-1	139840	HMDB0002005	C02989	158980	Pos Early	-2.48891	-1.77757	0.237275	0.460876	0.711338
methyl glucopyranoside (alpha + beta)	100005864	400	46144	157118	Xenobiotics	Food Component/Plant	5112	NAMED	HOVAGTYPODGVJG-ZFYZTMLRSA-N	O[C@H]1[C@@H]([C@H]([C@H](O[C@@H]1CO)OC)O)O	methyl glucopyranoside (alpha + beta)	methyl glucopyranoside (alpha + beta)			HMDB0029965		445238,3036743,2108	Pos Early	-1.72933	-1.9765	0.850023	0.910399	-0.247172
methylphosphate	100001805	400	37070	156293	Nucleotide	Purine and Pyrimidine Metabolism	4303	NAMED	CAAULPUQFIIOTL-UHFFFAOYSA-N	O=P(O)(O)OC	methylphosphate	methylphosphate	7023-27-0	12578	HMDB61711		13130	Pos Early	-1.48837	-1.54515	0.927128	0.958508	-0.0567841
myo-inositol	363	305	1124	145716	Lipid	Inositol Metabolism	2218	NAMED	CDAISMWEOUEBRE-GPIVLXJGSA-N	O[C@@H]1[C@@H](O)[C@H](O)[C@H](O)[C@H](O)[C@H]1O	myo-inositol	myo-inositol	87-89-8	10239179	HMDB0000211	C00137	892	Polar	-1.99546	0.199248	0.060462	0.256628	2.19471
myristoleoylcarnitine (C14:1)*	100006051	402	48182	160274	Lipid	Fatty Acid Metabolism (Acyl Carnitine, Monounsaturated)	1901	NAMED	ABVVZYXTZLEOHP-OLHLWXQYSA-N	O=C(CCCCCCC/C=C\CCCC)O[C@H](CC([O-])=O)C[N+](C)(C)C	myristoleoylcarnitine (C14:1)*	myristoleoylcarnitine (C14:1)*	889848-55-9	34999520	HMDB0240588		129691961	Pos Late	-2.05606	-3.4678	0.0379865	0.201071	-1.41174
myristoyl dihydrosphingomyelin (d18:0/14:0)*	100009038	402	57365	210891	Lipid	Dihydrosphingomyelins	3117	NAMED	MJAFYELZQYPMQG-MPQUPPDSSA-N	[H][C@](NC(CCCCCCCCCCCCC)=O)(COP(OCC[N+](C)(C)C)([O-])=O)[C@@](O)([H])CCCCCCCCCCCCCCC	myristoyl dihydrosphingomyelin (d18:0/14:0)*	myristoyl dihydrosphingomyelin (d18:0/14:0)*		24846886	HMDB0012085		44260138	Pos Late	-3.30768	-1.17707	0.000725378	0.0250909	2.13061
myristoylcarnitine (C14)	100001270	402	33952	158596	Lipid	Fatty Acid Metabolism (Acyl Carnitine, Long Chain Saturated)	1879	NAMED	PSHXNVGSVNEJBD-UHFFFAOYSA-N	O=C(CCCCCCCCCCCCC)OC(CC([O-])=O)C[N+](C)(C)C	myristoylcarnitine (C14)	myristoylcarnitine (C14)	18822-89-4	4932274	HMDB0005066		6426854	Pos Late	-2.56521	-2.73844	0.790567	0.879981	-0.173224
N-acetyl-isoputreanine	100020487	400	62309	219289	Amino Acid	Polyamine Metabolism	552	NAMED	YGIAGXACEXFIDU-UHFFFAOYSA-N	O=C(C)NCCCNCCCC(O)=O	N-acetyl-isoputreanine	N-acetyl-isoputreanine					131802901	Pos Early	-1.69291	-1.64839	0.876526	0.923311	0.0445226
N-acetylalanine	1110	209	1585	124585	Amino Acid	Alanine and Aspartate Metabolism	31	NAMED	KTHDTJVBEPMMGL-VKHMYHEASA-N	O=C(O)[C@@H](NC(C)=O)C	N-acetylalanine	N-acetylalanine	97-69-8	79449	HMDB0000766	C02847	88064	Neg	-1.60031	-1.37592	0.772085	0.87559	0.224383
N-acetylarginine	100001266	400	33953	156051	Amino Acid	Urea cycle; Arginine and Proline Metabolism	506	NAMED	SNEIUMQYRCDYCH-LURJTMIESA-N	O=C(O)[C@@H](NC(C)=O)CCCNC(N)=N	N-acetylarginine	N-acetylarginine	155-84-0	60752	HMDB0004620	C02562	67427	Pos Early	-2.84067	-0.861967	0.0989968	0.316557	1.97871
N-acetylasparagine	100001257	400	33942	156040	Amino Acid	Alanine and Aspartate Metabolism	42	NAMED	HXFOXFJUNFFYMO-BYPYZUCNSA-N	OC([C@@H](NC(C)=O)CC(N)=O)=O	N-acetylasparagine	N-acetylasparagine	4033-40-3	90090	HMDB0006028		99715	Pos Early	-3.00556	-2.75492	0.823212	0.891683	0.250643
N-acetylaspartate (NAA)	100000787	305	22185	147184	Amino Acid	Alanine and Aspartate Metabolism	37	NAMED	OTCCIMWXFLJLIA-BYPYZUCNSA-N	OC([C@@H](NC(C)=O)CC(O)=O)=O	N-acetylaspartate (NAA)	N-acetylaspartate (NAA)	997-55-7,997-55-7	58576	HMDB0000812	C01042	65065	Polar	-3.64216	-2.33475	0.486336	0.688061	1.3074
N-acetylglucosamine/N-acetylgalactosamine	100006435	400	46539	166536	Carbohydrate	Aminosugar Metabolism	1450	NAMED	OVRNDRQMDRJTHS-FMDGEEDCSA-N	O[C@@H]1[C@H]([C@@H](O[C@@H]([C@H]1O)CO)O)NC(C)=O	N-acetylglucosamine/N-acetylgalactosamine	N-acetylglucosamine/N-acetylgalactosamine			HMDB0000212,HMDB0000215	C01074	439174,84265	Pos Early	-2.41254	-2.4488	0.970765	0.982881	-0.0362628
N-acetylglucosaminylasparagine	1215	400	48149	157725	Carbohydrate	Aminosugar Metabolism	1447	NAMED	YTTRPBWEMMPYSW-VFFCQLMOSA-N	O[C@H]1[C@H](O)[C@@H](CO)O[C@@H](NC(CC(N)C(O)=O)=O)[C@@H]1NC(C)=O	N-acetylglucosaminylasparagine	N-acetylglucosaminylasparagine	2776-93-4	21403014	HMDB0000489	C04540	123826	Pos Early	-3.42865	-2.96203	0.612213	0.775969	0.466618
N-acetylglutamate	100000282	400	15720	155584	Amino Acid	Glutamate Metabolism	49	NAMED	RFMMMVDNIPUKGG-YFKPBYRVSA-N	O=C(O)CC[C@@H](C(O)=O)NC(C)=O	N-acetylglutamate	N-acetylglutamate	5817-08-3	1266066	HMDB0001138	C00624	70914	Pos Early	-3.55235	-3.72273	0.839518	0.902906	-0.170375
N-acetylglutamine	100001253	209	33943	126101	Amino Acid	Glutamate Metabolism	50	NAMED	KSMRODHGGIIXDV-YFKPBYRVSA-N	OC([C@H](CCC(N)=O)NC(C)=O)=O	N-acetylglutamine	N-acetylglutamine	2490-97-3	158492	HMDB0006029	C02716	182230	Neg	-2.95799	-1.80216	0.0104589	0.0969118	1.15583
N-acetylglycine	100001006	400	27710	155837	Amino Acid	Glycine, Serine and Threonine Metabolism	2	NAMED	OKJIRPAQVSHGFK-UHFFFAOYSA-N	O=C(O)C(NC(C)=O)[H]	N-acetylglycine	N-acetylglycine	543-24-8	10507	HMDB0000532		10972	Pos Early	-2.64841	-1.90246	0.391511	0.607956	0.745945
N-acetylhistidine	100001293	209	33946	126105	Amino Acid	Histidine Metabolism	75	NAMED	KBOJOGQFRVVWBH-ZETCQYMHSA-N	OC([C@@H](NC(C)=O)CC1=CNC=N1)=O	N-acetylhistidine	N-acetylhistidine	39145-52-3	68142	HMDB0032055	C02997	75619	Neg	-2.58681	-1.88785	0.472395	0.680609	0.698962
N-acetylisoleucine	100001276	209	33967	126125	Amino Acid	Leucine, Isoleucine and Valine Metabolism	392	NAMED	JDTWZSUNGHMMJM-MSZQBOFLSA-N	CC(N[C@H](C(O)=O)C(C)CC)=O	N-acetylisoleucine	N-acetylisoleucine	3077-46-1	2081100	HMDB0061684		306109	Neg	-2.81196	-2.25352	0.298216	0.521027	0.558444
N-acetylleucine	1082	209	1587	126818	Amino Acid	Leucine, Isoleucine and Valine Metabolism	341	NAMED	WXNXCEHXYPACJF-ZETCQYMHSA-N	O=C(O)[C@H](CC(C)C)NC(C)=O	N-acetylleucine	N-acetylleucine	1188-21-2	64075	HMDB0011756	C02710	70912	Neg	-2.69444	-2.30763	0.0814609	0.297306	0.386811
N-acetylmethionine	1083	209	1589	124587	Amino Acid	Methionine, Cysteine, SAM and Taurine Metabolism	441	NAMED	XUYPXLNMDZIRQH-LURJTMIESA-N	O=C(O)[C@H](CCSC)NC(C)=O	N-acetylmethionine	N-acetylmethionine	65-82-7	395338	HMDB0011745	C02712	448580	Neg	-2.04453	-2.54826	0.71602	0.854748	-0.503729
N-acetylmethionine sulfoxide	100005463	400	45428	157095	Amino Acid	Methionine, Cysteine, SAM and Taurine Metabolism	447	NAMED	NPIMMZJBURSMON-UHFFFAOYSA-N	OC(C(CCS(C)=O)NC(C)=O)=O	N-acetylmethionine sulfoxide	N-acetylmethionine sulfoxide	108646-71-5	167798			11902949	Pos Early	-2.81995	-2.93955	0.895163	0.936	-0.119593
N-acetylneuraminate	1162	400	32377	155919	Carbohydrate	Aminosugar Metabolism	1435	NAMED	SQVRNKJHWKZAKO-UHFFFAOYSA-N	OC1(C(O)=O)CC(O)C(NC(C)=O)C(C(O)C(O)CO)O1	N-acetylneuraminate	N-acetylneuraminate	131-48-6	10292217	HMDB0000230	C00270	439197	Pos Early	-2.45031	-0.343359	0.0602252	0.256628	2.10695
N-acetylphenylalanine	100001256	209	33950	126109	Amino Acid	Phenylalanine Metabolism	144	NAMED	CBQJSKKFNMDLON-JTQLQIEISA-N	O=C(O)[C@@H](NC(C)=O)CC1=CC=CC=C1	N-acetylphenylalanine	N-acetylphenylalanine	2018-61-3	67404	HMDB0000512	C03519	74839	Neg	-2.34492	-1.82807	0.240809	0.461484	0.51685
N-acetylputrescine	192	400	37496	156406	Amino Acid	Polyamine Metabolism	546	NAMED	KLZGKIDSEJWEDW-UHFFFAOYSA-N	CC(NCCCCN)=O	N-acetylputrescine	N-acetylputrescine	18233-70-0	109095	HMDB0002064	C02714	122356	Pos Early	-3.1682	0.592403	0.000143063	0.0161827	3.7606
N-acetylserine	100001851	400	37076	156298	Amino Acid	Glycine, Serine and Threonine Metabolism	11	NAMED	JJIHLJJYMXLCOY-BYPYZUCNSA-N	OC[C@@H](C(O)=O)NC(C)=O	N-acetylserine	N-acetylserine	97-14-3	58744	HMDB0002931		65249	Pos Early	-3.17072	-2.5629	0.37663	0.589082	0.607823
N-acetyltaurine	100005466	209	48187	153116	Amino Acid	Methionine, Cysteine, SAM and Taurine Metabolism	479	NAMED	CXJAAWRLVGAKDV-UHFFFAOYSA-N	O=S(CCNC(C)=O)(O)=O	N-acetyltaurine	N-acetyltaurine		140553	HMDB0240253		159864	Neg	-2.28493	-1.14288	0.0191406	0.12753	1.14205
N-acetylthreonine	100001274	209	33939	126095	Amino Acid	Glycine, Serine and Threonine Metabolism	18	NAMED	PEDXUVCGOLSNLQ-UHFFFAOYSA-N	CC(O)C(C(O)=O)NC(C)=O	N-acetylthreonine	N-acetylthreonine	17093-74-2	3841173	HMDB0062557		152204	Neg	-2.05755	-1.62198	0.343247	0.561888	0.435568
N-acetyltryptophan	100001254	209	33959	126119	Amino Acid	Tryptophan Metabolism	260	NAMED	DZTHIGRZJZPRDV-LBPRGKRZSA-N	O=C(O)[C@@H](NC(C)=O)CC1=CNC2=C1C=CC=C2	N-acetyltryptophan	N-acetyltryptophan	1218-34-4	610602	HMDB0013713	C03137	439917,700653	Neg	-2.06938	-1.85623	0.655215	0.802734	0.213151
N-acetyltyrosine	100001104	209	32390	125802	Amino Acid	Tyrosine Metabolism	168	NAMED	CAHKINHBCWCHCF-JTQLQIEISA-N	OC1=CC=C(C[C@@H](C(O)=O)NC(C)=O)C=C1	N-acetyltyrosine	N-acetyltyrosine	537-55-3	61606	HMDB0000866		68310	Neg	-2.22528	-2.51348	0.462705	0.674632	-0.2882
N-acetylvaline	1084	209	1591	124807	Amino Acid	Leucine, Isoleucine and Valine Metabolism	422	NAMED	IHYJTAOFMMMOPX-LURJTMIESA-N	O=C(O)[C@@H](NC(C)=O)C(C)C	N-acetylvaline	N-acetylvaline	96-81-1	60154	HMDB0011757		66789	Neg	-1.78005	-1.81007	0.961251	0.977276	-0.0300216
N-behenoyl-sphingadienine (d18:2/22:0)*	100015624	402	57372	210899	Lipid	Ceramides	3051	NAMED	HILTUFAERVOALR-MQXYEJFFSA-N	[H][C@](NC(CCCCCCCCCCCCCCCCCCCCC)=O)(CO)[C@@](O)([H])/C=C/CCCCCCCC/C=C\CCC	N-behenoyl-sphingadienine (d18:2/22:0)*	N-behenoyl-sphingadienine (d18:2/22:0)*						Pos Late	-2.05011	-2.33838	0.809663	0.891625	-0.288271
N-carbamoylaspartate	1108	400	1594	155424	Nucleotide	Pyrimidine Metabolism, Orotate containing	4224	NAMED	HLKXYZVTANABHZ-REOHCLBHSA-N	OC([C@H](CC(O)=O)NC(N)=O)=O	N-carbamoylaspartate	N-carbamoylaspartate	923-37-5	4573859	HMDB0000828	C00438	93072	Pos Early	-3.11162	-2.4389	0.449978	0.659431	0.672718
N-delta-acetylornithine	100004523	209	43249	124707	Amino Acid	Urea cycle; Arginine and Proline Metabolism	515	NAMED	SRXKAYJJGAAOBP-UHFFFAOYSA-N	CC(NCCCC(N)C(O)=O)=O	N-delta-acetylornithine	N-delta-acetylornithine		8096135	HMDB0003357	C00437	9920500	Neg	-2.41531	-1.46828	0.122831	0.331991	0.947028
N-formylkynurenine	186	209	64334	237350	Amino Acid	Tryptophan Metabolism	271	NAMED	BYHJHXPTQMMKCA-UHFFFAOYSA-N	NC(C(O)=O)CC(C1=CC=CC=C1NC=O)=O	N-formylkynurenine	N-formylkynurenine	1022-31-7	886	HMDB01200	C15605,C02406,C02700	910	Neg	-1.29613	-0.389792	0.202405	0.427885	0.906341
N-formylmethionine	194	209	2829	124831	Amino Acid	Methionine, Cysteine, SAM and Taurine Metabolism	443	NAMED	PYUSHNKNPOHWEZ-UHFFFAOYSA-N	CSCCC(C(O)=O)NC=O	N-formylmethionine	N-formylmethionine	4289-98-9	388809	HMDB0001015	C03145	439750	Neg	-2.92739	-2.6797	0.769885	0.87559	0.247694
N-formylphenylalanine	100006056	209	48433	155077	Amino Acid	Tyrosine Metabolism	232	NAMED	NSTPXGARCQOSAU-VIFPVBQESA-N	OC([C@@H](NC=O)CC1=CC=CC=C1)=O	N-formylphenylalanine	N-formylphenylalanine	13200-85-6	663938	HMDB0240317		759256,7064571	Neg	-2.73745	-1.99728	0.418099	0.633784	0.740175
N-methylproline	100001956	400	37431	156358	Amino Acid	Urea cycle; Arginine and Proline Metabolism	525	NAMED	CWLQUGTUXBXTLF-UHFFFAOYSA-N	O=C(O)C1N(C)CCC1	N-methylproline	N-methylproline	475-11-6	541	HMDB0094696		643474	Pos Early	-3.5853	-2.97645	0.603487	0.771871	0.60885
N-oleoyltaurine	100003119	209	39732	143757	Lipid	Endocannabinoid	2189	NAMED	KOGRJTUIKPMZEJ-KTKRTIGZSA-N	O=C(CCCCCCC/C=C\CCCCCCCC)NCCS(O)(=O)=O	N-oleoyltaurine	N-oleoyltaurine	52514-04-2	4941625			6437033	Neg	-2.33221	-1.86448	0.520625	0.706915	0.467725
N-palmitoyl-sphingadienine (d18:2/16:0)*	100015609	402	57416	211068	Lipid	Ceramides	3049	NAMED	XXWRZIYYFPIQHE-XPAOSYCESA-N	[H][C@](NC(CCCCCCCCCCCCCCC)=O)(CO)[C@@](O)([H])/C=C/CCCCCCCC/C=C\CCC	N-palmitoyl-sphingadienine (d18:2/16:0)*	N-palmitoyl-sphingadienine (d18:2/16:0)*			HMDB0240686			Pos Late	-1.96475	-3.27493	0.0521775	0.247088	-1.31018
N-palmitoyl-sphinganine (d18:0/16:0)	100009028	402	52604	165334	Lipid	Dihydroceramides	3027	NAMED	GCGTXOVNNFGTPQ-JHOUSYSJSA-N	[H][C@](NC(CCCCCCCCCCCCCCC)=O)(CO)[C@@](O)([H])CCCCCCCCCCCCCCC	N-palmitoyl-sphinganine (d18:0/16:0)	N-palmitoyl-sphinganine (d18:0/16:0)	5966-29-0	4446685	HMDB11760		5283572	Pos Late	-2.66618	-1.80966	0.409121	0.623475	0.856519
N-palmitoyl-sphingosine (d18:1/16:0)	1518	402	44877	164219	Lipid	Ceramides	3039	NAMED	YDNKGFDKKRUKPY-TURZORIXSA-N	OC[C@@H]([C@H](O)/C=C/CCCCCCCCCCCCC)NC(CCCCCCCCCCCCCCC)=O	N-palmitoyl-sphingosine (d18:1/16:0)	N-palmitoyl-sphingosine (d18:1/16:0)	24696-26-2	4446677	HMDB0004949		5283564	Pos Late	-1.70723	-1.67523	0.959524	0.977276	0.0319927
N(1)-acetylspermine	1200	400	32360	155917	Amino Acid	Polyamine Metabolism	561	NAMED	GUNURVWAJRRUAV-UHFFFAOYSA-N	CC(NCCCNCCCCNCCCN)=O	N(1)-acetylspermine	N(1)-acetylspermine	77928-70-2	892	HMDB0001186	C02567	496,916	Pos Early	-0.386144	-2.04043	0.106815	0.320057	-1.65429
N,N-dimethyl-pro-pro	100022041	400	64571	238237	Peptide	Modified Peptides	1235	NAMED	VOWFCBSRZKGKTF-UHFFFAOYSA-N	O=C(N1CCCC1C([O-])=O)C2CCC[N+]2(C)C	N,N-dimethyl-pro-pro	N,N-dimethyl-pro-pro						Pos Early	-1.89272	-2.30675	0.154225	0.379669	-0.41403
N,N,N-trimethyl-5-aminovalerate	100015962	400	57687	213101	Amino Acid	Lysine Metabolism	140	NAMED	CDLVFVFTRQPQFU-UHFFFAOYSA-N	C[N+](C)(C)CCCCC([O-])=O	N,N,N-trimethyl-5-aminovalerate	N,N,N-trimethyl-5-aminovalerate		34236878			14274897	Pos Early	-2.00107	-0.252889	0.0542061	0.252521	1.74818
N,N,N-trimethyl-alanylproline betaine (TMAP)	100020217	400	62947	220818	Amino Acid	Urea cycle; Arginine and Proline Metabolism	526	NAMED	KXONJPJIFNGMCN-UHFFFAOYSA-N	O=C(C([N+](C)(C)C)C)N1CCCC1C([O-])=O	N,N,N-trimethyl-alanylproline betaine (TMAP)	N,N,N-trimethyl-alanylproline betaine (TMAP)			HMDB0240365			Pos Early	-1.44733	-1.74343	0.428702	0.645416	-0.296101
N2,N2-dimethylguanosine	100001412	400	35137	156155	Nucleotide	Purine Metabolism, Guanine containing	4211	NAMED	RSPURTUNRHNVGF-IOSLPCCCSA-N	O=C1C(N=CN2[C@@]3([H])[C@@](O)([H])[C@@](O)([H])[C@](CO)([H])O3)=C2N=C(N(C)C)N1	N2,N2-dimethylguanosine	N2,N2-dimethylguanosine	2140-67-2	83878	HMDB0004824		135501639	Pos Early	-2.65457	-2.63116	0.975768	0.98449	0.0234002
N6-carbamoylthreonyladenosine	100001415	209	35157	126974	Nucleotide	Purine Metabolism, Adenine containing	4183	NAMED	UNUYMBPXEFMLNW-HZPYULPISA-N	OC(C)C(C(O)=O)NC(NC1=NC=NC2=C1N=CN2[C@@H]3O[C@H](CO)[C@@H](O)[C@H]3O)=O	N6-carbamoylthreonyladenosine	N6-carbamoylthreonyladenosine	24719-82-2	141829	HMDB0041623		161466	Neg	-1.34565	-0.787766	0.329738	0.548736	0.557881
N6-methyladenosine	213	400	37114	156329	Nucleotide	Purine Metabolism, Adenine containing	4173	NAMED	VQAYFKKCNSOZKM-UHFFFAOYSA-N	OC(C1O)C(OC1CO)N(C=N2)C3=C2C(NC)=NC=N3	N6-methyladenosine	N6-methyladenosine	1867-73-8	92307	HMDB0004044		102175	Pos Early	-1.85691	-1.3709	0.329017	0.548736	0.486004
N6-methyllysine	100003415	400	62860	220638	Amino Acid	Lysine Metabolism	116	NAMED	PQNASZJZHFPQLE-LURJTMIESA-N	O=C([C@H](CCCCNC)N)O	N6-methyllysine	N6-methyllysine	1188-07-4	144469	HMDB0002038	C02728	164795	Pos Early	-2.18067	-1.55845	0.3773	0.589082	0.622225
N6,N6-dimethyllysine	100020417	400	62862	220645	Amino Acid	Lysine Metabolism	117	NAMED	XXEWFEBMSGLYBY-ZETCQYMHSA-N	OC([C@@H](N)CCCCN(C)C)=O	N6,N6-dimethyllysine	N6,N6-dimethyllysine	2259-86-1	167778	HMDB0013287	C05545	193344	Pos Early	-2.52823	-2.77583	0.479876	0.685946	-0.247596
N6,N6,N6-trimethyllysine	189	400	1498	155380	Amino Acid	Lysine Metabolism	118	NAMED	MXNRLFUSFKVQSK-UHFFFAOYSA-N	C[N+](C)(CCCCC(C([O-])=O)N)C	N6,N6,N6-trimethyllysine	N6,N6,N6-trimethyllysine	23284-33-5	140379	HMDB0001325	C03793	440120	Pos Early	-1.77887	-1.87725	0.69459	0.832636	-0.0983767
NAD+	1310	209	5278	126003	Cofactors and Vitamins	Nicotinate and Nicotinamide Metabolism	4327	NAMED	BAWFJGJZGIEFAR-JTDWVUTFSA-N	NC1=NC=NC2=C1N=CN2[C@@H]3[C@@H](O)[C@@H](O)[C@H](COP(OP(OC[C@@H]4[C@@H](O)[C@@H](O)[C@H]([N+]5=CC(C(N)=O)=CC=C5)O4)([O-])=O)(O)=O)O3	nicotinamide adenine dinucleotide (NAD+)	NAD+	53-84-9	5681		C00003	5892	Neg	-2.59267	-3.01539	0.403943	0.618876	-0.422716
NADH	428	209	31475	124695	Cofactors and Vitamins	Nicotinate and Nicotinamide Metabolism	4328	NAMED	BOPGDPNILDQYTO-JTDWVUTFSA-N	O[C@@H]([C@H]1O)[C@H](O[C@H]1COP(OP(OC[C@H]2O[C@@H](N(C=CC3)C=C3C(N)=O)[C@H](O)[C@@H]2O)(O)=O)(O)=O)N4C(N=CN=C5N)=C5N=C4	nicotinamide adenine dinucleotide reduced (NADH)	NADH	606-68-8,58-68-4	388299	HMDB0001487	C00004	439153	Neg	-2.35204	-4.00744	0.135695	0.351524	-1.6554
nicotinamide	432	400	594	155332	Cofactors and Vitamins	Nicotinate and Nicotinamide Metabolism	4323	NAMED	DFPAKSUCGFBDDF-UHFFFAOYSA-N	NC(C1=CN=CC=C1)=O	nicotinamide	nicotinamide	98-92-0	911	HMDB0001406	C00153	936	Pos Early	-2.06669	-0.788006	0.00307119	0.0486775	1.27868
nicotinamide ribonucleotide (NMN)	1312	400	22152	155794	Cofactors and Vitamins	Nicotinate and Nicotinamide Metabolism	4325	NAMED	DAYLJWODMCOQEW-TURQNECASA-N	O[C@@H]1[C@@H](COP([O-])(O)=O)O[C@@H]([N@@+]2=CC=CC(C(N)=O)=C2)[C@@H]1O	nicotinamide ribonucleotide (NMN)	nicotinamide ribonucleotide (NMN)	1094-61-7	13553	HMDB0000229	C00455	14180	Pos Early	-1.45012	-0.330716	0.179855	0.404146	1.1194
nicotinamide riboside	100001310	400	33013	155997	Cofactors and Vitamins	Nicotinate and Nicotinamide Metabolism	4326	NAMED	BUCXGWMZJBKEMD-UHFFFAOYSA-N	NC(C1=C[N+](C2C(C(C(C[O-])O2)O)O)=CC=C1)=O	nicotinamide riboside	nicotinamide riboside	1341-23-7		HMDB0000855	C03150	439924	Pos Early	-1.05365	0.262722	0.324368	0.543814	1.31637
nisinate (24:6n3)	100015785	209	57810	213739	Lipid	Long Chain Polyunsaturated Fatty Acid (n3 and n6)	1582	NAMED	YHGJECVSSKXFCJ-KUBAVDMBSA-N	OC(CCCC/C=C\C/C=C\C/C=C\C/C=C\C/C=C\C/C=C\CC)=O	nisinate (24:6n3)	nisinate (24:6n3)	68378-49-4	9967286	HMDB0013025		11792612	Neg	-0.136418	-1.3168	0.118317	0.331666	-1.18038
O-methyltyrosine	100002078	400	37451	156376	Amino Acid	Tyrosine Metabolism	222	NAMED	MWZPENIJLUWBSY-UHFFFAOYSA-N	OC1=CC=C(CC(C(OC)=O)N)C=C1	O-methyltyrosine	O-methyltyrosine	1080-06-4	69406	HMDB0014903	D00762	441350,2723935	Pos Early	-2.82224	-2.56965	0.814178	0.891683	0.252587
O-sulfo-tyrosine	100005384	400	45413	157092	Xenobiotics	Chemical	6112	NAMED	CIQHWLTYGMYQQR-QMMMGPOBSA-N	OS(OC1=CC=C(C[C@H](N)C(O)=O)C=C1)(=O)=O	O-sulfo-tyrosine	O-sulfo-tyrosine		448617	HMDB0155722		514186	Pos Early	-2.00207	-0.639612	0.155085	0.379759	1.36246
o-tyrosine	100004290	400	43392	157004	Amino Acid	Tyrosine Metabolism	221	NAMED	WRFPVMFCRNYQNR-UHFFFAOYSA-N	NC(C(O)=O)CC1=CC=CC=C1O	o-tyrosine	o-tyrosine	2370-61-8	82607	HMDB0006050		91482	Pos Early	-2.15855	-1.26191	0.320963	0.542932	0.896642
octanoylcarnitine (C8)	100001247	402	33936	158581	Lipid	Fatty Acid Metabolism (Acyl Carnitine, Medium Chain)	1869	NAMED	CXTATJFJDMJMIY-UHFFFAOYSA-N	[O-]C(CC(C[N+](C)(C)C)OC(CCCCCCC)=O)=O	octanoylcarnitine (C8)	octanoylcarnitine (C8)	3671-77-0	110274	HMDB0000791	C02838	123701,11953814	Pos Late	-3.1414	-2.71546	0.455263	0.665473	0.425948
oleoyl-arachidonoyl-glycerol (18:1/20:4) [1]*	100010936	402	54960	208045	Lipid	Diacylglycerol	2957	NAMED	LWXLWRXRJKMNLM-XBUMEPTLSA-N	CCCCCCCC/C=C/CCCCCCCC(OCC(OC(CCC/C=C/C/C=C/C/C=C/C/C=C/CCCCC)=O)CO)=O	oleoyl-arachidonoyl-glycerol (18:1/20:4) [1]*	oleoyl-arachidonoyl-glycerol (18:1/20:4) [1]*			HMDB0007228		9543786	Pos Late	0.365821	-0.616559	0.511313	0.704284	-0.98238
oleoyl-arachidonoyl-glycerol (18:1/20:4) [2]*	100010937	402	54961	208046	Lipid	Diacylglycerol	2958	NAMED	LWXLWRXRJKMNLM-XBUMEPTLSA-N	CCCCCCCC/C=C/CCCCCCCC(OCC(OC(CCC/C=C/C/C=C/C/C=C/C/C=C/CCCCC)=O)CO)=O	oleoyl-arachidonoyl-glycerol (18:1/20:4) [2]*	oleoyl-arachidonoyl-glycerol (18:1/20:4) [2]*			HMDB0007228		9543786	Pos Late	0.676492	0.241173	0.642472	0.795111	-0.435319
oleoyl-linoleoyl-glycerol (18:1/18:2) [2]	100002990	402	46799	165354	Lipid	Diacylglycerol	2945	NAMED	GREDRAMJRDQWEJ-LTEAFHAISA-N	CCCCCCCC/C=C\CCCCCCCC(OCC(COC(CCCCCCC/C=C\C/C=C\CCCCC)=O)O)=O	oleoyl-linoleoyl-glycerol (18:1/18:2) [2]	oleoyl-linoleoyl-glycerol (18:1/18:2) [2]	104346-53-4	29788004	HMDB0007219		71433693	Pos Late	0.907846	-0.107491	0.26314	0.481723	-1.01534
oleoyl ethanolamide	1137	209	38102	127707	Lipid	Endocannabinoid	2176	NAMED	BOWVQLFMWHZBEF-KTKRTIGZSA-N	O=C(NCCO)CCCCCCC/C=C\CCCCCCCC	oleoyl ethanolamide	oleoyl ethanolamide	111-58-0,11-58-0	4446574	HMDB0002088		5283454	Neg	-0.737543	-2.02508	0.00917268	0.0938562	-1.28754
oleoylcarnitine (C18:1)	100001501	402	35160	158710	Lipid	Fatty Acid Metabolism (Acyl Carnitine, Monounsaturated)	1903	NAMED	IPOLTUVFXFHAHI-WHIOSMTNSA-N	[O-]C(C[C@@H](OC(CCCCCCC/C=C\CCCCCCCC)=O)C[N+](C)(C)C)=O	oleoylcarnitine (C18:1)	oleoylcarnitine (C18:1)	38677-66-6	21403150	HMDB0005065		6441392	Pos Late	-2.97025	-3.06435	0.730135	0.864491	-0.0940958
ornithine	444	400	1493	155375	Amino Acid	Urea cycle; Arginine and Proline Metabolism	494	NAMED	AHLPHDHHMVZTML-BYPYZUCNSA-N	O=C(O)[C@@H](N)CCCN	ornithine	ornithine	3184-13-2	6026	HMDB0000214	C00077	6262	Pos Early	-1.00886	-1.63379	0.141386	0.358159	-0.624927
orotate	445	305	1505	146440	Nucleotide	Pyrimidine Metabolism, Orotate containing	4226	NAMED	PXQPEWDEAKTCGB-UHFFFAOYSA-N	O=C(C1=CC(O)=NC(O)=N1)O	orotate	orotate	50887-69-9	942	HMDB0000226	C00295	967	Polar	-1.23849	-2.18141	0.288672	0.510521	-0.942925
orotidine	100001416	305	35172	147813	Nucleotide	Pyrimidine Metabolism, Orotate containing	4228	NAMED	FKCRAVPPBFWEJD-XVFCMESISA-N	O=C(C=C(C(O)=O)N1[C@H]2[C@H](O)[C@H](O)[C@@H](CO)O2)NC1=O	orotidine	orotidine	314-50-1	83729	HMDB0000788		92751	Polar	-3.33321	-2.28931	0.524154	0.710025	1.04389
oxindolylalanine	100022120	400	64568	238235	Amino Acid	Tryptophan Metabolism	268	NAMED	YLEQTOAIAOPFBY-UHFFFAOYSA-N	OC(C(N)(C)N(C1=C(C2)C=CC=C1)C2=O)=O	oxindolylalanine	oxindolylalanine					20977764	Pos Early	-2.00096	-1.03419	0.119358	0.331666	0.966778
p-cresol glucuronide*	100006191	209	48841	155015	Amino Acid	Tyrosine Metabolism	230	NAMED	JPAUCQAJHLSMQW-XPORZQOISA-N	O[C@H]([C@@H](O)[C@@H]1O)[C@@H](O[C@@H]1C(O)=O)OC2=CC=C(C)C=C2	p-cresol glucuronide*	p-cresol glucuronide*	17680-99-8	135751	HMDB0011686		154035	Neg	-3.14373	-2.50676	0.211643	0.430041	0.636969
p-cresol sulfate	100001315	209	36103	143727	Xenobiotics	Benzoate Metabolism	4573	NAMED	WGNAKZGUSRVWRH-UHFFFAOYSA-N	O=S(OC1=CC=C(C)C=C1)(O)=O	p-cresol sulfate	p-cresol sulfate	3233-57-7	3806480	HMDB0011635		4615423	Neg	-2.06067	-1.79052	0.301244	0.521489	0.270148
palmitoleoylcarnitine (C16:1)*	100009406	402	53223	178791	Lipid	Fatty Acid Metabolism (Acyl Carnitine, Monounsaturated)	1902	NAMED	JFAGPSOZZSTLRF-KHPPLWFESA-N	O=C(OC(CC([O-])=O)C[N+](C)(C)C)CCCCCCC/C=C\CCCCCC	palmitoleoylcarnitine (C16:1)*	palmitoleoylcarnitine (C16:1)*		28639183	HMDB0013207		71464547	Pos Late	-3.27406	-2.47047	0.150996	0.374548	0.803585
palmitoyl-arachidonoyl-glycerol (16:0/20:4) [2]*	100010925	402	54958	208043	Lipid	Diacylglycerol	2932	NAMED	YJEMDFYSDGNQNM-KUKVZOPTSA-N	CCCCCCCCCCCCCCCC(OCC(CO)OC(CCC/C=C/C/C=C/C/C=C/C/C=C/CCCCC)=O)=O	palmitoyl-arachidonoyl-glycerol (16:0/20:4) [2]*	palmitoyl-arachidonoyl-glycerol (16:0/20:4) [2]*			HMDB0007112		9543736	Pos Late	-0.203093	-2.40698	0.100256	0.316557	-2.20389
palmitoyl-linoleoyl-glycerol (16:0/18:2) [2]*	100009055	402	52634	165387	Lipid	Diacylglycerol	2925	NAMED	ZKYDYRLDJZZKEU-BCTRXSSUSA-N	CCCCCCCCCCCCCCCC(OCC(O)COC(CCCCCCC/C=C\C/C=C\CCCCC)=O)=O	palmitoyl-linoleoyl-glycerol (16:0/18:2) [2]*	palmitoyl-linoleoyl-glycerol (16:0/18:2) [2]*			HMDB0007103		131801744	Pos Late	0.167859	-1.52697	0.0693625	0.281877	-1.69483
palmitoyl-oleoyl-glycerol (16:0/18:1) [2]*	100010917	402	54942	208027	Lipid	Diacylglycerol	2923	NAMED	YEJYLHKQOBOSCP-OZKTZCCCSA-N	CCCCCCCC/C=C\CCCCCCCC(O[C@@H](CO)COC(CCCCCCCCCCCCCCC)=O)=O	palmitoyl-oleoyl-glycerol (16:0/18:1) [2]*	palmitoyl-oleoyl-glycerol (16:0/18:1) [2]*			HMDB0007102	C13861	5282283	Pos Late	0.896269	-1.77045	0.0367454	0.200525	-2.66672
palmitoyl dihydrosphingomyelin (d18:0/16:0)*	100008954	402	52434	164558	Lipid	Dihydrosphingomyelins	3118	NAMED	QHZIGNLCLJPLCU-QPPIDDCLSA-N	[H][C@](NC(CCCCCCCCCCCCCCC)=O)(COP(OCC[N+](C)(C)C)([O-])=O)[C@@](O)([H])CCCCCCCCCCCCCCC	palmitoyl dihydrosphingomyelin (d18:0/16:0)*	palmitoyl dihydrosphingomyelin (d18:0/16:0)*		8115586	HMDB0010168		9939965	Pos Late	-2.45079	-2.12108	0.331348	0.548736	0.329708
palmitoyl ethanolamide	1489	209	38165	127721	Lipid	Endocannabinoid	2179	NAMED	HXYVTAGFYLMHSO-UHFFFAOYSA-N	CCCCCCCCCCCCCCCC(NCCO)=O	palmitoyl ethanolamide	palmitoyl ethanolamide	544-31-0	4509	HMDB0002100	C16512	4671	Neg	-0.843097	-2.85147	0.00322818	0.0486775	-2.00837
palmitoyl sphingomyelin (d18:1/16:0)	100002107	402	37506	164195	Lipid	Sphingomyelins	3122	NAMED	RWKUXQNLWDTSLO-GWQJGLRPSA-N	CCCCCCCCCCCCCCCC(N[C@@](COP([O-])(OCC[N+](C)(C)C)=O)([C@](O)(/C=C/CCCCCCCCCCCCC)[H])[H])=O	palmitoyl sphingomyelin (d18:1/16:0)	palmitoyl sphingomyelin (d18:1/16:0)	6254-89-3	8115562	HMDB0010169		9939941	Pos Late	-1.94436	-2.22832	0.0382492	0.201071	-0.28396
palmitoylcarnitine (C16)	100000776	402	44681	159624	Lipid	Fatty Acid Metabolism (Acyl Carnitine, Long Chain Saturated)	1881	NAMED	XOMRRQXKHMYMOC-UHFFFAOYSA-N	[O-]C(CC(OC(CCCCCCCCCCCCCCC)=O)C[N+](C)(C)C)=O	palmitoylcarnitine (C16)	palmitoylcarnitine (C16)	6865-14-1	448	HMDB0000222	C02990	461	Pos Late	-2.35976	-3.19473	0.0285218	0.168484	-0.834971
pantothenate (Vitamin B5)	1024	209	1508	124797	Cofactors and Vitamins	Pantothenate and CoA Metabolism	4356	NAMED	GHOKWGTUZJEAQD-ZETCQYMHSA-N	O=C(NCCC(O)=O)[C@H](O)C(C)(C)CO	pantothenate	pantothenate (Vitamin B5)	137-08-6	6361	HMDB0000210	C00864	6613	Neg	-1.87618	-2.15904	0.322619	0.543707	-0.282859
pelargonate (9:0)	437	209	12035	125748	Lipid	Medium Chain Fatty Acid	1509	NAMED	FBUKVWPVBMHYJY-UHFFFAOYSA-N	CCCCCCCCC(O)=O	pelargonate (9:0)	pelargonate (9:0)	112-05-0	4574394	HMDB0000847	C01601	8158	Neg	-2.4641	-2.66665	0.74739	0.871019	-0.202551
penicillin G	100002155	209	37468	127689	Xenobiotics	Drug - Antibiotic	5490	NAMED	JGSARLDLIJGVTE-UHFFFAOYSA-N	CC1(C)C(C(O)=O)N2C(C(NC(CC3=CC=CC=C3)=O)C2=O)S1	penicillin G	penicillin G	69-57-8	2259	HMDB0015186	C05551	5904	Neg	-1.64199	-1.56635	0.84095	0.902906	0.0756356
phenol red	100001724	209	36817	128307	Xenobiotics	Chemical	6211	NAMED	BELBBZDIHDAJOR-UHFFFAOYSA-N	OC1=CC=C(C(C2=CC=C(O)C=C2)(OS3(=O)=O)C4=C3C=CC=C4)C=C1	phenol red	phenol red	143-74-8	4602		C12600	4766	Neg	-2.04951	-1.97893	0.783881	0.877273	0.0705782
phenol sulfate	100001510	209	32553	143728	Amino Acid	Tyrosine Metabolism	195	NAMED	CTYRPMDGLDAWRQ-UHFFFAOYSA-N	OS(OC1=CC=CC=C1)(=O)=O	phenol sulfate	phenol sulfate	937-34-8	67018	HMDB0060015	C02180	74426	Neg	-1.9554	-1.77411	0.592524	0.762957	0.181289
phenylacetylglycine	100001275	209	33945	126103	Peptide	Acetylated Peptides	1206	NAMED	UTYVDVLMYQPLQB-UHFFFAOYSA-N	OC(CNC(CC1=CC=CC=C1)=O)=O	phenylacetylglycine	phenylacetylglycine	500-98-1	61452	HMDB0000821	C05598	68144	Neg	-2.08149	-1.9493	0.553778	0.729459	0.132196
phenylalanine	460	400	64	155301	Amino Acid	Phenylalanine Metabolism	142	NAMED	COLNVLDHVKWLRT-UHFFFAOYSA-N	NC(C(O)=O)CC1=CC=CC=C1	phenylalanine	phenylalanine	63-91-2	5910	HMDB0000159	C00079	6140	Pos Early	-2.21538	-2.07201	0.40309	0.618876	0.143368
phenylalanylalanine	100003589	400	41374	156811	Peptide	Dipeptide	936	NAMED	MIDZLCFIAINOQN-WPRPVWTQSA-N	O=C([C@H](C)NC([C@H](CC1=CC=CC=C1)N)=O)O	phenylalanylalanine	phenylalanylalanine	3918-87-4	4589716	HMDB0028988		5488196	Pos Early	-3.18611	-0.332428	0.0501269	0.239781	2.85368
phenylalanylglycine	100003588	400	41370	156809	Peptide	Dipeptide	941	NAMED	GLUBLISJVJFHQS-UHFFFAOYSA-N	O=C(CNC(C(CC1=CC=CC=C1)N)=O)O	phenylalanylglycine	phenylalanylglycine	721-90-4	88678	HMDB0028995		6992304	Pos Early	-2.52457	-0.440122	0.0187059	0.126241	2.08445
phenyllactate (PLA)	100000774	209	22130	124681	Amino Acid	Phenylalanine Metabolism	156	NAMED	VOXXWSYKYCBWHO-UHFFFAOYSA-N	OC(C(O)=O)CC1=CC=CC=C1	phenyllactate (PLA)	phenyllactate (PLA)	828-01-3	3715	HMDB0000779,HMDB0000563	C05607	3848	Neg	-2.87343	-2.45262	0.291671	0.512906	0.420813
phosphate	461	400	42109	156915	Energy	Oxidative Phosphorylation	1485	NAMED	NBIIXXVUZAFLBC-UHFFFAOYSA-N	O=P(O)(O)O	phosphate	phosphate	7664-38-2	1032	HMDB0001429	C00009	1061	Pos Early	-2.68686	-3.70999	0.019895	0.129425	-1.02313
phosphocholine	267	400	34396	156099	Lipid	Phospholipid Metabolism	2250	NAMED	YHHSONZFOIEMCP-UHFFFAOYSA-N	C[N+](C)(CCOP(O)([O-])=O)C	choline phosphate	phosphocholine	72556-74-2	119298	HMDB0001565	C00588	1014	Pos Early	-4.06382	-1.29145	0.0046465	0.0578793	2.77237
phosphoenolpyruvate (PEP)	463	209	597	124535	Carbohydrate	Glycolysis, Gluconeogenesis, and Pyruvate Metabolism	1254	NAMED	DTBNBXWJWCWCIK-UHFFFAOYSA-N	O=P(O)(OC(C(O)=O)=C)O	phosphoenolpyruvate (PEP)	phosphoenolpyruvate (PEP)	10526-80-4	980	HMDB0000263	C00074	1005	Neg	0.691006	-2.88958	0.0044076	0.0578793	-3.58059
phosphoethanolamine (PE)	1026	209	1600	124589	Lipid	Phospholipid Metabolism	2255	NAMED	SUHOOTKUPISOBE-UHFFFAOYSA-N	NCCOP(O)(O)=O	phosphoethanolamine	phosphoethanolamine (PE)	1071-23-4	990	HMDB0000224	C00346	1015	Neg	-3.35471	-3.76522	0.549199	0.725095	-0.410509
phytosphingosine	469	402	1510	157932	Lipid	Sphingolipid Synthesis	3021	NAMED	AERBNCYCJBRYDG-KSZLIROESA-N	O[C@@H]([C@@H](O)[C@@H](N)CO)CCCCCCCCCCCCCC	phytosphingosine	phytosphingosine	554-62-1	21238683	HMDB0004610	C12144	122121	Pos Late	0.0430093	-1.63817	0.0118599	0.10455	-1.68118
pipecolate	1025	400	1444	155369	Amino Acid	Lysine Metabolism	133	NAMED	HXEACLLIILLPRG-UHFFFAOYSA-N	OC(C1NCCCC1)=O	pipecolate	pipecolate	4043-87-2		HMDB0000070			Pos Early	-1.17831	-2.54246	0.223244	0.442625	-1.36414
pregnenetriol sulfate*	100021103	209	62922	220778	Lipid	Pregnenolone Steroids	3280	NAMED	HIYOTPJZDPVBTL-HXOPQMAFSA-N	O[C@H]1C2=C[C@@H](OS(=O)(O)=O)CC[C@]2(C)C3CC[C@@]4(C)C(CCC4[C@H](O)C)C3C1	pregnenetriol sulfate*	pregnenetriol sulfate*					129671303	Neg	-2.81189	-2.97574	0.640587	0.795111	-0.163852
proline	480	400	1898	155455	Amino Acid	Urea cycle; Arginine and Proline Metabolism	502	NAMED	ONIBWKKTOPOVIA-UHFFFAOYSA-N	OC(C1CCCN1)=O	proline	proline	147-85-3	128566	HMDB0000162,HMDB0003411	C00148,C000763	8988,145742,614	Pos Early	-2.4984	-2.28734	0.829363	0.896651	0.211065
prolylhydroxyproline	100001167	400	35127	156146	Amino Acid	Urea cycle; Arginine and Proline Metabolism	522	NAMED	ONPXCLZMBSJLSP-ALKRTJFJSA-N	OC([C@H]1N(C([C@H]2NCCC2)=O)CC(O)C1)=O	pro-hydroxy-pro	prolylhydroxyproline	18684-24-7	9847785	HMDB0006695		11902893	Pos Early	-2.25571	-1.64634	0.180652	0.404351	0.609375
prolylproline	100003678	400	40731	156803	Peptide	Dipeptide	968	NAMED	RWCOTTLHDJWHRS-YUMQZZPRSA-N	O=[C@]([C@H]1NCCC1)N2CCC[C@H]2[C@](O)=O	prolylproline	prolylproline	20488-28-2	9797341	HMDB0011180		263469	Pos Early	-2.37692	-1.34339	0.261798	0.48147	1.03353
propionylcarnitine (C3)	100001162	400	32452	155955	Lipid	Fatty Acid Metabolism (also BCAA Metabolism)	1788	NAMED	UFAHZIUFPNSHSL-UHFFFAOYSA-N	[O-]C(CC(OC(CC)=O)C[N+](C)(C)C)=O	propionylcarnitine (C3)	propionylcarnitine (C3)	17298-37-2	96904	HMDB0000824	C03017	107738	Pos Early	-1.50174	-1.79003	0.250071	0.471351	-0.288289
pseudouridine	821	209	33442	125870	Nucleotide	Pyrimidine Metabolism, Uracil containing	4240	NAMED	PTJWIQPHWPFNBW-GBNDHIKLSA-N	O[C@]1([H])[C@@](O)([H])[C@](CO)([H])O[C@]1(C2=CNC(NC2=O)=O)[H]	pseudouridine	pseudouridine	1445-07-4	21403010	HMDB0000767	C02067	15047	Neg	-1.71077	-2.17364	0.0838737	0.300373	-0.462867
putrescine	49	400	1408	155357	Amino Acid	Polyamine Metabolism	545	NAMED	KIDHWZJUCRJVML-UHFFFAOYSA-N	NCCCCN	putrescine	putrescine	110-60-1	13837702	HMDB0001414	C00134	1045	Pos Early	-1.40516	-0.839643	0.184535	0.408257	0.565513
pyridoxal	491	209	1651	123217	Cofactors and Vitamins	Vitamin B6 Metabolism	4470	NAMED	RADKZDMFGJYCBB-UHFFFAOYSA-N	OC1=C(C)N=CC(CO)=C1C=O	pyridoxal	pyridoxal	65-22-5	1021	HMDB0001545	C00250	1050	Neg	-1.7486	-2.44602	0.231176	0.453644	-0.697421
pyridoxamine	568	400	2150	155464	Cofactors and Vitamins	Vitamin B6 Metabolism	4467	NAMED	NHZMQXZHNVQTQA-UHFFFAOYSA-N	NCC(C(O)=C(C)N=C1)=C1CO	pyridoxamine	pyridoxamine	58052-48-5	1023	HMDB0001431	C00534	1052	Pos Early	-1.18181	-2.35828	0.00495729	0.0604368	-1.17647
pyridoxate	100001121	209	31555	124697	Cofactors and Vitamins	Vitamin B6 Metabolism	4471	NAMED	HXACOUQIXZGNBF-UHFFFAOYSA-N	OC1=C(C(O)=O)C(CO)=CN=C1C	pyridoxate	pyridoxate	82-82-6	6467	HMDB0000017	C00847	6723	Neg	-1.92734	-1.70703	0.562666	0.737775	0.220303
pyridoxine (vitamin B6)	936	209	608	124787	Cofactors and Vitamins	Vitamin B6 Metabolism	4465	NAMED	LXNHXLLTXMVWPM-UHFFFAOYSA-N	OC1=C(C)N=CC(CO)=C1CO	pyridoxine (vitamin B6)	pyridoxine (vitamin B6)	58-56-0	1025	HMDB0000239	D08454	1054	Neg	-1.89799	-2.19755	0.532405	0.711601	-0.29956
pyroglutamylvaline	100001132	209	32394	125806	Peptide	Modified Peptides	1234	NAMED	DTSWLLBBGHRXQH-XPUUQOCRSA-N	O=C1CC[C@@H](C(N[C@@H](C(C)C)C(O)=O)=O)N1	pyroglutamylvaline	pyroglutamylvaline	21282-10-0	134331			152416	Neg	-1.32412	-1.05846	0.516984	0.706898	0.265665
pyruvate	823	305	48990	160586	Carbohydrate	Glycolysis, Gluconeogenesis, and Pyruvate Metabolism	1255	NAMED	LCTONWCANYUPML-UHFFFAOYSA-N	CC(C(O)=O)=O	pyruvate	pyruvate	127-17-3	96901	HMDB0000243	C00022	1060	Polar	-3.29807	-0.950062	0.0159889	0.117457	2.34801
quinolinate	182	400	1899	155456	Cofactors and Vitamins	Nicotinate and Nicotinamide Metabolism	4319	NAMED	GJAWHXHKYYXBSV-UHFFFAOYSA-N	OC(C(C=CC=N1)=C1C(O)=O)=O	quinolinate	quinolinate	89-00-9	1037	HMDB0000232	C03722	1066	Pos Early	-2.08936	-0.961874	0.247309	0.467683	1.12748
ribitol	100000406	305	15772	146492	Carbohydrate	Pentose Metabolism	1278	NAMED	HEBKCHPVOIAQTA-ZXFHETKHSA-N	OC[C@@H](O)[C@@H](O)[C@@H](O)CO	ribitol	ribitol	488-81-3	10254628	HMDB0002917,HMDB0001851,HMDB0000568,HMDB0000508	C00379,C01904,C00474,C00532	6912	Polar	-2.34939	-2.28327	0.930071	0.958508	0.0661213
ribonate	100001007	305	27731	147186	Carbohydrate	Pentose Metabolism	1279	NAMED	QXKAIJAYHKCRRA-BXXZVTAOSA-N	OC([C@H](O)[C@H](O)[C@H](O)CO)=O	ribonate	ribonate	5336-08-3	4574162	HMDB0000867	C01685	5460677	Polar	-2.68791	-0.40492	0.0723334	0.283884	2.283
ribose	914	305	1471	147709	Carbohydrate	Pentose Metabolism	1277	NAMED	PYMYPHUHKUWMLA-LMVFSUKVSA-N	O=C[C@@H]([C@@H]([C@@H](CO)O)O)O	ribose	ribose	50-69-1	4470639	HMDB0000283	C00121	5779	Polar	-1.92317	-2.59015	0.402099	0.618876	-0.66698
S-adenosylhomocysteine (SAH)	197	209	42382	124939	Amino Acid	Methionine, Cysteine, SAM and Taurine Metabolism	452	NAMED	ZJUKTBDSGOFHSH-UHFFFAOYSA-N	OC1C(N2C=NC3=C2N=CN=C3N)OC(CSCCC(N)C(O)=O)C1O	S-adenosylhomocysteine (SAH)	S-adenosylhomocysteine (SAH)	979-92-0	16788012	HMDB0000939	C00021	439155	Neg	-0.0883423	-1.78045	0.164013	0.386337	-1.69211
S-adenosylmethionine (SAM)	1263	400	15915	155605	Amino Acid	Methionine, Cysteine, SAM and Taurine Metabolism	451	NAMED	MEFKEPWMEQBLKI-YDBXVIPQSA-N	NC1=NC=NC2=C1N=CN2[C@@]3([H])[C@@](O)([H])[C@@](O)([H])[C@](C[S+](CCC(N)C([O-])=O)C)([H])O3	S-adenosylmethionine (SAM)	S-adenosylmethionine (SAM)	86867-01-8,24346-00-7,86867-0108		HMDB0001185	C00019	34755	Pos Early	-2.36742	-2.07201	0.655636	0.802734	0.295402
S-methylcysteine sulfoxide	100002927	400	43378	211502	Amino Acid	Methionine, Cysteine, SAM and Taurine Metabolism	464	NAMED	ZZLHPCSGGOGHFW-UHFFFAOYSA-N	NC(CS(C)=O)C(O)=O	S-methylcysteine sulfoxide	S-methylcysteine sulfoxide	6853-87-8	74136	HMDB0029432		82142	Pos Early	-2.78326	-1.85249	0.236903	0.460876	0.930766
salicylate	501	305	1515	164364	Xenobiotics	Drug - Topical Agents	5981	NAMED	YGSDEFSMJLZEOE-UHFFFAOYSA-N	OC1=C(C(O)=O)C=CC=C1	salicylate	salicylate	69-72-7	331	HMDB0001895	C00805	338	Polar	-2.04926	-2.68112	0.555559	0.730127	-0.631858
sebacate (C10-DC)	100001211	209	32398	125812	Lipid	Fatty Acid, Dicarboxylate	1698	NAMED	CXMXRPHRNRROMY-UHFFFAOYSA-N	OC(CCCCCCCCC(O)=O)=O	sebacate (C10-DC)	sebacate (C10-DC)	111-20-6	5004	HMDB0000792	C08277	5192	Neg	-3.33243	-2.27931	0.0943302	0.316557	1.05312
sedoheptulose	100002619	305	53237	179411	Carbohydrate	Pentose Metabolism	1304	NAMED	HSNZZMHEPUFJNZ-SHUUEZRQSA-N	OCC([C@@H](O)[C@H](O)[C@H](O)[C@H](O)CO)=O	sedoheptulose	sedoheptulose	3019-74-7	4573620	HMDB0003219	C02076	5459879	Polar	-2.75612	-1.59725	0.285231	0.50915	1.15888
serine	503	400	1648	155437	Amino Acid	Glycine, Serine and Threonine Metabolism	10	NAMED	MTCFGRXMJLQNBG-REOHCLBHSA-N	OC([C@@H](N)CO)=O	serine	serine	56-45-1	5736	HMDB0000187	C00065	5951	Pos Early	-2.03846	-0.364372	0.0116247	0.104078	1.67409
serotonin	504	400	2342	155468	Amino Acid	Tryptophan Metabolism	292	NAMED	QZAYGJVTTNCVMB-UHFFFAOYSA-N	NCCC1=CNC(C=C2)=C1C=C2O	serotonin	serotonin	153-98-0	5013	HMDB0000259	C00780	5202	Pos Early	-0.912852	-1.39056	0.265872	0.484003	-0.477712
spermidine	50	400	485	155305	Amino Acid	Polyamine Metabolism	553	NAMED	ATHGHQPFGPMSJY-UHFFFAOYSA-N	NCCCCNCCCN	spermidine	spermidine	124-20-9	1071	HMDB0001257	C00315	1102	Pos Early	-1.60102	-2.04053	0.472262	0.680609	-0.439513
spermine	507	400	603	155336	Amino Acid	Polyamine Metabolism	560	NAMED	PFNFFQXMRSDOHW-UHFFFAOYSA-N	NCCCNCCCCNCCCN	spermine	spermine	71-44-3	1072	HMDB0001256	C00750	1103	Pos Early	-0.789314	-2.65377	0.000292706	0.0161827	-1.86445
sphingadienine	100015643	402	57426	211079	Lipid	Sphingolipid Synthesis	3020	NAMED	KWDXKYNWAKMLKK-YQMRQDNGSA-N	OC(/C=C/CCCCCCCC/C=C\CCC)C(CO)N([H])[H]	sphingadienine	sphingadienine	25696-03-1	4952479			6449795	Pos Late	-1.86404	-1.7097	0.798162	0.882909	0.154346
sphinganine	313	402	17769	158166	Lipid	Sphingolipid Synthesis	3018	NAMED	OTKJDMGTUTTYMP-UHFFFAOYSA-N	CCCCCCCCCCCCCCCC(C(CO)N)O	sphinganine	sphinganine	3102-56-5	3014	HMDB0000269	C00836	3126	Pos Late	-1.98174	-0.928223	0.0876473	0.305475	1.05351
sphingomyelin (d17:1/16:0, d18:1/15:0, d16:1/17:0)*	100006314	402	52433	164557	Lipid	Sphingomyelins	3134	NAMED	LQINJRUGTUOHGS-YPDYIYJKSA-N	CCCCCCCCCCCCC/C=C/[C@@H](O)[C@@H](NC(CCCCCCCCCCCCCC)=O)COP([O-])(OCC[N+](C)(C)C)=O	sphingomyelin (d17:1/16:0, d18:1/15:0, d16:1/17:0)*	sphingomyelin (d17:1/16:0, d18:1/15:0, d16:1/17:0)*	121999-58-4	28532779	HMDB0240617,HMDB0240608			Pos Late	-1.93642	-2.382	0.0006406	0.0244709	-0.445585
sphingomyelin (d18:0/18:0, d19:0/17:0)*	100009027	402	57473	211136	Lipid	Dihydrosphingomyelins	3120	NAMED	JCELSEVNSMXGKA-IOLBBIBUSA-N	[H][C@](NC(CCCCCCCCCCCCCCCCC)=O)(COP(OCC[N+](C)(C)C)([O-])=O)[C@@](O)([H])CCCCCCCCCCCCCCC	sphingomyelin (d18:0/18:0, d19:0/17:0)*	sphingomyelin (d18:0/18:0, d19:0/17:0)*		24846878	HMDB0012087		44260130	Pos Late	-2.773	-0.451178	0.00389263	0.0531065	2.32183
sphingomyelin (d18:0/20:0, d16:0/22:0)*	100015786	402	57476	211139	Lipid	Dihydrosphingomyelins	3121	NAMED	UGRZESKDAPEULH-ACEXITHZSA-N	CCCCCCCCCCCCCCC[C@@H](O)[C@@H](NC(CCCCCCCCCCCCCCCCCCC)=O)COP([O-])(OCC[N+](C)(C)C)=O	sphingomyelin (d18:0/20:0, d16:0/22:0)*	sphingomyelin (d18:0/20:0, d16:0/22:0)*			HMDB0012090			Pos Late	-2.91864	-2.47812	0.594126	0.763305	0.440517
sphingomyelin (d18:1/14:0, d16:1/16:0)*	100004328	402	42463	164531	Lipid	Sphingomyelins	3132	NAMED	KYICBZWZQPCUMO-PSALXKTOSA-N	CCCCCCCCCCCCCC(N[C@@](COP([O-])(OCC[N+](C)(C)C)=O)([C@](O)(/C=C/CCCCCCCCCCCCC)[H])[H])=O	sphingomyelin (d18:1/14:0, d16:1/16:0)*	sphingomyelin (d18:1/14:0, d16:1/16:0)*		9608732	HMDB0012097		11433862	Pos Late	-2.15882	-1.59902	0.00590695	0.0695212	0.559802
sphingomyelin (d18:1/17:0, d17:1/18:0, d19:1/16:0)	100008920	402	52615	165347	Lipid	Sphingomyelins	3137	NAMED	YMQZQHIESOAPQH-JXGHDCMNSA-N	O=C(N[C@@]([C@]([H])(O)/C=C/CCCCCCCCCCCCC)([H])COP([O-])(OCC[N+](C)(C)C)=O)CCCCCCCCCCCCCCCC	sphingomyelin (d18:1/17:0, d17:1/18:0, d19:1/16:0)	sphingomyelin (d18:1/17:0, d17:1/18:0, d19:1/16:0)	121999-64-2		HMDB0240620,HMDB0240609,HMDB0240622		46891763	Pos Late	-2.14592	-1.43955	0.0560475	0.254883	0.706364
sphingomyelin (d18:1/18:1, d18:2/18:0)	100002106	402	37529	164200	Lipid	Sphingomyelins	3138	NAMED	NBEADXWAAWCCDG-QDDWGVBQSA-N	O=C(CCCCCCC/C=C\CCCCCCCC)N[C@@](COP([O-])(OCC[N+](C)(C)C)=O)([C@](O)(/C=C/CCCCCCCCCCCCC)[H])[H]	sphingomyelin (d18:1/18:1, d18:2/18:0)	sphingomyelin (d18:1/18:1, d18:2/18:0)	108392-10-5	4947837	HMDB0012101		6443882	Pos Late	-2.35675	-1.75741	0.120433	0.331666	0.599335
sphingomyelin (d18:1/19:0, d19:1/18:0)*	100015787	402	57475	211138	Lipid	Sphingomyelins	3139	NAMED	HAFQHLHNPJDAGB-MAJDXUCPSA-N	CCCCCCCCCCCCCCCCCCC(N[C@H]([C@H](O)/C=C/CCCCCCCCCCCCC)COP([O-])(OCC[N+](C)(C)C)=O)=O	sphingomyelin (d18:1/19:0, d19:1/18:0)*	sphingomyelin (d18:1/19:0, d19:1/18:0)*						Pos Late	-2.04107	-1.03048	0.209088	0.428824	1.01059
sphingomyelin (d18:1/20:0, d16:1/22:0)*	100006290	402	48490	164042	Lipid	Sphingomyelins	3140	NAMED	AADLTHQNYQJHQV-SVLGDMRNSA-N	CCCCCCCCCCCCC/C=C/[C@@H](O)[C@@H](NC(CCCCCCCCCCCCCCCCCCC)=O)COP([O-])(OCC[N+](C)(C)C)=O	sphingomyelin (d18:1/20:0, d16:1/22:0)*	sphingomyelin (d18:1/20:0, d16:1/22:0)*		23113477	HMDB0012102		44260124	Pos Late	-1.18335	-0.863661	0.53989	0.714451	0.319689
sphingomyelin (d18:1/20:1, d18:2/20:0)*	100006292	402	48491	164534	Lipid	Sphingomyelins	3141	NAMED	MDRFMTLYKHBJTF-YECRPIIFSA-N	CCCCCCCCCCCCC/C=C/[C@@H](O)[C@@H](NC(CCCCCCCCC/C=C/CCCCCCCC)=O)COP([O-])(OCC[N+](C)(C)C)=O	sphingomyelin (d18:1/20:1, d18:2/20:0)*	sphingomyelin (d18:1/20:1, d18:2/20:0)*	222403-67-0		HMDB0240610,HMDB0240632			Pos Late	-1.97957	-0.788849	0.0957088	0.316557	1.19072
sphingomyelin (d18:1/21:0, d17:1/22:0, d16:1/23:0)*	100009025	402	52495	165187	Lipid	Sphingomyelins	3143	NAMED	YXSZOBWVQJIWNE-QVDCKBILSA-N	[H][C@](NC(CCCCCCCCCCCCCCCCCCCC)=O)(COP(OCC[N+](C)(C)C)([O-])=O)[C@@](O)([H])/C=C/CCCCCCCCCCCCC	sphingomyelin (d18:1/21:0, d17:1/22:0, d16:1/23:0)*	sphingomyelin (d18:1/21:0, d17:1/22:0, d16:1/23:0)*			HMDB0240619,HMDB0240611,HMDB0240621			Pos Late	-0.925484	-1.35908	0.481136	0.685946	-0.433594
sphingomyelin (d18:1/22:1, d18:2/22:0, d16:1/24:1)*	100006295	402	48493	164535	Lipid	Sphingomyelins	3145	NAMED	VBFKEZGCUWHGSK-ADSSWVSQSA-N	CCCCCCCCCCCCC/C=C/[C@@H](O)[C@@H](NC(CCCCCCCCCCC/C=C\CCCCCCCC)=O)COP([O-])(OCC[N+](C)(C)C)=O	sphingomyelin (d18:1/22:1, d18:2/22:0, d16:1/24:1)*	sphingomyelin (d18:1/22:1, d18:2/22:0, d16:1/24:1)*		29368329	HMDB0012104			Pos Late	-1.11477	-1.23714	0.822602	0.891683	-0.122378
sphingomyelin (d18:1/22:2, d18:2/22:1, d16:1/24:2)*	100006296	402	57477	211140	Lipid	Sphingomyelins	3146	NAMED	BBJBWENPFZYXKM-CUYAXJSGSA-N	CCCCCCCCCCCCC/C=C/[C@@H](O)[C@@H](NC(CCCCCCCCCCC/C=C/C/C=C/CCCCC)=O)COP([O-])(OCC[N+](C)(C)C)=O	sphingomyelin (d18:1/22:2, d18:2/22:1, d16:1/24:2)*	sphingomyelin (d18:1/22:2, d18:2/22:1, d16:1/24:2)*			HMDB0240670,HMDB0240672,HMDB0240669			Pos Late	-1.1202	-0.233525	0.116036	0.329151	0.886673
sphingomyelin (d18:1/24:1, d18:2/24:0)*	100005986	402	47153	164529	Lipid	Sphingomyelins	3148	NAMED	WKZHECFHXLTOLJ-QYKFWSDSSA-N	O[C@H](/C=C/CCCCCCCCCCCCC)[C@H](CO[P](OCC[N+](C)(C)C)([O-])=O)NC(CCCCCCCCCCCCC/C=C\CCCCCCCC)=O	sphingomyelin (d18:1/24:1, d18:2/24:0)*	sphingomyelin (d18:1/24:1, d18:2/24:0)*	94359-13-4	24846874	HMDB0012107		44260126	Pos Late	-1.07618	-2.83622	0.0212626	0.135372	-1.76004
sphingomyelin (d18:2/14:0, d18:1/14:1)*	100005985	402	47154	164532	Lipid	Sphingomyelins	3133	NAMED	SOWIKWJDPCEPOJ-IOBWIPHESA-N	CCCC/C=C/CCCCCCCC(N[C@@](COP([O-])(OCC[N+](C)(C)C)=O)([C@](O)(/C=C/CCCCCCCCCCCCC)[H])[H])=O	sphingomyelin (d18:2/14:0, d18:1/14:1)*	sphingomyelin (d18:2/14:0, d18:1/14:1)*			HMDB0240637,HMDB0240612			Pos Late	-2.82625	-1.3139	0.00188708	0.0386176	1.51235
sphingomyelin (d18:2/16:0, d18:1/16:1)*	100004329	402	42459	161023	Lipid	Sphingomyelins	3136	NAMED	IWHLTJGDYLJQSH-FLPFCPAFSA-N	CCCCC/C=C/CCCCCCCCC(N[C@@](COP([O-])(OCC[N+](C)(C)C)=O)([C@](O)(/C=C/CCCCCCCCCCCCC)[H])[H])=O	sphingomyelin (d18:2/16:0, d18:1/16:1)*	sphingomyelin (d18:2/16:0, d18:1/16:1)*			HMDB0240638,HMDB0240613			Pos Late	-2.3996	-2.79557	0.102492	0.317733	-0.395971
sphingomyelin (d18:2/18:1)*	100015788	402	57474	211137	Lipid	Sphingomyelins	3128	NAMED	YMTVMVYOUDDTQJ-UOMMIRHQSA-N	[H][C@](NC(CCCCCCC/C=C\CCCCCCCC)=O)(COP(OCC[N+](C)(C)C)([O-])=O)[C@@](O)([H])/C=C/CCCCCCCC/C=C\CCC	sphingomyelin (d18:2/18:1)*	sphingomyelin (d18:2/18:1)*			HMDB0001348		52931155	Pos Late	-2.8144	-2.1342	0.210281	0.428824	0.680195
sphingomyelin (d18:2/23:0, d18:1/23:1, d17:1/24:1)*	100008956	402	52435	164559	Lipid	Sphingomyelins	3147	NAMED	JBDGKEXQKCCQFK-JWQIMADESA-N	[H][C@](NC(CCCCCCCCCCCCCCCCCCCCCC)=O)(COP(OCC[N+](C)(C)C)([O-])=O)[C@@](O)([H])/C=C/CCCCCCCC/C=C\CCC	sphingomyelin (d18:2/23:0, d18:1/23:1, d17:1/24:1)*	sphingomyelin (d18:2/23:0, d18:1/23:1, d17:1/24:1)*			HMDB0240634,HMDB0011696,HMDB0240614		134757653	Pos Late	-1.36385	-2.073	0.199853	0.425708	-0.709147
sphingomyelin (d18:2/23:1)*	100015791	402	57482	211145	Lipid	Sphingomyelins	3129	NAMED	FEKSRDMVIULIDJ-SQPFVDNVSA-N	CCC/C=C/CCCCCCCC/C=C/[C@@H](O)[C@@H](NC(CCCCCCCCCCCCCCCCC/C=C/CCC)=O)COP([O-])(OCC[N+](C)(C)C)=O	sphingomyelin (d18:2/23:1)*	sphingomyelin (d18:2/23:1)*			HMDB0240668			Pos Late	-1.91088	-1.61626	0.642141	0.795111	0.294611
sphingomyelin (d18:2/24:1, d18:1/24:2)*	100008957	402	52437	164561	Lipid	Sphingomyelins	3149	NAMED	TXFLWJQVQCDUDZ-BRUGZULGSA-N	[H][C@](NC(CCCCCCCCCCCCC/C=C\CCCCCCCC)=O)(COP(OCC[N+](C)(C)C)([O-])=O)[C@@](O)([H])/C=C/CCCCCCCC/C=C\CCC	sphingomyelin (d18:2/24:1, d18:1/24:2)*	sphingomyelin (d18:2/24:1, d18:1/24:2)*			HMDB0240636,HMDB0240615		85336023	Pos Late	-1.84754	-2.59585	0.179727	0.404146	-0.748306
sphingosine	297	402	17747	158164	Lipid	Sphingosines	3178	NAMED	WWUZIQQURGPMPG-CCEZHUSRSA-N	CCCCCCCCCCCCC/C=C/C(C(CO)N)O	sphingosine	sphingosine	123-78-4	4510275	HMDB0000252	C00319	5280335	Pos Late	-1.68517	-1.88597	0.635314	0.794835	-0.200801
stachydrine	100001296	400	34384	156088	Xenobiotics	Food Component/Plant	5085	NAMED	CMUNUTVVOOHQPW-LURJTMIESA-N	C[N+]1(C)[C@H]([C@@]([O-])=O)CCC1	stachydrine	stachydrine	4136-37-2	103115	HMDB0004827	C10172	115244	Pos Early	-2.81074	-2.13902	0.742537	0.871019	0.671719
stearoyl-arachidonoyl-glycerol (18:0/20:4) [1]*	100010949	402	57450	211104	Lipid	Diacylglycerol	2955	NAMED	NSXLMTYRMFVYNT-IOLLQWDPSA-N	CCCCCCCCCCCCCCCCCC(OCC(OC(CCC/C=C/C/C=C/C/C=C/C/C=C/CCCCC)=O)CO)=O	stearoyl-arachidonoyl-glycerol (18:0/20:4) [1]*	stearoyl-arachidonoyl-glycerol (18:0/20:4) [1]*			HMDB0007170	C00165	6438587	Pos Late	0.834397	-0.967653	0.222359	0.442402	-1.80205
stearoyl-arachidonoyl-glycerol (18:0/20:4) [2]*	100010950	402	57449	211103	Lipid	Diacylglycerol	2956	NAMED	NSXLMTYRMFVYNT-IOLLQWDPSA-N	CCCCCCCCCCCCCCCCCC(OCC(CO)OC(CCC/C=C/C/C=C/C/C=C/C/C=C/CCCCC)=O)=O	stearoyl-arachidonoyl-glycerol (18:0/20:4) [2]*	stearoyl-arachidonoyl-glycerol (18:0/20:4) [2]*			HMDB0007170		6438587	Pos Late	0.346983	-0.986604	0.32458	0.543814	-1.33359
stearoyl-docosahexaenoyl-glycerol (18:0/22:6) [1]*	100015616	402	57387	210930	Lipid	Diacylglycerol	2961	NAMED	LBDXVTOFXXDOGH-MCULNMDYSA-N	CCCCCCCCCCCCCCCCCC(OCC(OC(CC/C=C/C/C=C/C/C=C/C/C=C/C/C=C/C/C=C/CC)=O)CO)=O	stearoyl-docosahexaenoyl-glycerol (18:0/22:6) [1]*	stearoyl-docosahexaenoyl-glycerol (18:0/22:6) [1]*			HMDB0056061			Pos Late	0.545258	-1.56052	0.204956	0.428612	-2.10577
stearoyl-docosahexaenoyl-glycerol (18:0/22:6) [2]*	100015617	402	57368	210895	Lipid	Diacylglycerol	2962	NAMED	LBDXVTOFXXDOGH-MCULNMDYSA-N	CCCCCCCCCCCCCCCCCC(OCC(OC(CC/C=C/C/C=C/C/C=C/C/C=C/C/C=C/C/C=C/CC)=O)CO)=O	stearoyl-docosahexaenoyl-glycerol (18:0/22:6) [2]*	stearoyl-docosahexaenoyl-glycerol (18:0/22:6) [2]*						Pos Late	0.622317	-1.21374	0.196414	0.421519	-1.83606
stearoyl sphingomyelin (d18:1/18:0)	1538	402	19503	164530	Lipid	Sphingomyelins	3124	NAMED	LKQLRGMMMAHREN-YJFXYUILSA-N	CCCCCCCCCCCCCCCCCC(N[C@@](COP([O-])(OCC[N+](C)(C)C)=O)([C@](O)(/C=C/CCCCCCCCCCCCC)[H])[H])=O	stearoyl sphingomyelin (d18:1/18:0)	stearoyl sphingomyelin (d18:1/18:0)	85187-10-6,85187-10-6	4956085	HMDB0001348	C00550	6453725	Pos Late	-2.05886	-1.74316	0.449158	0.659431	0.315703
stearoylcarnitine (C18)	100001391	402	34409	158657	Lipid	Fatty Acid Metabolism (Acyl Carnitine, Long Chain Saturated)	1883	NAMED	FNPHNLNTJNMAEE-HSZRJFAPSA-N	[O-]C(C[C@@H](OC(CCCCCCCCCCCCCCCCC)=O)C[N+](C)(C)C)=O	stearoylcarnitine (C18)	stearoylcarnitine (C18)	18822-91-8	21233653	HMDB0000848		3006797	Pos Late	-2.57237	-2.73117	0.76007	0.87426	-0.158799
streptomycin	100002993	400	39872	156656	Xenobiotics	Drug - Antibiotic	5475	NAMED	UCSJYZPVAKXKNQ-APUVXCOVSA-N	O[C@H]1[C@H](O)[C@@H](CO)O[C@H](O[C@H]2[C@](O)([C@]([H])=O)[C@@H](C)O[C@@H]2O[C@H]3[C@H](O)[C@@H](O)[C@H](/N=C(N)/N)[C@@H](O)[C@@H]3/N=C(N)/N)[C@@H]1NC	streptomycin	streptomycin	3810-74-0	5777	HMDB0015214	C00413	19649	Pos Early	-1.35495	-1.33328	0.9759	0.98449	0.0216764
succinate	252	305	1437	147106	Energy	TCA Cycle	1465	NAMED	KDYFGRWQOYBRFD-UHFFFAOYSA-N	OC(CCC(O)=O)=O	succinate	succinate	110-15-6	1078	HMDB0000254	C00042	1110	Polar	-3.61874	-2.43045	0.468776	0.680022	1.1883
sulfate*	100002528	209	46960	148213	Xenobiotics	Chemical	6109	NAMED	QAOWNCQODCNURD-UHFFFAOYSA-N	OS(O)(=O)=O	sulfate*	sulfate*	14808-79-8	1086	HMDB01448	C00059	5152822	Neg	-0.257987	-0.877334	0.519379	0.706898	-0.619347
taurine	512	209	2125	124601	Amino Acid	Methionine, Cysteine, SAM and Taurine Metabolism	477	NAMED	XOAAWQZATWQOTB-UHFFFAOYSA-N	NCCS(=O)(O)=O	taurine	taurine	107-35-7	1091	HMDB0000251	C00245	1123	Neg	-3.7935	-0.17152	0.000288099	0.0161827	3.62198
taurochenodeoxycholate	1629	209	18494	124667	Lipid	Primary Bile Acid Metabolism	3481	NAMED	BHTRKEVKTKCXOH-BJLOMENOSA-N	C[C@@]12[C@@]([H])(CC[C@@]2([C@@H](CCC(NCCS(O)(=O)=O)=O)C)[H])[C@@]([C@@H](C[C@]3([H])C[C@H](O)CC4)O)([H])[C@]([C@]34C)([H])CC1	taurochenodeoxycholate	taurochenodeoxycholate	6009-98-9	343282	HMDB0000951	C05465	387316	Neg	-2.52025	-1.98999	0.127642	0.343374	0.530254
taurocholate	1648	209	18497	125762	Lipid	Primary Bile Acid Metabolism	3474	NAMED	WBWWGRHZICKQGZ-HGVCTONRSA-N	C[C@@]12[C@@]([H])(CC[C@]2([H])[C@@H](CCC(NCCS(O)(=O)=O)=O)C)[C@@]([C@H](O)C[C@@]3([H])[C@@]4(CC[C@@H](O)C3)C)([H])[C@@]4([H])C[C@@H]1O	taurocholate	taurocholate	145-42-6		HMDB0000036	C05122	6675,46783527	Neg	-2.15771	-1.74246	0.174443	0.397304	0.415253
taurolithocholate	100001065	209	31889	125784	Lipid	Secondary Bile Acid Metabolism	3520	NAMED	QBYUNVOYXHFVKC-OQHFDXPESA-N	C[C@]1(CC2)[C@](CC[C@@H]1[C@H](C)CCC(NCCS(O)(=O)=O)=O)([H])[C@@](CC3)([H])[C@]2([H])[C@](CC4)(C)[C@]3([H])C[C@@H]4O	taurolithocholate	taurolithocholate	516-90-5	10150	HMDB0000722	C02592	439763	Neg	-2.22087	-1.92373	0.397554	0.614505	0.29714
tetradecanedioate (C14)	100001613	209	35669	128271	Lipid	Fatty Acid, Dicarboxylate	1708	NAMED	HQHCYKULIHKCEB-UHFFFAOYSA-N	O=C(O)CCCCCCCCCCCCC(O)=O	tetradecanedioate (C14-DC)	tetradecanedioate (C14)	821-38-5	12630	HMDB0000872		13185	Neg	-2.26093	-2.34845	0.822182	0.891683	-0.0875197
thiamin (vitamin B1)	873	400	5341	155495	Cofactors and Vitamins	Thiamine Metabolism	4440	NAMED	OHQKBYLHTFYNQF-UHFFFAOYSA-N	NC1=C(C[N+]2=CSC(CC[O-])=C2C)C=NC(C)=N1	thiamin (vitamin B1)	thiamin (vitamin B1)	59-43-8		HMDB0000235	DG00125,C00378,D08580	1130	Pos Early	-1.13469	-1.26251	0.773725	0.87559	-0.127818
thiamin diphosphate	522	209	35670	128273	Cofactors and Vitamins	Thiamine Metabolism	4442	NAMED	AYEKOFBPNLCAJY-UHFFFAOYSA-N	CC1=NC=C(C(N)=N1)C[N+]2=CSC(CCOP(OP(O)([O-])=O)(O)=O)=C2C	thiamin diphosphate	thiamin diphosphate	154-87-0	8715	HMDB0001372	C00068	1132	Neg	-2.08428	-3.06863	0.135028	0.351524	-0.984352
thioproline	100009232	400	53231	179281	Xenobiotics	Chemical	6262	NAMED	DZLNHFMRPBPULJ-VKHMYHEASA-N	O=C(O)[C@]1(NCSC1)[H]	thioproline	thioproline	34592-47-4	84120	HMDB0062164		93176	Pos Early	-2.22971	-1.02335	0.136193	0.351524	1.20637
threonate	100001022	305	27738	146524	Cofactors and Vitamins	Ascorbate and Aldarate Metabolism	4373	NAMED	JPIJQSOTBSSVTP-UHFFFAOYSA-N	O=C(O)C(O)([H])C([H])(O)CO	threonate	threonate	70753-61-6	133224	HMDB0062620,HMDB0000943	C01620	151152,5460407	Polar	-2.85568	-0.553722	0.15755	0.382527	2.30196
threonine	564	209	1284	123197	Amino Acid	Glycine, Serine and Threonine Metabolism	17	NAMED	AYFVYJQAPQTCCC-GBXIJSLDSA-N	N[C@H](C(O)=O)[C@H](O)C	threonine	threonine	72-19-5	6051	HMDB0000167	C00188	6288	Neg	-2.79281	-1.36162	0.0031909	0.0486775	1.43119
thymidine	872	209	2183	124827	Nucleotide	Pyrimidine Metabolism, Thymine containing	4293	NAMED	IQFYYKKMVGJFEH-XLPZGREQSA-N	O=C(NC(C(C)=C1)=O)N1[C@]2([C@@]([C@@]([C@@](CO)(O2)[H])(O)[H])([H])[H])[H]	thymidine	thymidine	50-89-5	5585	HMDB0000273	C00214	5789	Neg	0.158004	-2.19071	0.000246247	0.0161827	-2.34871
thymine	882	305	604	146420	Nucleotide	Pyrimidine Metabolism, Thymine containing	4296	NAMED	RWQNBRDOKXIBIV-UHFFFAOYSA-N	O=C1C(C)=CNC(N1)=O	thymine	thymine	65-71-4	1103	HMDB0000262	C00178	1135	Polar	-0.853549	-3.03602	0.00459089	0.0578793	-2.18248
trans-urocanate	537	400	607	155340	Amino Acid	Histidine Metabolism	80	NAMED	LOIYMIARKYCTBW-OWOJBTEDSA-N	O=C(O)/C=C/C1=CNC=N1	trans-urocanate	trans-urocanate	104-98-3	643824	HMDB0000301	C00785	736715	Pos Early	-1.90652	-0.722557	0.244752	0.465551	1.18396
tricosanoyl sphingomyelin (d18:1/23:0)*	100008955	402	52436	164560	Lipid	Sphingomyelins	3126	NAMED	SXZWBNWTCVLZJN-NMIJJABPSA-N	[H][C@](NC(CCCCCCCCCCCCCCCCCCCCCC)=O)(COP(OCC[N+](C)(C)C)([O-])=O)[C@@](O)([H])/C=C/CCCCCCCCCCCCC	tricosanoyl sphingomyelin (d18:1/23:0)*	tricosanoyl sphingomyelin (d18:1/23:0)*			HMDB0012105			Pos Late	-1.59159	-2.66625	0.121758	0.331666	-1.07467
trigonelline (N'-methylnicotinate)	100001092	400	32401	155930	Cofactors and Vitamins	Nicotinate and Nicotinamide Metabolism	4341	NAMED	WWNNZCOKKKDOPX-UHFFFAOYSA-N	C[N+]1=CC(C([O-])=O)=CC=C1	trigonelline (N'-methylnicotinate)	trigonelline (N'-methylnicotinate)	535-83-1	5369	HMDB0000875	C01004	5570	Pos Early	-3.93951	-3.28292	0.58951	0.760786	0.656591
trimethylamine N-oxide	100003397	400	40406	156717	Lipid	Phospholipid Metabolism	2260	NAMED	UYPYRKYUKCHHIB-UHFFFAOYSA-N	C[N+](C)([O-])C	trimethylamine N-oxide	trimethylamine N-oxide	1184-78-7	1113	HMDB0000925	C01104	1145	Pos Early	-1.33262	-1.43966	0.761354	0.87426	-0.107043
tryptophan	565	400	54	155294	Amino Acid	Tryptophan Metabolism	259	NAMED	QIVBCDIJIAJPQS-VIFPVBQESA-N	O=C(O)[C@@H](N)CC1=CNC2=C1C=CC=C2	tryptophan	tryptophan	73-22-3	6066	HMDB0000929	C00078	6305	Pos Early	-2.15632	-1.71289	0.533531	0.711601	0.443428
tyrosine	815	400	1299	155353	Amino Acid	Tyrosine Metabolism	167	NAMED	OUYCCCASQSFEME-QMMMGPOBSA-N	N[C@@H](CC1=CC=C(O)C=C1)C(O)=O	tyrosine	tyrosine	60-18-4	5833	HMDB0000158	C00082	6057	Pos Early	-2.27863	-0.854706	0.00910465	0.0938562	1.42393
UDP-glucuronate	1097	209	2763	125997	Carbohydrate	Nucleotide Sugar	1401	NAMED	HDYANYHVCAPMJV-UHFFFAOYSA-N	OC1C(N(C=CC2=O)C(N2)=O)OC(COP(OP(OC(C(C(O)C3O)O)OC3C(O)=O)(O)=O)(O)=O)C1O	UDP-glucuronate	UDP-glucuronate	28053-08-9,63700-19-6	16522	HMDB0000935	C00167	17473	Neg	-2.87421	-3.30499	0.613462	0.775969	-0.430779
uracil	825	305	605	146422	Nucleotide	Pyrimidine Metabolism, Uracil containing	4239	NAMED	ISAKRJDGNUQOIC-UHFFFAOYSA-N	O=C(NC=C1)NC1=O	uracil	uracil	66-22-8	1141	HMDB0000300	C00106	1174	Polar	-1.9689	-1.71908	0.430502	0.645416	0.24982
urate	1134	209	1604	124593	Nucleotide	Purine Metabolism, (Hypo)Xanthine/Inosine containing	4150	NAMED	LEHOTFFKMJEONL-UHFFFAOYSA-N	O=C1NC(NC(NC2=O)=O)=C2N1	urate	urate	120K5305,69-93-2		HMDB0000289	C00366	1175	Neg	-1.56483	-1.34108	0.607023	0.774665	0.223749
urea	533	400	1670	155443	Amino Acid	Urea cycle; Arginine and Proline Metabolism	492	NAMED	XSQUKJJJFZCRTK-UHFFFAOYSA-N	O=C(N)N	urea	urea	57-13-6	1143	HMDB0000294	C00086	1176	Pos Early	-1.64287	-1.64344	0.99934	0.99934	-0.000568993
uridine	535	209	606	123185	Nucleotide	Pyrimidine Metabolism, Uracil containing	4238	NAMED	DRTQHJPVMGBUCF-UHFFFAOYSA-N	OC1C(N(C=CC2=O)C(N2)=O)OC(CO)C1O	uridine	uridine	58-96-8	5807	HMDB0000296	C00299	6029	Neg	-1.08476	-0.590485	0.642171	0.795111	0.494277
uridine-2',3'-cyclic monophosphate	75	209	37137	127657	Nucleotide	Pyrimidine Metabolism, Uracil containing	4237	NAMED	HWDMHJDYMFRXOX-UHFFFAOYSA-N	OCC1OC(N2C=CC(NC2=O)=O)C3OP(O)(OC13)=O	uridine-2',3'-cyclic monophosphate	uridine-2',3'-cyclic monophosphate	40632-52-8	3824355	HMDB0011640	C02355	439715	Neg	-1.80261	-2.14292	0.684721	0.822526	-0.340305
uridine 5'-diphosphate (UDP)	870	209	5345	124835	Nucleotide	Pyrimidine Metabolism, Uracil containing	4232	NAMED	XCCTYIAWTASOJW-UHFFFAOYSA-N	OC1C(N(C=CC2=O)C(N2)=O)OC(COP(OP(O)(O)=O)(O)=O)C1O	uridine 5'-diphosphate (UDP)	uridine 5'-diphosphate (UDP)	21931-53-3	5809	HMDB0000295	C00015	6031	Neg	-3.27406	-4.58085	0.0738339	0.285857	-1.30679
uridine 5'-triphosphate (UTP)	871	209	33448	126085	Nucleotide	Pyrimidine Metabolism, Uracil containing	4231	NAMED	PGAVKCOVUIYSFO-XVFCMESISA-N	O[C@]1([H])[C@@](O)([H])[C@](COP(O)(OP(O)(OP(O)(O)=O)=O)=O)([H])O[C@]1(N(C=C2)C(NC2=O)=O)[H]	uridine 5'-triphosphate (UTP)	uridine 5'-triphosphate (UTP)	19817-92-6	5903	HMDB0000285	C00075	6133	Neg	-3.50462	-3.88814	0.681857	0.820806	-0.383527
valine	566	400	1649	155438	Amino Acid	Leucine, Isoleucine and Valine Metabolism	421	NAMED	KZSNJWFQEVHDMF-BYPYZUCNSA-N	N[C@H](C(O)=O)C(C)C	valine	valine	72-18-4	6050	HMDB0000883	C00183	6287	Pos Early	-1.7997	-1.6475	0.578121	0.754586	0.152199
valylglutamine	100003640	209	42079	143933	Peptide	Dipeptide	1048	NAMED	XXDVDTMEVBYRPK-UHFFFAOYSA-N	O=C(C(C(C)C)N)NC(CCC(N)=O)C(O)=O	valylglutamine	valylglutamine	42854-54-6	4419671	HMDB0029125		5253209	Neg	-2.48471	-0.832082	0.113455	0.329013	1.65263
valylglycine	100003641	209	40475	143011	Peptide	Dipeptide	1049	NAMED	IOUPEELXVYPCPG-UHFFFAOYSA-N	O=C(C(C(C)C)N)NCC(O)=O	valylglycine	valylglycine	686-43-1	120256	HMDB0029127		136487	Neg	-2.78621	0.468412	0.00148232	0.0386077	3.25462
valylleucine	100003210	209	39994	142917	Peptide	Dipeptide	1052	NAMED	XCTHZFGSVQBHBW-UHFFFAOYSA-N	O=C(C(C(C)C)N)NC(CC(C)C)C(O)=O	valylleucine	valylleucine	22906-55-4	312586	HMDB0029131		352039	Neg	-0.936372	0.91551	0.160967	0.385592	1.85188
vanillactate	100006129	209	54910	208290	Amino Acid	Tyrosine Metabolism	206	NAMED	SVYIZYRTOYHQRE-UHFFFAOYSA-N	OC1=C(OC)C=C(CC(C(O)=O)O)C=C1	vanillactate	vanillactate	2475-56-1	141152	HMDB0000913		160637	Neg	-1.83736	-1.46759	0.482887	0.685946	0.369776
X-10445	999910445	400	47680	157553				UNNAMED			X-10445	X-10445						Pos Early	-1.74098	-1.78115	0.970874	0.982881	-0.0401662
X-11612	999911612	209	47431	148921				UNNAMED			X-11612	X-11612						Neg	-1.86298	-1.6012	0.497773	0.694269	0.261773
X-11787	999911787	400	33132	156002				UNNAMED			X-11787	X-11787						Pos Early	-2.27087	-1.5762	0.355276	0.573149	0.694664
X-11850	999911850	209	46507	145594				UNNAMED			X-11850	X-11850						Neg	-2.05455	-1.70574	0.429236	0.645416	0.348815
X-11852	999911852	209	46521	145608				UNNAMED			X-11852	X-11852						Neg	-2.74125	-3.10074	0.680706	0.820806	-0.359486
X-11979	999911979	209	47508	149008				UNNAMED			X-11979	X-11979						Neg	-1.47562	-0.973084	0.397873	0.614505	0.502537
X-12013	999912013	209	46611	146373				UNNAMED			X-12013	X-12013						Neg	-2.73264	-2.49371	0.761343	0.87426	0.238932
X-12015	999912015	209	47390	148867				UNNAMED			X-12015	X-12015						Neg	-1.46715	-1.40236	0.901718	0.939426	0.0647943
X-12026	999912026	209	47905	150050				UNNAMED			X-12026	X-12026						Neg	-3.12224	-3.02686	0.841451	0.902906	0.0953843
X-12100	999912100	400	47687	157560				UNNAMED			X-12100	X-12100						Pos Early	-1.85725	-1.45105	0.565539	0.739849	0.406204
X-12117	999912117	400	47695	157567				UNNAMED			X-12117	X-12117						Pos Early	-1.43421	-1.44297	0.983186	0.98836	-0.00875595
X-12216	999912216	209	46613	146375				UNNAMED			X-12216	X-12216						Neg	-1.77944	-1.42208	0.534011	0.711601	0.357362
X-13507	999913507	400	47439	157420				UNNAMED			X-13507	X-13507						Pos Early	-1.96702	-1.83637	0.774551	0.87559	0.130647
X-13553	999913553	209	47959	150152				UNNAMED			X-13553	X-13553						Neg	-2.8149	-2.43165	0.537925	0.713498	0.383246
X-14056	999914056	400	46632	157266				UNNAMED			X-14056	X-14056						Pos Early	-0.921257	0.520544	0.0148491	0.116438	1.4418
X-14904	999914904	209	47204	148681				UNNAMED			X-14904	X-14904						Neg	-2.36775	-3.06198	0.357588	0.573945	-0.69423
X-17010	999917010	209	47993	150197				UNNAMED			X-17010	X-17010						Neg	-2.85673	-2.59618	0.671965	0.81403	0.26055
X-17367	999917367	209	46994	148247				UNNAMED			X-17367	X-17367						Neg	-1.75497	-1.54929	0.583562	0.758193	0.205678
X-18779	999918779	209	46687	146634				UNNAMED			X-18779	X-18779						Neg	-1.63075	-2.76758	0.0201026	0.129425	-1.13684
X-21258	999921258	209	46259	144401				UNNAMED			X-21258	X-21258						Neg	-2.84192	-3.08486	0.533855	0.711601	-0.242943
X-21342	999921342	209	46387	145470				UNNAMED			X-21342	X-21342						Neg	-2.51366	-2.53092	0.978001	0.984877	-0.0172611
X-21796	999921796	209	46972	148225				UNNAMED			X-21796	X-21796						Neg	-1.07336	-1.40102	0.650055	0.799316	-0.327656
X-22770	999922770	209	48075	150289				UNNAMED			X-22770	X-22770						Neg	0.00728313	-2.40802	0.0907599	0.31141	-2.4153
X-22776	999922776	209	48081	150295				UNNAMED			X-22776	X-22776						Neg	-3.50091	-2.65973	0.19602	0.421519	0.84118
X-23737	999923737	400	49635	161453				UNNAMED			X-23737	X-23737						Pos Early	-3.56035	-0.569067	0.0860115	0.304226	2.99129
X-24035	999924035	402	52064	164008				UNNAMED			X-24035	X-24035						Pos Late	-2.15663	-3.29136	0.0171239	0.120072	-1.13473
X-24425	999924425	400	52655	165410				UNNAMED			X-24425	X-24425						Pos Early	-1.78242	-2.63423	0.0627782	0.263692	-0.851816
X-24518	999924518	400	52839	165684				UNNAMED			X-24518	X-24518						Pos Early	-1.34217	-1.30619	0.939138	0.964384	0.035979
X-24608	999924608	209	53023	165964				UNNAMED			X-24608	X-24608						Neg	-2.7605	-2.56808	0.761327	0.87426	0.192421
X-25009	999925009	400	61531	219980				UNNAMED			X-25009	X-25009						Pos Early	-1.90855	-1.39524	0.373782	0.589082	0.513308
X-25109	999925109	400	61682	217977				UNNAMED			X-25109	X-25109						Pos Early	-1.38858	0.5146	0.0068107	0.0780506	1.90318
X-25639	999925639	209	63315	222326				UNNAMED			X-25639	X-25639						Neg	-1.18692	-2.21496	0.437161	0.648946	-1.02804
X-25936	999925936	400	63840	223405				UNNAMED			X-25936	X-25936						Pos Early	-2.81467	-1.543	0.234818	0.459217	1.27167
xanthine	1004	209	3147	123237	Nucleotide	Purine Metabolism, (Hypo)Xanthine/Inosine containing	4140	NAMED	LRFVTYWOQMYALW-UHFFFAOYSA-N	O=C(N1)C(N=CN2)=C2NC1=O	xanthine	xanthine	69-89-6	1151	HMDB0000292	C00385	1188	Neg	-2.23757	-2.47504	0.821428	0.891683	-0.237473

## Sheet: NIT2_GLS1
Row.names	CHEM_ID	LIB_ID	COMP_ID	CHRO_LIB_ENTRY_ID	SUPER_PATHWAY	SUB_PATHWAY	PATHWAY_SORTORDER	TYPE	INCHIKEY	SMILES	CHEMICAL_NAME	PLOT_NAME	CAS	CHEMSPIDER	HMDB	KEGG	PUBCHEM	PLATFORM	CTL_Mean	TRT_Mean	pvalNIT2_GLS1_vs_NTC	adj_pvalNIT2_GLS1_vs_NTC	dmNIT2_GLS1_vs_NTC
(3'-5')-adenylyladenosine*	100020723	209	62396	219543	Nucleotide	Dinucleotide	4307	NAMED	UYSXBCQACJTYFS-XPWFQUROSA-N	O[C@@H]1[C@@H]([C@@H](CO)O[C@H]1N2C3=NC=NC(N([H])[H])=C3N=C2)OP(OC[C@H]([C@H]([C@H]4O)O)O[C@H]4N5C6=NC=NC(N([H])[H])=C6N=C5)(O)=O	(3'-5')-adenylyladenosine*	(3'-5')-adenylyladenosine*		85040			94231	Neg	-1.07032	-2.06429	0.188855	0.355304	-0.993963
(3'-5')-guanylyladenosine*	100020725	209	62761	220363	Nucleotide	Dinucleotide	4312	NAMED	PBWYGOYNGCCLAU-UHFFFAOYSA-N	OC1C(OP(OCC2OC(N3C=NC4=C3N=CN=C4N)C(O)C2O)(O)=O)C(CO)OC1N5C=NC6=C5N=C(N)NC6=O	(3'-5')-guanylyladenosine*	(3'-5')-guanylyladenosine*						Neg	-1.75789	-2.74911	0.134358	0.292027	-0.991219
(N(1) + N(8))-acetylspermidine	100016038	400	57814	213597	Amino Acid	Polyamine Metabolism	558	NAMED	MQTAVJHICJWXBR-UHFFFAOYSA-N	CC(NCCCNCCCCN)=O	(N(1) + N(8))-acetylspermidine	(N(1) + N(8))-acetylspermidine			HMDB0002189,HMDB0001276	C01029,C00612	496,123689	Pos Early	-0.925337	-2.0878	0.0855743	0.237469	-1.16246
(R)-3-hydroxybutyrylcarnitine	100003926	400	43264	156990	Lipid	Fatty Acid Metabolism (Acyl Carnitine, Hydroxy)	1936	NAMED	UEFRDQSMQXDWTO-UHFFFAOYSA-N	CC(CC(OC(C[N+](C)(C)C)CC([O-])=O)=O)O	(R)-3-hydroxybutyrylcarnitine	(R)-3-hydroxybutyrylcarnitine			HMDB0013127		53481617	Pos Early	-1.53207	-1.62472	0.92754	0.962214	-0.0926535
1-(1-enyl-oleoyl)-GPE (P-18:1)*	100005372	402	44621	163990	Lipid	Lysoplasmalogen	2854	NAMED	URGVIWXYPWWBQO-ZCJATDNESA-N	O=P(OCC[NH3+])([O-])OC[C@H](O)CO/C=C/CCCCCC/C=C/CCCCCCCC	1-(1-enyl-oleoyl)-GPE (P-18:1)*	1-(1-enyl-oleoyl)-GPE (P-18:1)*						Pos Late	-1.21167	-1.81414	0.3279	0.484001	-0.602472
1-(1-enyl-palmitoyl)-2-arachidonoyl-GPC (P-16:0/20:4)*	100009014	402	52689	165459	Lipid	Plasmalogen	2830	NAMED	IOYKZPNDXIIXLN-LOQSCQKMSA-N	[H][C@](OC(CCC/C=C\C/C=C\C/C=C\C/C=C\CCCCC)=O)(COP(OCC[N+](C)(C)C)([O-])=O)CO/C=C\CCCCCCCCCCCCCC	1-(1-enyl-palmitoyl)-2-arachidonoyl-GPC (P-16:0/20:4)*	1-(1-enyl-palmitoyl)-2-arachidonoyl-GPC (P-16:0/20:4)*		24767495	HMDB0011220			Pos Late	-1.7455	-1.93132	0.772022	0.840141	-0.185817
1-(1-enyl-palmitoyl)-2-arachidonoyl-GPE (P-16:0/20:4)*	100009002	402	52673	165435	Lipid	Plasmalogen	2821	NAMED	UUYSKERSKRMYME-MAIXUNBTSA-N	[H][C@](OC(CCC/C=C\C/C=C\C/C=C\C/C=C\CCCCC)=O)(COP(OCCN)(O)=O)CO/C=C\CCCCCCCCCCCCCC	1-(1-enyl-palmitoyl)-2-arachidonoyl-GPE (P-16:0/20:4)*	1-(1-enyl-palmitoyl)-2-arachidonoyl-GPE (P-16:0/20:4)*		24769238	HMDB0011352		52925126	Pos Late	-1.06974	-2.65824	0.00520866	0.0555925	-1.5885
1-(1-enyl-palmitoyl)-2-docosahexaenoyl-GPC (P-16:0/22:6)*	100009008	402	52630	165383	Lipid	Plasmalogen	2815	NAMED	QICWUUGBNFIZAZ-KMPUTSBYSA-N	[H][C@](OC(CC/C=C\C/C=C\C/C=C\C/C=C\C/C=C\C/C=C\CC)=O)(COP(OCC[N+](C)(C)C)([O-])=O)CO/C=C\CCCCCCCCCCCCCC	1-(1-enyl-palmitoyl)-2-docosahexaenoyl-GPC (P-16:0/22:6)*	1-(1-enyl-palmitoyl)-2-docosahexaenoyl-GPC (P-16:0/22:6)*			HMDB0011229		53480699	Pos Late	-1.23632	-1.91404	0.123064	0.279471	-0.677724
1-(1-enyl-palmitoyl)-2-docosahexaenoyl-GPE (P-16:0/22:6)*	100009000	402	52672	165433	Lipid	Plasmalogen	2822	NAMED	WVGALBKSWOUIEZ-XNHMFJFDSA-N	[H][C@](OC(CC/C=C\C/C=C\C/C=C\C/C=C\C/C=C\C/C=C\CC)=O)(COP(OCCN)(O)=O)CO/C=C\CCCCCCCCCCCCCC	1-(1-enyl-palmitoyl)-2-docosahexaenoyl-GPE (P-16:0/22:6)*	1-(1-enyl-palmitoyl)-2-docosahexaenoyl-GPE (P-16:0/22:6)*		4446616	HMDB0005780		5283497	Pos Late	-1.16262	-2.85465	0.00548934	0.0573822	-1.69203
1-(1-enyl-palmitoyl)-2-linoleoyl-GPC (P-16:0/18:2)*	100009009	402	52682	165449	Lipid	Plasmalogen	2831	NAMED	QLEHHUPUHJPURI-PWYDUFMYSA-N	[H][C@](OC(CCCCCCC/C=C\C/C=C\CCCCC)=O)(COP(OCC[N+](C)(C)C)([O-])=O)CO/C=C\CCCCCCCCCCCCCC	1-(1-enyl-palmitoyl)-2-linoleoyl-GPC (P-16:0/18:2)*	1-(1-enyl-palmitoyl)-2-linoleoyl-GPC (P-16:0/18:2)*		24767486	HMDB0011211		24779386	Pos Late	-1.59419	-2.51497	0.238759	0.395205	-0.920777
1-(1-enyl-palmitoyl)-2-linoleoyl-GPE (P-16:0/18:2)*	100009069	402	52677	165443	Lipid	Plasmalogen	2818	NAMED	LJVXDBWIBQQKFU-CCJYEBHUSA-N	[H][C@](OC(CCCCCCC/C=C\C/C=C\CCCCC)=O)(COP(OCCN)(O)=O)CO/C=C\CCCCCCCCCCCCCC	1-(1-enyl-palmitoyl)-2-linoleoyl-GPE (P-16:0/18:2)*	1-(1-enyl-palmitoyl)-2-linoleoyl-GPE (P-16:0/18:2)*		24769229	HMDB0011343		52925127	Pos Late	-1.09208	-2.57447	0.0311664	0.135136	-1.48239
1-(1-enyl-palmitoyl)-2-oleoyl-GPC (P-16:0/18:1)*	100009007	402	52478	165160	Lipid	Plasmalogen	2823	NAMED	CRBBMHQTIAELIS-KQBBALDBSA-N	[H][C@](OC(CCCCCCC/C=C\CCCCCCCC)=O)(CO[P-](OCC[N+](C)(C)C)([O])=O)CO/C=C\CCCCCCCCCCCCCC	1-(1-enyl-palmitoyl)-2-oleoyl-GPC (P-16:0/18:1)*	1-(1-enyl-palmitoyl)-2-oleoyl-GPC (P-16:0/18:1)*			HMDB0007996		34779384	Pos Late	-0.670214	-2.57403	9.74998e-05	0.00541124	-1.90381
1-(1-enyl-palmitoyl)-2-oleoyl-GPE (P-16:0/18:1)*	100009005	402	52477	165158	Lipid	Plasmalogen	2817	NAMED	ZVVYJAAMWXATNY-PRWZWGSOSA-N	[H][C@](OC(CCCCCCC/C=C\CCCCCCCC)=O)(COP(OCCN)(O)=O)CO/C=C\CCCCCCCCCCCCCC	1-(1-enyl-palmitoyl)-2-oleoyl-GPE (P-16:0/18:1)*	1-(1-enyl-palmitoyl)-2-oleoyl-GPE (P-16:0/18:1)*		24769228	HMDB0011342		52925128	Pos Late	-1.0073	-2.88156	0.00845535	0.0667863	-1.87426
1-(1-enyl-palmitoyl)-2-palmitoleoyl-GPC (P-16:0/16:1)*	100009160	402	52713	165492	Lipid	Plasmalogen	2820	NAMED	FZMYLOBGNYZPQO-QLSONYGBSA-N	[H][C@](OC(CCCCCCC/C=C\CCCCCC)=O)(COP(OCC[N+](C)(C)C)([O-])=O)CO/C=C\CCCCCCCCCCCCCC	1-(1-enyl-palmitoyl)-2-palmitoleoyl-GPC (P-16:0/16:1)*	1-(1-enyl-palmitoyl)-2-palmitoleoyl-GPC (P-16:0/16:1)*		24767482	HMDB0011207		52923882	Pos Late	-0.597796	-3.12797	1.90973e-05	0.00418418	-2.53017
1-(1-enyl-palmitoyl)-2-palmitoyl-GPC (P-16:0/16:0)*	100009162	402	52716	165495	Lipid	Plasmalogen	2819	NAMED	PEWXKAOBUSBJLD-MCBGMKGZSA-N	[H][C@](OC(CCCCCCCCCCCCCCC)=O)(COP(OCC[N+](C)(C)C)([O-])=O)CO/C=C\CCCCCCCCCCCCCC	1-(1-enyl-palmitoyl)-2-palmitoyl-GPC (P-16:0/16:0)*	1-(1-enyl-palmitoyl)-2-palmitoyl-GPC (P-16:0/16:0)*		9322076	HMDB0011206		11146967	Pos Late	-0.915088	-3.03246	7.60308e-05	0.00470911	-2.11737
1-(1-enyl-palmitoyl)-GPE (P-16:0)*	100003000	402	39270	163991	Lipid	Lysoplasmalogen	2852	NAMED	QYTPGOPLNFESQC-RLHAVTDZSA-N	O=P(OCC[NH3+])([O-])OC[C@H](O)CO/C=C/CCCCCCCCCCCCCC	1-(1-enyl-palmitoyl)-GPE (P-16:0)*	1-(1-enyl-palmitoyl)-GPE (P-16:0)*		10471193	HMDB0011152			Pos Late	-1.54033	-2.36331	0.1268	0.279471	-0.822979
1-(1-enyl-stearoyl)-2-arachidonoyl-GPE (P-18:0/20:4)*	100008999	402	52475	165154	Lipid	Plasmalogen	2835	NAMED	URPXXNCTXCOATD-FXMFQVEGSA-N	[H][C@](OC(CCC/C=C\C/C=C\C/C=C\C/C=C\CCCCC)=O)(COP(OCCN)(O)=O)CO/C=C\CCCCCCCCCCCCCCCC	1-(1-enyl-stearoyl)-2-arachidonoyl-GPE (P-18:0/20:4)*	1-(1-enyl-stearoyl)-2-arachidonoyl-GPE (P-18:0/20:4)*		7826008	HMDB0005779		9547058	Pos Late	-0.80911	-2.94071	0.00699389	0.0606501	-2.1316
1-(1-enyl-stearoyl)-2-docosahexaenoyl-GPE (P-18:0/22:6)*	100009004	402	52476	165157	Lipid	Plasmalogen	2838	NAMED	FIJFPUAJUDAZEY-MNDXXDKYSA-N	[H][C@](OC(CC/C=C\C/C=C\C/C=C\C/C=C\C/C=C\C/C=C\CC)=O)(COP(OCCN)(O)=O)CO/C=C\CCCCCCCCCCCCCCCC	1-(1-enyl-stearoyl)-2-docosahexaenoyl-GPE (P-18:0/22:6)*	1-(1-enyl-stearoyl)-2-docosahexaenoyl-GPE (P-18:0/22:6)*		24769278	HMDB0011394		42607458	Pos Late	-0.783543	-2.95983	0.00600691	0.0588166	-2.17628
1-(1-enyl-stearoyl)-2-linoleoyl-GPE (P-18:0/18:2)*	100009225	402	52748	165539	Lipid	Plasmalogen	2827	NAMED	XVXISDREVDGQPX-PISDLAQISA-N	[H][C@](OC(CCCCCCC/C=C\C/C=C\CCCCC)=O)(COP(OCCN)(O)=O)CO/C=C\CCCCCCCCCCCCCCCC	1-(1-enyl-stearoyl)-2-linoleoyl-GPE (P-18:0/18:2)*	1-(1-enyl-stearoyl)-2-linoleoyl-GPE (P-18:0/18:2)*		24769261	HMDB0011376			Pos Late	-0.926583	-2.76936	0.0190663	0.099828	-1.84278
1-(1-enyl-stearoyl)-2-oleoyl-GPE (P-18:0/18:1)	100008919	402	52614	165346	Lipid	Plasmalogen	2826	NAMED	XVYPOHCSLJZFED-QZEVRULJSA-N	[H][C@@](COP([O-])(OCC[NH3+])=O)(OC(CCCCCCC/C=C\CCCCCCCC)=O)CO/C=C\CCCCCCCCCCCCCCCC	1-(1-enyl-stearoyl)-2-oleoyl-GPE (P-18:0/18:1)	1-(1-enyl-stearoyl)-2-oleoyl-GPE (P-18:0/18:1)	144371-68-6	24769260	HMDB0011375		42607457	Pos Late	-0.703059	-3.23324	0.00658822	0.0589752	-2.53018
1-(1-enyl-stearoyl)-GPE (P-18:0)*	100003001	402	39271	180976	Lipid	Lysoplasmalogen	2856	NAMED	KACDZDULGKPXHT-BIHRDVDLSA-N	O=P(OCC[NH3+])([O-])OC[C@H](O)CO/C=C/CCCCCCCCCCCCCCCC	1-(1-enyl-stearoyl)-GPE (P-18:0)*	1-(1-enyl-stearoyl)-GPE (P-18:0)*			HMDB0240598			Pos Late	-1.32473	-2.78543	0.00641481	0.0589752	-1.4607
1-arachidonoyl-GPE (20:4n6)*	100001571	209	35186	142521	Lipid	Lysophospholipid	2703	NAMED	ROPRRXYVXLDXQO-XSQXPFHXSA-N	NCCOP(OC[C@@](O)([H])COC(CCC\C=C/C\C=C/C/C=C\C/C=C\CCCCC)=O)(O)=O	1-arachidonoyl-GPE (20:4n6)*	1-arachidonoyl-GPE (20:4n6)*		21403171	HMDB0011517		42607465	Neg	-1.56539	-3.38325	0.00163547	0.0281061	-1.81786
1-arachidonylglycerol (20:4)	100001433	209	34397	126918	Lipid	Monoacylglycerol	2880	NAMED	DCPCOKIYJYGMDN-DOFZRALJSA-N	O=C(CCC/C=C\C/C=C\C/C=C\C/C=C\CCCCC)OCC(O)CO	1-arachidonylglycerol (20:4)	1-arachidonylglycerol (20:4)	35474-99-8	4445452	HMDB11578	C13857	16019980,5282281	Neg	-0.772961	-1.92245	0.134494	0.292027	-1.14949
1-arachidoyl-GPC (20:0)	100001384	402	45456	159647	Lipid	Lysophospholipid	2641	NAMED	UATOAILWGVYRQS-HHHXNRCGSA-N	CCCCCCCCCCCCCCCCCCCC(OC[C@](O)([H])COP(OCC[N+](C)(C)C)([O-])=O)=O	1-arachidoyl-GPC (20:0)	1-arachidoyl-GPC (20:0)	108341-80-6	21403128	HMDB0010390	C04230	24779473	Pos Late	-2.11837	-1.51511	0.0449127	0.166177	0.603263
1-cerotoyl-GPC (26:0)*	100015772	402	61505	217727	Lipid	Lysophospholipid	2674	NAMED	WSDKRPCAPHRNNZ-MGBGTMOVSA-N	C[N+](C)(CCOP([O-])(OC[C@@](O)([H])COC(CCCCCCCCCCCCCCCCCCCCCCCCC)=O)=O)C	1-cerotoyl-GPC (26:0)*	1-cerotoyl-GPC (26:0)*		35032836	HMDB29205			Pos Late	-1.10345	-1.69654	0.234426	0.395205	-0.593082
1-dihomo-linolenoyl-GPE (20:3n3 or 6)*	100005371	209	44630	142531	Lipid	Lysophospholipid	2700	NAMED	RNWSKZCVPICGIX-DQXFYRDTSA-N	O=C(CCCCCC/C=C\C/C=C\C/C=C\CCCCC)OC[C@@](O)([H])COP(OCCN)(O)=O	1-dihomo-linolenoyl-GPE (20:3n3 or 6)*	1-dihomo-linolenoyl-GPE (20:3n3 or 6)*			HMDB0011514,HMDB0011516			Neg	-0.51848	-2.85724	0.00145986	0.0270075	-2.33876
1-dihomo-linolenylglycerol (20:3)	100006121	209	48341	153390	Lipid	Monoacylglycerol	2879	NAMED	LERKRWCYZNDWFH-QNEBEIHSSA-N	OCC(O)COC(CCCCCC/C=C\C/C=C\C/C=C\CCCCC)=O	1-dihomo-linolenylglycerol (20:3)	1-dihomo-linolenylglycerol (20:3)			HMDB0011577			Neg	-1.33858	-2.92764	0.113398	0.268958	-1.58906
1-docosahexaenoyl-GPC* (22:6)*	100001566	402	33822	158576	Lipid	Lysophospholipid	2662	NAMED	LSOWKZULVQWMLY-FQPBCZPISA-N	C[N+](C)(C)CCOP(OC[C@](O)([H])COC(CC\C=C/C/C=C\C/C=C\C/C=C\C/C=C\C/C=C\CC)=O)([O-])=O	1-docosahexaenoyl-GPC (22:6)*	1-docosahexaenoyl-GPC* (22:6)*		21403169	HMDB0010404		10415542	Pos Late	-1.56684	-1.22073	0.360906	0.514918	0.346105
1-docosahexaenoyl-GPE (22:6)*	100002060	209	44633	142529	Lipid	Lysophospholipid	2714	NAMED	XEVRBOQZSXWGQO-FJXNLOIUSA-N	NCCOP(OC[C@](O)([H])COC(CC\C=C/C/C=C\C/C=C\C/C=C\C/C=C\C/C=C\CC)=O)(O)=O	1-docosahexaenoyl-GPE (22:6)*	1-docosahexaenoyl-GPE (22:6)*			HMDB11496		85333229	Neg	-1.70298	-3.36893	0.000454308	0.0120067	-1.66595
1-eicosapentaenoyl-GPE (20:5)*	100004552	209	47888	149863	Lipid	Lysophospholipid	2705	NAMED	KCWGBXXAJHVZNN-YAWQMZOFSA-N	O=C(CCC/C=C\C/C=C\C/C=C\C/C=C\C/C=C\CC)OC[C@@](O)([H])COP(OCCN)(O)=O	1-eicosapentaenoyl-GPE (20:5)*	1-eicosapentaenoyl-GPE (20:5)*			HMDB0011489		53480938	Neg	-1.38722	-3.46177	0.000411546	0.0120067	-2.07455
1-eicosatrienoyl-GPC* (20:3)*	100001552	402	33821	158575	Lipid	Lysophospholipid	2647	NAMED	BBNHCUBQEQJHIG-FZZJNMCHSA-N	C[N+](C)(C)CCOP(OC[C@@](O)([H])COC(CCCCCC\C=C/C/C=C\C/C=C\CCCCC)=O)([O-])=O	1-dihomo-linolenoyl-GPC (20:3n3 or 6)*	1-eicosatrienoyl-GPC* (20:3)*		21403156	HMDB0010394		52924055	Pos Late	-1.89526	-1.13884	0.145735	0.311089	0.756416
1-eicosenoyl-GPC (20:1)*	100005352	402	44560	159608	Lipid	Lysophospholipid	2644	NAMED	YYSFWGQAKJTHRE-OUKQBFOZSA-N	C[N+](CCOP(OCC(O)COC(CCCCCCCCC/C=C/CCCCCCCC)=O)([O-])=O)(C)C	1-eicosenoyl-GPC (20:1)*	1-eicosenoyl-GPC (20:1)*			HMDB0010391		52924051	Pos Late	-1.78856	-1.58187	0.44482	0.578339	0.206699
1-lignoceroyl-GPC (24:0)	100002873	402	49617	161405	Lipid	Lysophospholipid	2666	NAMED	SKJMUADLQLZAGH-WJOKGBTCSA-N	CCCCCCCCCCCCCCCCCCCCCCCC(OC[C@H](COP([O-])(OCC[N+](C)(C)C)=O)O)=O	1-lignoceroyl-GPC (24:0)	1-lignoceroyl-GPC (24:0)	325171-59-3	24766539	HMDB0010405		24779481	Pos Late	-1.50845	-1.72605	0.601191	0.709799	-0.217604
1-linoleoyl-2-arachidonoyl-GPE (18:2/20:4)*	100009222	402	53189	166619	Lipid	Phosphatidylethanolamine (PE)	2471	NAMED	LFGBKOUQHCWBQI-BZGLIJSBSA-N	O=C(CCCCCCC/C=C\C/C=C\CCCCC)OC[C@]([H])(COP(OCCN)(O)=O)OC(CCC/C=C\C/C=C\C/C=C\C/C=C\CCCCC)=O	1-linoleoyl-2-arachidonoyl-GPE (18:2/20:4)*	1-linoleoyl-2-arachidonoyl-GPE (18:2/20:4)*		24768565	HMDB0009102		348279332	Pos Late	-1.56882	-2.74783	0.0187581	0.0997311	-1.17901
1-linoleoyl-GPC (18:2)	100001395	402	34419	158662	Lipid	Lysophospholipid	2633	NAMED	SPJFYYJXNPEZDW-UTJQPWESSA-N	O=P(OCC(O)COC(CCCCCCC/C=C\C/C=C\CCCCC)=O)([O-])OCC[N+](C)(C)C	1-linoleoyl-GPC (18:2)	1-linoleoyl-GPC (18:2)		10160888	HMDB0010386	C04100	11988421	Pos Late	-2.33108	-1.86485	0.441289	0.57763	0.466232
1-linoleoyl-GPE (18:2)*	100001570	209	32635	142533	Lipid	Lysophospholipid	2690	NAMED	DBHKHNGBVGWQJE-HZJYTTRNSA-N	O=P(OCC(O)COC(CCCCCCC/C=C\C/C=C\CCCCC)=O)(O)OCCN	1-linoleoyl-GPE (18:2)*	1-linoleoyl-GPE (18:2)*		21403170	HMDB0011507		52925130	Neg	-0.807394	-2.22086	0.0397222	0.162102	-1.41347
1-margaroyl-2-arachidonoyl-GPC (17:0/20:4)*	100009124	402	53193	166623	Lipid	Phosphatidylcholine (PC)	2335	NAMED	MHUZXLUKTLNHIX-GUNPMBPGSA-N	O=C(CCCCCCCCCCCCCCCC)OC[C@]([H])(COP(OCC[N+](C)(C)C)([O-])=O)OC(CCC/C=C\C/C=C\C/C=C\C/C=C\CCCCC)=O	1-margaroyl-2-arachidonoyl-GPC (17:0/20:4)*	1-margaroyl-2-arachidonoyl-GPC (17:0/20:4)*		24822197				Pos Late	-2.13245	-2.12218	0.986025	0.990429	0.0102649
1-margaroyl-2-linoleoyl-GPC (17:0/18:2)*	100009037	402	52500	165192	Lipid	Phosphatidylcholine (PC)	2334	NAMED	ZSKWZJYUVZYDQU-WESJWMGVSA-N	O=C(CCCCCCCCCCCCCCCC)OC[C@]([H])(COP(OCC[N+](C)(C)C)([O-])=O)OC(CCCCCCC/C=C\C/C=C\CCCCC)=O	1-margaroyl-2-linoleoyl-GPC (17:0/18:2)*	1-margaroyl-2-linoleoyl-GPC (17:0/18:2)*					52922491	Pos Late	-1.40614	-2.37392	0.0942533	0.24559	-0.967783
1-margaroyl-2-oleoyl-GPC (17:0/18:1)*	100009036	402	52499	165191	Lipid	Phosphatidylcholine (PC)	2333	NAMED	SXNXGNVZTLZDHE-IYEJTHTFSA-N	O=C(CCCCCCCCCCCCCCCC)OC[C@]([H])(COP(OCC[N+](C)(C)C)([O-])=O)OC(CCCCCCC/C=C\CCCCCCCC)=O	1-margaroyl-2-oleoyl-GPC (17:0/18:1)*	1-margaroyl-2-oleoyl-GPC (17:0/18:1)*		24822423				Pos Late	-1.16442	-2.46935	0.0042223	0.0516515	-1.30493
1-methyl-4-imidazoleacetate	100001208	400	32350	155911	Amino Acid	Histidine Metabolism	93	NAMED	ZHCKPJGJQOPTLB-UHFFFAOYSA-N	O=C(O)CC1=CN(C)C=N1	1-methyl-4-imidazoleacetate	1-methyl-4-imidazoleacetate	2625-49-2	68319	HMDB0002820	C05828	75810	Pos Early	-1.76928	-0.669961	0.0913045	0.243625	1.09932
1-methyl-5-imidazoleacetate	100002910	400	62946	220814	Amino Acid	Histidine Metabolism	94	NAMED	UJCGYTCAMOHYCG-UHFFFAOYSA-N	O=C(O)CC1=CN=CN1C	1-methyl-5-imidazoleacetate	1-methyl-5-imidazoleacetate	4200-48-0	4954265	HMDB04988		6451814	Pos Early	-1.72268	-0.660678	0.00476458	0.0550905	1.062
1-methyladenosine	1242	400	15650	155564	Nucleotide	Purine Metabolism, Adenine containing	4172	NAMED	GFYLSDSUCHVORB-IOSLPCCCSA-N	N=C1C2=C(N([C@@]3([H])[C@@](O)([H])[C@@](O)([H])[C@](CO)([H])O3)C=N2)N=CN1C	N1-methyladenosine	1-methyladenosine	15763-06-1	4573813	HMDB0003331	C02494	27476	Pos Early	-1.06205	-0.751242	0.240679	0.396371	0.310811
1-methylguanidine	100000715	400	48114	157704	Amino Acid	Guanidino and Acetamido Metabolism	570	NAMED	CHJJGSNFBQVOTG-UHFFFAOYSA-N	N=C(N)NC	1-methylguanidine	1-methylguanidine	22661-87-6	28576	HMDB0001522	C02294	10111	Pos Early	-3.14622	-0.922604	0.00305844	0.0427892	2.22362
1-methylhistidine	100001051	209	30460	124693	Amino Acid	Histidine Metabolism	73	NAMED	BRMWTNUJHUMWMS-LURJTMIESA-N	N[C@H](C(O)=O)CC1=CN(C)C=N1	1-methylhistidine	1-methylhistidine	332-80-9	83153	HMDB0000001	C01152	92105	Neg	-1.39508	-0.968171	0.305998	0.462749	0.426911
1-methylnicotinamide	55	400	27665	155829	Cofactors and Vitamins	Nicotinate and Nicotinamide Metabolism	4335	NAMED	LDHMAVIPBRSVRG-UHFFFAOYSA-N	C[N+]1=CC(C([NH-])=O)=CC=C1	1-methylnicotinamide	1-methylnicotinamide	1005-24-9	8305504	HMDB0000699	C02918	457	Pos Early	-2.23858	-2.02504	0.642014	0.739788	0.213537
1-myristoyl-2-arachidonoyl-GPC (14:0/20:4)*	100009139	402	53195	166625	Lipid	Phosphatidylcholine (PC)	2283	NAMED	SRQSAJRUMDQMMS-NLDJLLEISA-N	O=C(CCCCCCCCCCCCC)OC[C@]([H])(COP(OCC[N+](C)(C)C)([O-])=O)OC(CCC/C=C\C/C=C\C/C=C\C/C=C\CCCCC)=O	1-myristoyl-2-arachidonoyl-GPC (14:0/20:4)*	1-myristoyl-2-arachidonoyl-GPC (14:0/20:4)*		24766559	HMDB0007883		24778634	Pos Late	-1.88491	-1.48339	0.236853	0.395205	0.401518
1-myristoyl-2-palmitoyl-GPC (14:0/16:0)	100000672	402	19258	164196	Lipid	Phosphatidylcholine (PC)	2279	NAMED	RFVFQQWKPSOBED-PSXMRANNSA-N	CCCCCCCCCCCCCCCC(O[C@](COC(CCCCCCCCCCCCC)=O)(COP([O-])(OCC[N+](C)(C)C)=O)[H])=O	1-myristoyl-2-palmitoyl-GPC (14:0/16:0)	1-myristoyl-2-palmitoyl-GPC (14:0/16:0)	69525-80-0	114798	HMDB0007869		129657	Pos Late	-1.31134	-2.71864	0.000443223	0.0120067	-1.4073
1-myristoyl-GPC (14:0)	100001383	402	45453	159645	Lipid	Lysophospholipid	2612	NAMED	VXUOFDJKYGDUJI-OAQYLSRUSA-N	CCCCCCCCCCCCCC(OC[C@](O)([H])COP(OCC[N+](C)(C)C)([O-])=O)=O	1-myristoyl-GPC (14:0)	1-myristoyl-GPC (14:0)	20559-16-4	405289	HMDB0010379	C04230	460604	Pos Late	-2.10449	-1.29596	0.00239918	0.0369874	0.808534
1-nonadecanoyl-GPC (19:0)	100005353	402	47087	159895	Lipid	Lysophospholipid	2638	NAMED	WYIMORDZGCUBAA-UHFFFAOYSA-N	C[N+](CCOP(OCC(O)COC(CCCCCCCCCCCCCCCCCC)=O)([O-])=O)(C)C	1-nonadecanoyl-GPC (19:0)	1-nonadecanoyl-GPC (19:0)	108273-88-7	24823014				Pos Late	-2.25748	-1.30116	0.0236223	0.111105	0.956318
1-oleoyl-2-arachidonoyl-GPE (18:1/20:4)*	100009219	402	55041	210837	Lipid	Phosphatidylethanolamine (PE)	2464	NAMED	PECSWFQRRFRZPW-BHPGJWMBSA-N	O=C(CCCCCCC/C=C\CCCCCCCC)OC[C@]([H])(COP(OCCN)(O)=O)OC(CCC/C=C\C/C=C\C/C=C\C/C=C\CCCCC)=O	1-oleoyl-2-arachidonoyl-GPE (18:1/20:4)*	1-oleoyl-2-arachidonoyl-GPE (18:1/20:4)*		24768534	HMDB0009069		348281223	Pos Late	-1.36797	-2.60144	0.0125161	0.0813194	-1.23347
1-oleoyl-2-arachidonoyl-GPI (18:1/20:4)*	100010951	402	54994	208087	Lipid	Phosphatidylinositol (PI)	2578	NAMED	SHIZRFSRTKXRQL-XBUMEPTLSA-N	CCCCCCCC/C=C/CCCCCCCC(OCC(OC(CCC/C=C/C/C=C/C/C=C/C/C=C/CCCCC)=O)COP(O)(OC1C(O)C(O)C(O)C(O)C1O)=O)=O	1-oleoyl-2-arachidonoyl-GPI (18:1/20:4)*	1-oleoyl-2-arachidonoyl-GPI (18:1/20:4)*						Pos Late	-1.99513	-3.41879	0.0479387	0.172847	-1.42366
1-oleoyl-2-docosahexaenoyl-GPC (18:1/22:6)*	100009130	402	52697	165470	Lipid	Phosphatidylcholine (PC)	2375	NAMED	FPEVDFOXMCHLKL-KFDYCXSYSA-N	O=C(CCCCCCC/C=C\CCCCCCCC)OC[C@]([H])(COP(OCC[N+](C)(C)C)([O-])=O)OC(CC/C=C\C/C=C\C/C=C\C/C=C\C/C=C\C/C=C\CC)=O	1-oleoyl-2-docosahexaenoyl-GPC (18:1/22:6)*	1-oleoyl-2-docosahexaenoyl-GPC (18:1/22:6)*		24766785	HMDB0008123		24778955	Pos Late	-1.45239	-2.00425	0.12478	0.279471	-0.55186
1-oleoyl-2-docosahexaenoyl-GPE (18:1/22:6)*	100009220	402	53209	166647	Lipid	Phosphatidylethanolamine (PE)	2468	NAMED	JZSZAGWWWKKXLO-RMEBTJIYSA-N	O=C(CCCCCCC/C=C\CCCCCCCC)OC[C@]([H])(COP(OCCN)(O)=O)OC(CC/C=C\C/C=C\C/C=C\C/C=C\C/C=C\C/C=C\CC)=O	1-oleoyl-2-docosahexaenoyl-GPE (18:1/22:6)*	1-oleoyl-2-docosahexaenoyl-GPE (18:1/22:6)*		24768542	HMDB0009078		52922113	Pos Late	-1.65145	-2.48278	0.0521093	0.181891	-0.83133
1-oleoyl-2-eicosenoyl-GPC (18:1/20:1)*	100010965	402	55011	208118	Lipid	Phosphatidylcholine (PC)	2368	NAMED	AJYXDMLIYIHUFX-YWNVXTCZSA-N	CCCCCC/C=C/CCCCCCCCCCCC(OC(COP([O-])(OCC[N+](C)(C)C)=O)COC(CCCCCCCCC/C=C/CCCCCC)=O)=O	1-oleoyl-2-eicosenoyl-GPC (18:1/20:1)*	1-oleoyl-2-eicosenoyl-GPC (18:1/20:1)*				C00157		Pos Late	-0.725369	-2.77621	0.00034476	0.0119588	-2.05084
1-oleoyl-2-linoleoyl-GPC (18:1/18:2)*	100008981	402	52453	165118	Lipid	Phosphatidylcholine (PC)	2365	NAMED	GDWULUGDXGHJIJ-FUBJOMBKSA-N	CCCCCCCC/C=C/CCCCCCCC(OCC(OC(CCCCCCC/C=C/C/C=C/CCCCC)=O)COP([O-])(OCC[N+](C)(C)C)=O)=O	1-oleoyl-2-linoleoyl-GPC (18:1/18:2)*	1-oleoyl-2-linoleoyl-GPC (18:1/18:2)*			HMDB0008105		24778939	Pos Late	-1.72665	-2.13319	0.135296	0.292177	-0.406536
1-oleoyl-2-linoleoyl-GPE (18:1/18:2)*	100009078	402	52687	165457	Lipid	Phosphatidylethanolamine (PE)	2461	NAMED	GKAFCSRKMWFPSJ-RJXNKANHSA-N	O=C(CCCCCCC/C=C\CCCCCCCC)OC[C@]([H])(COP(OCCN)(O)=O)OC(CCCCCCC/C=C\C/C=C\CCCCC)=O	1-oleoyl-2-linoleoyl-GPE (18:1/18:2)*	1-oleoyl-2-linoleoyl-GPE (18:1/18:2)*		7825703	HMDB0005349		9546753	Pos Late	-1.80969	-2.0818	0.542199	0.658469	-0.272111
1-oleoyl-GPC (18:1)	100001272	402	48258	160285	Lipid	Lysophospholipid	2630	NAMED	YAMUFBLWGFFICM-PTGWMXDISA-N	O[C@H](COC(CCCCCCC/C=C\CCCCCCCC)=O)COP(OCC[N+](C)(C)C)([O-])=O	1-oleoyl-GPC (18:1)	1-oleoyl-GPC (18:1)	19420-56-5	17240641	HMDB0002815	C03916	16081932	Pos Late	-1.92284	-1.21222	0.0525262	0.1822	0.710613
1-oleoyl-GPE (18:1)	100001569	209	35628	128239	Lipid	Lysophospholipid	2688	NAMED	PYVRVRFVLRNJLY-MZMPXXGTSA-N	O=P(OCC[NH3+])([O-])OC[C@H](O)COC(CCCCCCC\C=C/CCCCCCCC)=O	1-oleoyl-GPE (18:1)	1-oleoyl-GPE (18:1)	89576-29-4	7826021	HMDB0011506		9547071	Neg	-0.962172	-2.50592	0.0218111	0.106807	-1.54375
1-oleoyl-GPG (18:1)*	100005716	209	45968	144192	Lipid	Lysophospholipid	2730	NAMED	FQQQKGAFQIIGLQ-VYFUBJQISA-N	O[C@H](COC(CCCCCCC/C=C\CCCCCCCC)=O)COP(OCC(O)CO)(O)=O	1-oleoyl-GPG (18:1)*	1-oleoyl-GPG (18:1)*		34999689	HMDB0240602			Neg	-0.226532	-2.18181	0.0167964	0.0966947	-1.95528
1-oleoyl-GPI (18:1)	100001777	209	36602	146821	Lipid	Lysophospholipid	2740	NAMED	UGDOFRYHDCDVHD-JCASDCETSA-N	[H]C(C(O)(C(O)([C@](O)1[H])[H])[H])([C@@](OP(O)(OC[C@@]([H])(COC(CCCCCCC/C=C\CCCCCCCC)=O)O)=O)([C@]1(O)[H])[H])O	1-oleoyl-GPI (18:1)	1-oleoyl-GPI (18:1)			HMDB0061693		86289645	Neg	-1.7133	-3.12972	0.00782653	0.0638783	-1.41641
1-oleoyl-GPS (18:1)	100000630	209	19260	126848	Lipid	Lysophospholipid	2720	NAMED	JZWNYZVVZXZRRH-YFKVPUFHSA-N	CCCCCCCC\C=C/CCCCCCCC(OC[C@]([H])(COP(O)(OC[C@]([NH3+])(C([O-])=O)[H])=O)O)=O	1-oleoyl-GPS (18:1)	1-oleoyl-GPS (18:1)	326589-90-6	7826049	HMDB0061694		85036846	Neg	-0.253455	-2.5557	0.00085324	0.0189419	-2.30225
1-oleoylglycerol (18:1)	100000924	209	21184	126057	Lipid	Monoacylglycerol	2873	NAMED	RZRNAYUHWVFMIP-KTKRTIGZSA-N	O=C(OCC(O)CO)CCCCCCC/C=C\CCCCCCCC	1-oleoylglycerol (18:1)	1-oleoylglycerol (18:1)	111-03-5	4446588	HMDB0011567		5283468	Neg	-0.500505	-2.33527	0.0484709	0.172847	-1.83477
1-palmitoleoyl-2-linoleoyl-GPC (16:1/18:2)*	100009075	402	52683	165450	Lipid	Phosphatidylcholine (PC)	2326	NAMED	QJWDAOSZZYVBJZ-KXESGEQTSA-N	O=C(CCCCCCC/C=C\CCCCCC)OC[C@]([H])(COP(OCC[N+](C)(C)C)([O-])=O)OC(CCCCCCC/C=C\C/C=C\CCCCC)=O	1-palmitoleoyl-2-linoleoyl-GPC (16:1/18:2)*	1-palmitoleoyl-2-linoleoyl-GPC (16:1/18:2)*		24766675	HMDB0008006		24778768	Pos Late	-2.23328	-1.86401	0.212115	0.380983	0.369277
1-palmitoleoyl-GPC* (16:1)*	100001511	402	33230	158553	Lipid	Lysophospholipid	2619	NAMED	LFUDDCMNKWEORN-KHPPLWFESA-N	O=P(OCC[N+](C)(C)C)([O-])OCC(O)COC(CCCCCCC/C=C\CCCCCC)=O	1-palmitoleoyl-GPC (16:1)*	1-palmitoleoyl-GPC* (16:1)*		21403152	HMDB0010383		24779461	Pos Late	-1.90438	-1.30897	0.0799046	0.230509	0.595406
1-palmitoyl-2-arachidonoyl-GPC (16:0/20:4n6)	100008914	402	52462	165128	Lipid	Phosphatidylcholine (PC)	2314	NAMED	IIZPXYDJLKNOIY-JXPKJXOSSA-N	CCCCCCCCCCCCCCCC(OC[C@@]([H])(OC(CCC/C=C\C/C=C\C/C=C\C/C=C\CCCCC)=O)COP([O-])(OCC[N+](C)(C)C)=O)=O	1-palmitoyl-2-arachidonoyl-GPC (16:0/20:4n6)	1-palmitoyl-2-arachidonoyl-GPC (16:0/20:4n6)	35418-58-7	8923140	HMDB0007982	C05208	10747814	Pos Late	-1.76337	-2.19229	0.0547252	0.184076	-0.428918
1-palmitoyl-2-arachidonoyl-GPE (16:0/20:4)*	100008990	402	52464	165131	Lipid	Phosphatidylethanolamine (PE)	2433	NAMED	DRIVXEVMDWCWLI-CAQMIEAISA-N	O=C(CCCCCCCCCCCCCCC)OC[C@]([H])(COP(OCCN)(O)=O)OC(CCC/C=C\C/C=C\C/C=C\C/C=C\CCCCC)=O	1-palmitoyl-2-arachidonoyl-GPE (16:0/20:4)*	1-palmitoyl-2-arachidonoyl-GPE (16:0/20:4)*		7825750	HMDB0005323	C05210	9546800	Pos Late	-1.01431	-2.84676	0.00340262	0.0449631	-1.83245
1-palmitoyl-2-docosahexaenoyl-GPC (16:0/22:6)	100008915	402	52610	165342	Lipid	Phosphatidylcholine (PC)	2320	NAMED	IESVDEZGAHUQJU-ZLBXKVHBSA-N	CCCCCCCCCCCCCCCC(OC[C@](OC(CC/C=C\C/C=C\C/C=C\C/C=C\C/C=C\C/C=C\CC)=O)([H])COP([O-])(OCC[N+](C)(C)C)=O)=O	1-palmitoyl-2-docosahexaenoyl-GPC (16:0/22:6)	1-palmitoyl-2-docosahexaenoyl-GPC (16:0/22:6)	59403-54-2	4946007	HMDB0007991		6441886	Pos Late	-1.72212	-2.14769	0.125241	0.279471	-0.425571
1-palmitoyl-2-docosahexaenoyl-GPE (16:0/22:6)*	100008991	402	52465	165133	Lipid	Phosphatidylethanolamine (PE)	2435	NAMED	MPWUZHVZZKSTPV-MADBQMNMSA-N	O=C(CCCCCCCCCCCCCCC)OC[C@]([H])(COP(OCCN)(O)=O)OC(CC/C=C\C/C=C\C/C=C\C/C=C\C/C=C\C/C=C\CC)=O	1-palmitoyl-2-docosahexaenoyl-GPE (16:0/22:6)*	1-palmitoyl-2-docosahexaenoyl-GPE (16:0/22:6)*		7825749	HMDB0008946		9546799	Pos Late	-1.75777	-2.87666	0.000658976	0.0162305	-1.1189
1-palmitoyl-2-eicosapentaenoyl-GPC (16:0/20:5)*	100008989	402	52463	165130	Lipid	Phosphatidylcholine (PC)	2315	NAMED	KLTHQSWIRFFBRI-RWSHWRRPSA-N	CCCCCCCCCCCCCCCC(OCC(OC(CCC/C=C/C/C=C/C/C=C/C/C=C/C/C=C/CC)=O)COP([O-])(OCC[N+](C)(C)C)=O)=O	1-palmitoyl-2-eicosapentaenoyl-GPC (16:0/20:5)*	1-palmitoyl-2-eicosapentaenoyl-GPC (16:0/20:5)*			HMDB0007984		24778723	Pos Late	-2.23388	-2.01985	0.412373	0.556854	0.214035
1-palmitoyl-2-eicosapentaenoyl-GPE (16:0/20:5)*	100009209	402	53190	166620	Lipid	Phosphatidylethanolamine (PE)	2434	NAMED	KHLRCNXJXSYNCK-ZIEHFRHMSA-N	O=C(CCCCCCCCCCCCCCC)OC[C@]([H])(COP(OCCN)(O)=O)OC(CCC/C=C\C/C=C\C/C=C\C/C=C\C/C=C\CC)=O	1-palmitoyl-2-eicosapentaenoyl-GPE (16:0/20:5)*	1-palmitoyl-2-eicosapentaenoyl-GPE (16:0/20:5)*		24768431	HMDB0008939		52924919	Pos Late	-0.749733	-2.87067	0.0139714	0.0865445	-2.12094
1-palmitoyl-2-gamma-linolenoyl-GPC (16:0/18:3n6)*	100009154	402	54812	183735	Lipid	Phosphatidylcholine (PC)	2306	NAMED	CNNSEHUKQJCGTE-UPPWDXJYSA-N	O=C(CCCCCCCCCCCCCCC)OC[C@]([H])(COP(OCC[N+](C)(C)C)([O-])=O)OC(CCCC/C=C\C/C=C\C/C=C\CCCCC)=O	1-palmitoyl-2-gamma-linolenoyl-GPC (16:0/18:3n6)*	1-palmitoyl-2-gamma-linolenoyl-GPC (16:0/18:3n6)*		24766645	HMDB0007974		24778699	Pos Late	-1.17524	-2.11428	0.0112644	0.0781469	-0.939042
1-palmitoyl-2-linoleoyl-GPC (16:0/18:2)	1537	402	42446	165129	Lipid	Phosphatidylcholine (PC)	2303	NAMED	JLPULHDHAOZNQI-ZTIMHPMXSA-N	O=P([O-])(OC[C@@H](COC(CCCCCCCCCCCCCCC)=O)OC(CCCCCCC/C=C\C/C=C\CCCCC)=O)OCC[N+](C)(C)C	1-palmitoyl-2-linoleoyl-GPC (16:0/18:2)	1-palmitoyl-2-linoleoyl-GPC (16:0/18:2)	40811-94-7	4450224	HMDB0007973		5287971	Pos Late	-1.49618	-2.3449	0.00653976	0.0589752	-0.848716
1-palmitoyl-2-linoleoyl-GPE (16:0/18:2)	100001870	402	42449	164197	Lipid	Phosphatidylethanolamine (PE)	2427	NAMED	HBZNVZIRJWODIB-NHCUFCNUSA-N	O=C(CCCCCCC/C=C\C/C=C\CCCCC)O[C@@H](COP(OCCN)(O)=O)COC(CCCCCCCCCCCCCCC)=O	1-palmitoyl-2-linoleoyl-GPE (16:0/18:2)	1-palmitoyl-2-linoleoyl-GPE (16:0/18:2)		7825697	HMDB0005322		9546747	Pos Late	-1.42664	-2.63409	0.00876363	0.0667863	-1.20745
1-palmitoyl-2-oleoyl-GPC (16:0/18:1)	1539	402	52461	165127	Lipid	Phosphatidylcholine (PC)	2300	NAMED	WTJKGGKOPKCXLL-PFDVCBLKSA-N	O=C(CCCCCCC/C=C\CCCCCCCC)O[C@@H](COC(CCCCCCCCCCCCCCC)=O)COP(OCC[N+](C)(C)C)([O-])=O	1-palmitoyl-2-oleoyl-GPC (16:0/18:1)	1-palmitoyl-2-oleoyl-GPC (16:0/18:1)	26853-31-6,26853-31-6	4940699	HMDB0007972	C13875	6436017	Pos Late	-1.50055	-2.69485	0.000440607	0.0120067	-1.1943
1-palmitoyl-2-oleoyl-GPE (16:0/18:1)	1526	402	19263	164198	Lipid	Phosphatidylethanolamine (PE)	2425	NAMED	FHQVHHIBKUMWTI-OTMQOFQLSA-N	CCCCCCCC\C=C/CCCCCCCC(O[C@](COC(CCCCCCCCCCCCCCC)=O)(COP([O-])(OCC[N+]([H])([H])[H])=O)[H])=O	1-palmitoyl-2-oleoyl-GPE (16:0/18:1)	1-palmitoyl-2-oleoyl-GPE (16:0/18:1)	26662-94-2	4446615	HMDB0005320		5283496	Pos Late	-1.17432	-2.61656	0.0142314	0.0867957	-1.44224
1-palmitoyl-2-oleoyl-GPG (16:0/18:1)	100000641	402	52448	208095	Lipid	Phosphatidylglycerol (PG)	2536	NAMED	PAZGBAOHGQRCBP-DDDNOICHSA-N	OCC(COP(O)(OC[C@@]([H])(COC(CCCCCCCCCCCCCCC)=O)OC(CCCCCCC/C=C\CCCCCCCC)=O)=O)O	1-palmitoyl-2-oleoyl-GPG (16:0/18:1)	1-palmitoyl-2-oleoyl-GPG (16:0/18:1)		4446626			70789105	Pos Late	-0.136461	-2.07479	0.0206836	0.106291	-1.93833
1-palmitoyl-2-oleoyl-GPI (16:0/18:1)*	100009066	305	52669	165429	Lipid	Phosphatidylinositol (PI)	2551	NAMED	PDLAMJKMOKWLAJ-KTBSNPQYSA-N	O=C(CCCCCCCCCCCCCCC)OC[C@@]([H])(OC(CCCCCCC/C=C\CCCCCCCC)=O)COP(O[C@H]1[C@H](O)[C@@H](O)[C@H](O)[C@@H](O)[C@H]1O)(O)=O	1-palmitoyl-2-oleoyl-GPI (16:0/18:1)*	1-palmitoyl-2-oleoyl-GPI (16:0/18:1)*		24767668	HMDB0009783		71296232	Polar	-2.12188	-2.95378	0.0140343	0.0865445	-0.831897
1-palmitoyl-2-oleoyl-GPS (16:0/18:1)	1531	402	19261	166254	Lipid	Phosphatidylserine (PS)	2516	NAMED	OIWCYIUQAVBPGV-DAQGAKHBSA-N	O=C(CCCCCCC/C=C\CCCCCCCC)O[C@@H](COP(OC[C@@H](C(O)=O)N)(O)=O)COC(CCCCCCCCCCCCCCC)=O	1-palmitoyl-2-oleoyl-GPS (16:0/18:1)	1-palmitoyl-2-oleoyl-GPS (16:0/18:1)	40290-44-6	4446618	HMDB0012357	C13880	5283499	Pos Late	-0.919475	-2.84317	0.0432145	0.165889	-1.92369
1-palmitoyl-2-palmitoleoyl-GPC (16:0/16:1)*	100008984	402	52470	165143	Lipid	Phosphatidylcholine (PC)	2296	NAMED	QIBZFHLFHCIUOT-HTXNQAPBSA-N	CCCCCCCCCCCCCCCC(OCC(OC(CCCCCCC/C=C/CCCCCC)=O)COP([O-])(OCC[N+](C)(C)C)=O)=O	1-palmitoyl-2-palmitoleoyl-GPC (16:0/16:1)*	1-palmitoyl-2-palmitoleoyl-GPC (16:0/16:1)*			HMDB0007969		6443788	Pos Late	-1.42216	-2.80126	5.23936e-05	0.00418418	-1.3791
1-palmitoyl-2-palmitoleoyl-GPE (16:0/16:1)*	100008996	402	52471	165147	Lipid	Phosphatidylethanolamine (PE)	2422	NAMED	CZOSTDZGCCEZTJ-WMHOIYFHSA-N	O=C(CCCCCCCCCCCCCCC)OC[C@]([H])(COP(OCCN)(O)=O)OC(CCCCCCC/C=C\CCCCCC)=O	1-palmitoyl-2-palmitoleoyl-GPE (16:0/16:1)*	1-palmitoyl-2-palmitoleoyl-GPE (16:0/16:1)*		24768424	HMDB0008924		52924925	Pos Late	-0.942919	-2.67691	0.00766533	0.0634964	-1.734
1-palmitoyl-2-pentadecanoyl-GPC (16:0/15:0)*	100016019	402	57757	213377	Lipid	Phosphatidylcholine (PC)	2294	NAMED	NPGWXTIWUUFYAB-DIPNUNPCSA-N	O=C(CCCCCCCCCCCCCCC)OC[C@]([H])(COP(OCC[N+](C)(C)C)([O-])=O)OC(CCCCCCCCCCCCCC)=O	1-palmitoyl-2-pentadecanoyl-GPC (16:0/15:0)*	1-palmitoyl-2-pentadecanoyl-GPC (16:0/15:0)*		24766642	HMDB0007967		24778680	Pos Late	-1.52184	-2.37611	0.00108848	0.0223744	-0.854271
1-palmitoyl-2-stearoyl-GPC (16:0/18:0)	100008921	402	52616	165348	Lipid	Phosphatidylcholine (PC)	2298	NAMED	PZNPLUBHRSSFHT-RRHRGVEJSA-N	O=C(CCCCCCCCCCCCCCC)OC[C@]([H])(COP(OCC[N+](C)(C)C)([O-])=O)OC(CCCCCCCCCCCCCCCCC)=O	1-palmitoyl-2-stearoyl-GPC (16:0/18:0)	1-palmitoyl-2-stearoyl-GPC (16:0/18:0)	59403-51-9	24766643	HMDB0007970	C03889	24778686	Pos Late	-1.4261	-2.58045	0.0216762	0.106807	-1.15435
1-palmitoyl-2-stearoyl-GPE (16:0/18:0)*	100009205	402	57388	210931	Lipid	Phosphatidylethanolamine (PE)	2424	NAMED	RPJZYOHZALDGKI-DIPNUNPCSA-N	O=C(CCCCCCCCCCCCCCC)OC[C@]([H])(COP(OCCN)(O)=O)OC(CCCCCCCCCCCCCCCCC)=O	1-palmitoyl-2-stearoyl-GPE (16:0/18:0)*	1-palmitoyl-2-stearoyl-GPE (16:0/18:0)*		4484107	HMDB08925		5326793	Pos Late	-2.50989	-2.11433	0.578527	0.691988	0.395557
1-palmitoyl-GPC (16:0)	100001263	402	33955	158599	Lipid	Lysophospholipid	2617	NAMED	ASWBNKHCZGQVJV-UHFFFAOYSA-N	O=P(OCC[N+](C)(C)C)([O-])OCC(O)COC(CCCCCCCCCCCCCCC)=O	1-palmitoyl-GPC (16:0)	1-palmitoyl-GPC (16:0)	17364-16-8	78064	HMDB0010382	C04102	86554	Pos Late	-2.04448	-1.19274	0.00869033	0.0667863	0.851739
1-palmitoyl-GPE (16:0)	100001567	402	35631	158748	Lipid	Lysophospholipid	2679	NAMED	YVYMBNSKXOXSKW-HXUWFJFHSA-N	O=P(OCC[NH3+])([O-])OC[C@H](O)COC(CCCCCCCCCCCCCCC)=O	1-palmitoyl-GPE (16:0)	1-palmitoyl-GPE (16:0)	53862-35-4	7826019	HMDB0011503		9547069	Pos Late	-2.25366	-2.71667	0.302678	0.460237	-0.463007
1-palmitoyl-GPG (16:0)*	100005717	209	45970	144193	Lipid	Lysophospholipid	2725	NAMED	BVJSKAUUFXBDOB-UHFFFAOYSA-N	O=P(OCC(O)CO)(O)OCC(O)COC(CCCCCCCCCCCCCCC)=O	1-palmitoyl-GPG (16:0)*	1-palmitoyl-GPG (16:0)*		2548639	HMDB0240601		3300276	Neg	-0.355253	-2.13207	0.0776251	0.229159	-1.77682
1-palmitoyl-GPS (16:0)*	100005805	209	46130	149868	Lipid	Lysophospholipid	2718	NAMED	XIVOBOJQPNEUSC-UXHICEINSA-N	CCCCCCCCCCCCCCCC(OC[C@]([H])(COP(O)(OC[C@]([NH3+])(C([O-])=O)[H])=O)O)=O	1-palmitoyl-GPS (16:0)*	1-palmitoyl-GPS (16:0)*		7826050			9547100	Neg	-0.782823	-2.34836	0.0415529	0.164727	-1.56554
1-palmityl-2-linoleoyl-GPC (O-16:0/18:2)*	100009134	402	53175	166600	Lipid	Plasmalogen	2809	NAMED	IQACMFWAGALEAQ-WESJWMGVSA-N	[H][C@](OC(CCCCCCC/C=C\C/C=C\CCCCC)=O)(COP(OCC[N+](C)(C)C)([O-])=O)COCCCCCCCCCCCCCCCC	1-palmityl-2-linoleoyl-GPC (O-16:0/18:2)*	1-palmityl-2-linoleoyl-GPC (O-16:0/18:2)*		4947190	HMDB0011151		6443157	Pos Late	-1.33558	-2.13601	0.0274831	0.125025	-0.80043
1-palmityl-2-palmitoyl-GPC (O-16:0/16:0)*	100015586	402	57332	210830	Lipid	Plasmalogen	2806	NAMED	WOTHHEHCEYHCFE-LDLOPFEMSA-N	[H][C@](OC(CCCCCCCCCCCCCCC)=O)(COP(OCC[N+](C)(C)C)([O-])=O)COCCCCCCCCCCCCCCCC	1-palmityl-2-palmitoyl-GPC (O-16:0/16:0)*	1-palmityl-2-palmitoyl-GPC (O-16:0/16:0)*		128719			145911	Pos Late	-1.23882	-3.01369	3.11053e-05	0.00418418	-1.77487
1-palmityl-2-stearoyl-GPC (O-16:0/18:0)*	100010966	402	55040	208150	Lipid	Plasmalogen	2807	NAMED	PXPSGTINXJQLBR-VQJSHJPSSA-N	[H][C@](OC(CCCCCCCCCCCCCCCCC)=O)(COP(OCC[N+](C)(C)C)([O-])=O)COCCCCCCCCCCCCCCCC	1-palmityl-2-stearoyl-GPC (O-16:0/18:0)*	1-palmityl-2-stearoyl-GPC (O-16:0/18:0)*		9977836	HMDB0013405		11803170	Pos Late	-0.963797	-3.16761	0.00137071	0.0262326	-2.20382
1-palmityl-GPC (O-16:0)	100000611	402	20458	164193	Lipid	Lysoplasmalogen	2848	NAMED	VLBPIWYTPAXCFJ-XMMPIXPASA-N	CCCCCCCCCCCCCCCCOC[C@]([H])(COP([O-])(OCC[N+](C)(C)C)=O)O	1-palmityl-GPC (O-16:0)	1-palmityl-GPC (O-16:0)	52691-62-0	3845			3983	Pos Late	-2.40345	-1.49986	0.216483	0.38509	0.903585
1-pentadecanoyl-2-arachidonoyl-GPC (15:0/20:4)*	100009122	402	53194	166624	Lipid	Phosphatidylcholine (PC)	2289	NAMED	ZSWHHKKYMMYPPD-MSZSINMWSA-N	O=C(CCCCCCCCCCCCCC)OC[C@]([H])(COP(OCC[N+](C)(C)C)([O-])=O)OC(CCC/C=C\C/C=C\C/C=C\C/C=C\CCCCC)=O	1-pentadecanoyl-2-arachidonoyl-GPC (15:0/20:4)*	1-pentadecanoyl-2-arachidonoyl-GPC (15:0/20:4)*		24766624	HMDB0007949		52922330	Pos Late	-1.52471	-2.15857	0.236364	0.395205	-0.633864
1-pentadecanoyl-2-docosahexaenoyl-GPC (15:0/22:6)*	100009123	402	53197	166627	Lipid	Phosphatidylcholine (PC)	2290	NAMED	GEINPYKZLFHHIL-HEXXMCQTSA-N	O=C(CCCCCCCCCCCCCC)OC[C@]([H])(COP(OCC[N+](C)(C)C)([O-])=O)OC(CC/C=C\C/C=C\C/C=C\C/C=C\C/C=C\C/C=C\CC)=O	1-pentadecanoyl-2-docosahexaenoyl-GPC (15:0/22:6)*	1-pentadecanoyl-2-docosahexaenoyl-GPC (15:0/22:6)*		24766633	HMDB0007958		52922342	Pos Late	-1.94993	-1.51545	0.695036	0.785631	0.434486
1-pentadecanoyl-2-linoleoyl-GPC (15:0/18:2)*	100009035	402	52497	165189	Lipid	Phosphatidylcholine (PC)	2288	NAMED	DGBYUHHIADYUMU-UESLNCBNSA-N	O=C(CCCCCCCCCCCCCC)OC[C@]([H])(COP(OCC[N+](C)(C)C)([O-])=O)OC(CCCCCCC/C=C\C/C=C\CCCCC)=O	1-pentadecanoyl-2-linoleoyl-GPC (15:0/18:2)*	1-pentadecanoyl-2-linoleoyl-GPC (15:0/18:2)*		24766615	HMDB0007940		24778664	Pos Late	-1.64271	-2.28689	0.0183502	0.0997311	-0.64418
1-pentadecanoyl-GPC (15:0)*	100002173	402	37418	158898	Lipid	Lysophospholipid	2616	NAMED	RJZVWDTYEWCUAR-QFIPXVFZSA-N	O=P(OCC[N+](C)(C)C)([O-])OC[C@@H](O)COC(CCCCCCCCCCCCCC)=O	1-pentadecanoyl-GPC (15:0)*	1-pentadecanoyl-GPC (15:0)*			HMDB0010381		24779458	Pos Late	-2.81013	-1.3806	0.00234372	0.0369874	1.42952
1-stearoyl-2-adrenoyl-GPC (18:0/22:4)*	100009146	402	55061	208175	Lipid	Phosphatidylcholine (PC)	2353	NAMED	AXZGUCXCTZMPTR-UVGACIQRSA-N	O=C(CCCCCCCCCCCCCCCCC)OC[C@]([H])(COP(OCC[N+](C)(C)C)([O-])=O)OC(CCCCC/C=C\C/C=C\C/C=C\C/C=C\CCCCC)=O	1-stearoyl-2-adrenoyl-GPC (18:0/22:4)*	1-stearoyl-2-adrenoyl-GPC (18:0/22:4)*		24766718	HMDB0008054		24778868	Pos Late	-1.17825	-2.08608	0.0999181	0.24961	-0.907832
1-stearoyl-2-arachidonoyl-GPC (18:0/20:4)	100001869	402	42450	164205	Lipid	Phosphatidylcholine (PC)	2350	NAMED	PSVRFUPOQYJOOZ-QNPWAGBNSA-N	C[N+](C)(CCOP([O-])(OC[C@@]([H])(COC(CCCCCCCCCCCCCCCCC)=O)OC(CCC/C=C\C/C=C\C/C=C\C/C=C\CCCCC)=O)=O)C	1-stearoyl-2-arachidonoyl-GPC (18:0/20:4)	1-stearoyl-2-arachidonoyl-GPC (18:0/20:4)	35418-59-8	17347139	HMDB0008048		16219824	Pos Late	-1.40036	-1.98326	0.074945	0.223626	-0.5829
1-stearoyl-2-arachidonoyl-GPE (18:0/20:4)	100008977	402	52447	165110	Lipid	Phosphatidylethanolamine (PE)	2455	NAMED	ANRKEHNWXKCXDB-BHFWLYLHSA-N	O=C(CCCCCCCCCCCCCCCCC)OC[C@]([H])(COP(OCCN)(O)=O)OC(CCC/C=C\C/C=C\C/C=C\C/C=C\CCCCC)=O	1-stearoyl-2-arachidonoyl-GPE (18:0/20:4)	1-stearoyl-2-arachidonoyl-GPE (18:0/20:4)		4451158	HMDB0009003	C05210	5289133	Pos Late	-1.38761	-2.45927	0.0593724	0.19498	-1.07166
1-stearoyl-2-arachidonoyl-GPI (18:0/20:4)	100000616	402	52449	208070	Lipid	Phosphatidylinositol (PI)	2573	NAMED	KRTOMQDUKGRFDJ-YKOKTLGVSA-N	CCCCCCCCCCCCCCCCCC(OC[C@]([H])(COP(O)(O[C@](C(O)(C(O)(C(O)([C@](O)1[H])[H])[H])[H])([C@]1(O)[H])[H])=O)OC(CCC/C=C\C/C=C\C/C=C\C/C=C\CCCCC)=O)=O	1-stearoyl-2-arachidonoyl-GPI (18:0/20:4)	1-stearoyl-2-arachidonoyl-GPI (18:0/20:4)	383907-33-3	21403055	HMDB0009815			Pos Late	-1.89667	-2.30203	0.520935	0.644823	-0.405356
1-stearoyl-2-arachidonoyl-GPS (18:0/20:4)	100001872	402	52235	164206	Lipid	Phosphatidylserine (PS)	2525	NAMED	SVOUGFFDROZBJI-DNALCEECSA-N	O=C(CCCCCCCCCCCCCCCCC)OC[C@]([H])(COP(O)(OC[C@]([NH3+])(C([O-])=O)[H])=O)OC(CCC/C=C\C/C=C\C/C=C\C/C=C\CCCCC)=O	1-stearoyl-2-arachidonoyl-GPS (18:0/20:4)	1-stearoyl-2-arachidonoyl-GPS (18:0/20:4)			HMDB0012383		24779545	Pos Late	-1.50426	-3.0353	0.100137	0.24961	-1.53105
1-stearoyl-2-dihomo-linolenoyl-GPC (18:0/20:3n3 or 6)*	100009051	402	52629	165382	Lipid	Phosphatidylcholine (PC)	2346	NAMED	VGSUMLIRUGDCTF-NSMRCOLJSA-N	O=C(CCCCCCCCCCCCCCCCC)OC[C@]([H])(COP(OCC[N+](C)(C)C)([O-])=O)OC(CCCCCC/C=C\C/C=C\C/C=C\CCCCC)=O	1-stearoyl-2-dihomo-linolenoyl-GPC (18:0/20:3n3 or 6)*	1-stearoyl-2-dihomo-linolenoyl-GPC (18:0/20:3n3 or 6)*		24766712	HMDB0008047			Pos Late	-0.93293	-2.38517	0.000897039	0.0191483	-1.45224
1-stearoyl-2-dihomo-linolenoyl-GPE (18:0/20:3n3 or 6)*	100009215	402	57336	210835	Lipid	Phosphatidylethanolamine (PE)	2451	NAMED	XJPVAWWHABLYPE-KPRICRNFSA-N	O=C(CCCCCCCCCCCCCCCCC)OC[C@]([H])(COP(OCCN)(O)=O)OC(CCCCCC/C=C\C/C=C\C/C=C\CCCCC)=O	1-stearoyl-2-dihomo-linolenoyl-GPE (18:0/20:3n3 or 6)*	1-stearoyl-2-dihomo-linolenoyl-GPE (18:0/20:3n3 or 6)*		24768480	HMDB0009002		52924903	Pos Late	-1.21097	-2.85612	0.0293751	0.130425	-1.64515
1-stearoyl-2-dihomo-linolenoyl-GPI (18:0/20:3n3 or 6)*	100009184	402	54984	208073	Lipid	Phosphatidylinositol (PI)	2575	NAMED	ZUGLBBVIAIBIKG-KXPCXWIZSA-N	O=C(CCCCCCCCCCCCCCCCC)OC[C@@]([H])(OC(CCCCCC/C=C\C/C=C\C/C=C\CCCCC)=O)COP(O[C@H]1[C@H](O)[C@@H](O)[C@H](O)[C@@H](O)[C@H]1O)(O)=O	1-stearoyl-2-dihomo-linolenoyl-GPI (18:0/20:3n3 or 6)*	1-stearoyl-2-dihomo-linolenoyl-GPI (18:0/20:3n3 or 6)*		24767699	HMDB0009814			Pos Late	-2.89063	-2.63198	0.797805	0.858105	0.258646
1-stearoyl-2-dihomo-linolenoyl-GPS (18:0/20:3n3 or 6)*	100010964	402	55010	208115	Lipid	Phosphatidylserine (PS)	2524	NAMED	LIBQKAKFGGIIDU-NVSSCHKGSA-N	O=C(CCCCCCCCCCCCCCCCC)OC[C@]([H])(COP(OC[C@](C(O)=O)([H])N)(O)=O)OC(CCCCCC/C=C\C/C=C\C/C=C\CCCCC)=O	1-stearoyl-2-dihomo-linolenoyl-GPS (18:0/20:3n3 or 6)*	1-stearoyl-2-dihomo-linolenoyl-GPS (18:0/20:3n3 or 6)*		34449015	HMDB12382			Pos Late	-1.22009	-3.04743	0.0403773	0.163519	-1.82734
1-stearoyl-2-docosahexaenoyl-GPC (18:0/22:6)	100008916	402	52611	165343	Lipid	Phosphatidylcholine (PC)	2356	NAMED	FAUYAENFVCNTAL-PFFNLMTBSA-N	O=C(CC/C=C\C/C=C\C/C=C\C/C=C\C/C=C\C/C=C\CC)O[C@H](COC(CCCCCCCCCCCCCCCCC)=O)CO[P](OCC[N+](C)(C)C)([O-])=O	1-stearoyl-2-docosahexaenoyl-GPC (18:0/22:6)	1-stearoyl-2-docosahexaenoyl-GPC (18:0/22:6)	59403-52-0		HMDB0008057		24778876	Pos Late	-1.06717	-1.80772	0.010167	0.0736299	-0.740546
1-stearoyl-2-docosahexaenoyl-GPE (18:0/22:6)*	100008992	402	52466	165134	Lipid	Phosphatidylethanolamine (PE)	2459	NAMED	XYYHNDVKALDFHQ-OXHZBIAZSA-N	O=C(CCCCCCCCCCCCCCCCC)OC[C@]([H])(COP(OCCN)(O)=O)OC(CC/C=C\C/C=C\C/C=C\C/C=C\C/C=C\C/C=C\CC)=O	1-stearoyl-2-docosahexaenoyl-GPE (18:0/22:6)*	1-stearoyl-2-docosahexaenoyl-GPE (18:0/22:6)*		7825748	HMDB0009012		9546798	Pos Late	-1.66605	-2.26815	0.196302	0.364372	-0.602094
1-stearoyl-2-docosahexaenoyl-GPS (18:0/22:6)*	100001873	402	52696	208077	Lipid	Phosphatidylserine (PS)	2528	NAMED	XDVCLLIJRCKNQN-DYXVXJCOSA-N	O=C(CCCCCCCCCCCCCCCCC)OC[C@]([H])(COP(O)(OC[C@]([NH3+])(C([O-])=O)[H])=O)OC(CCC/C=C\C/C=C\C/C=C\C/C=C\C/C=C\C/C=C\C)=O	1-stearoyl-2-docosahexaenoyl-GPS (18:0/22:6)*	1-stearoyl-2-docosahexaenoyl-GPS (18:0/22:6)*	474943-18-5		HMDB0010167		24779546	Pos Late	-1.4682	-3.23278	0.018868	0.0997311	-1.76458
1-stearoyl-2-docosapentaenoyl-GPC (18:0/22:5n3)*	100009141	402	52699	165472	Lipid	Phosphatidylcholine (PC)	2354	NAMED	MAAMGQXOTCBPFS-JPGWWKBXSA-N	O=C(CCCCCCCCCCCCCCCCC)OC[C@]([H])(COP(OCC[N+](C)(C)C)([O-])=O)OC(CCCCC/C=C\C/C=C\C/C=C\C/C=C\C/C=C\CC)=O	1-stearoyl-2-docosapentaenoyl-GPC (18:0/22:5n3)*	1-stearoyl-2-docosapentaenoyl-GPC (18:0/22:5n3)*		24766720	HMDB0008056		24778873	Pos Late	-1.06095	-1.66561	0.0669555	0.208766	-0.604657
1-stearoyl-2-docosapentaenoyl-GPC (18:0/22:5n6)*	100009142	402	52700	165473	Lipid	Phosphatidylcholine (PC)	2355	NAMED	GLPAGCOJQYNMCC-NEEAVLKMSA-N	O=C(CCCCCCCCCCCCCCCCC)OC[C@]([H])(COP(OCC[N+](C)(C)C)([O-])=O)OC(CC/C=C\C/C=C\C/C=C\C/C=C\C/C=C\CCCCC)=O	1-stearoyl-2-docosapentaenoyl-GPC (18:0/22:5n6)*	1-stearoyl-2-docosapentaenoyl-GPC (18:0/22:5n6)*		24766719	HMDB0008055		24778871	Pos Late	-0.962305	-1.75814	0.161455	0.324664	-0.795833
1-stearoyl-2-meadoyl-GPC (18:0/20:3n9)*	100009153	402	52738	165519	Lipid	Phosphatidylcholine (PC)	2347	NAMED	QXDDDGCNWRUEFM-UMKMFDOBSA-N	O=C(CCCCCCCCCCCCCCCCC)OC[C@]([H])(COP(OCC[N+](C)(C)C)([O-])=O)OC(CCC/C=C\C/C=C\C/C=C\CCCCCCCC)=O	1-stearoyl-2-meadoyl-GPC (18:0/20:3n9)*	1-stearoyl-2-meadoyl-GPC (18:0/20:3n9)*		24766711	HMDB0008046		24778855	Pos Late	-0.348726	-2.48357	4.51372e-05	0.00418418	-2.13484
1-stearoyl-2-oleoyl-GPC (18:0/18:1)	100008904	402	52438	164562	Lipid	Phosphatidylcholine (PC)	2339	NAMED	ATHVAWFAEPLPPQ-VRDBWYNSSA-N	O=C(CCCCCCCCCCCCCCCCC)OC[C@]([H])(COP(OCC[N+](C)(C)C)([O-])=O)OC(CCCCCCC/C=C\CCCCCCCC)=O	1-stearoyl-2-oleoyl-GPC (18:0/18:1)	1-stearoyl-2-oleoyl-GPC (18:0/18:1)	56421-10-4	24766704	HMDB0008038		24778825	Pos Late	-0.990842	-2.40825	0.00588314	0.0588166	-1.4174
1-stearoyl-2-oleoyl-GPE (18:0/18:1)	100001856	402	42448	164202	Lipid	Phosphatidylethanolamine (PE)	2442	NAMED	JQKOHRZNEOQNJE-AYBNWLFXSA-N	O=C(CCCCCCC/C=C/CCCCCCCC)O[C@@H](COP(OCCN)(O)=O)COC(CCCCCCCCCCCCCCCCC)=O	1-stearoyl-2-oleoyl-GPE (18:0/18:1)	1-stearoyl-2-oleoyl-GPE (18:0/18:1)			HMDB0008993		9546742	Pos Late	-1.12094	-2.38835	0.0604844	0.197464	-1.26741
1-stearoyl-2-oleoyl-GPG (18:0/18:1)	100001866	305	52623	165367	Lipid	Phosphatidylglycerol (PG)	2544	NAMED	ZEFGRNLJASLRBZ-GXFQOPFSSA-N	O=P(OCC(O)CO)(O)OC[C@H](OC(CCCCCCC/C=C\CCCCCCCC)=O)COC(CCCCCCCCCCCCCCCCC)=O	1-stearoyl-2-oleoyl-GPG (18:0/18:1)	1-stearoyl-2-oleoyl-GPG (18:0/18:1)	322647-48-3		HMDB0010604		24779551	Polar	-1.32641	-2.43345	0.0124901	0.0813194	-1.10704
1-stearoyl-2-oleoyl-GPS (18:0/18:1)	100000639	402	19265	180966	Lipid	Phosphatidylserine (PS)	2522	NAMED	AJFWREUFUPEYII-PAHWMLEVSA-N	CCCCCCCCCCCCCCCCCC(OC[C@]([H])(COP(O)(OC[C@]([NH3+])(C([O-])=O)[H])=O)OC(CCCCCCC/C=C\CCCCCCCC)=O)=O	1-stearoyl-2-oleoyl-GPS (18:0/18:1)	1-stearoyl-2-oleoyl-GPS (18:0/18:1)		7826037	HMDB0010163		9547087	Pos Late	-1.2361	-2.77945	0.0537242	0.184046	-1.54335
1-stearoyl-GPC (18:0)	100001271	402	33961	158603	Lipid	Lysophospholipid	2628	NAMED	IHNKQIMGVNPMTC-RUZDIDTESA-N	O[C@H](COC(CCCCCCCCCCCCCCCCC)=O)COP(OCC[N+](C)(C)C)([O-])=O	1-stearoyl-GPC (18:0)	1-stearoyl-GPC (18:0)	19420-57-6	435389	HMDB0010384		497300	Pos Late	-2.33424	-1.32243	0.00875767	0.0667863	1.01181
1-stearoyl-GPE (18:0)	100001461	402	42398	159466	Lipid	Lysophospholipid	2686	NAMED	BBYWOYAFBUOUFP-JOCHJYFZSA-N	O=P(OCC[NH3+])([O-])OC[C@H](O)COC(CCCCCCCCCCCCCCCCC)=O	1-stearoyl-GPE (18:0)	1-stearoyl-GPE (18:0)	69747-55-3	7826018	HMDB0011130		9547068	Pos Late	-0.947719	-1.3538	0.307856	0.463036	-0.40608
1-stearoyl-GPG (18:0)	100001462	209	34437	126952	Lipid	Lysophospholipid	2728	NAMED	HFJVKBVEKQHVTO-OZAIVSQSSA-N	O=P(OCC(O)CO)(O)OC[C@H](O)COC(CCCCCCCCCCCCCCCCC)=O	1-stearoyl-GPG (18:0)	1-stearoyl-GPG (18:0)		21403138				Neg	-0.984336	-1.79944	0.411669	0.556854	-0.815107
1-stearoyl-GPI (18:0)	100000656	209	19324	128173	Lipid	Lysophospholipid	2738	NAMED	MXAFDFDAIFZFET-CLBYPKMISA-N	[H]C(C(O)(C(O)([C@](O)1[H])[H])[H])([C@@](OP(O)(OC[C@@]([H])(COC(CCCCCCCCCCCCCCCCC)=O)O)=O)([C@]1(O)[H])[H])O	1-stearoyl-GPI (18:0)	1-stearoyl-GPI (18:0)	796963-93-4	21403067	HMDB0240261		71581135,42607495	Neg	-1.49716	-2.51106	0.100294	0.24961	-1.0139
1-stearoyl-GPS (18:0)*	100004327	209	45966	148646	Lipid	Lysophospholipid	2719	NAMED	ZPDQFUYPBVXUKS-KEKNWZKVSA-N	O=P(O)(OCC(O)COC(CCCCCCCCCCCCCCCCC)=O)OC[C@@H](C(O)=O)N	1-stearoyl-GPS (18:0)*	1-stearoyl-GPS (18:0)*		7826051	HMDB0061698		74819135	Neg	-0.833266	-2.44591	0.0176183	0.0973578	-1.61264
1-stearyl-2-arachidonoyl-GPC (O-18:0/20:4)*	100009019	402	57333	210831	Lipid	Plasmalogen	2812	NAMED	GBNPCIWXLWZJGA-ADTCAWDJSA-N	CCCCCCCCCCCCCCCCCCOCC(OC(CCC/C=C/C/C=C/C/C=C/C/C=C/CCCCC)=O)COP([O-])(OCC[N+](C)(C)C)=O	1-stearyl-2-arachidonoyl-GPC (O-18:0/20:4)*	1-stearyl-2-arachidonoyl-GPC (O-18:0/20:4)*						Pos Late	-1.25718	-2.77397	0.0256324	0.119546	-1.51679
1,2-dilinoleoyl-GPE (18:2/18:2)*	100009217	402	53174	166599	Lipid	Phosphatidylethanolamine (PE)	2469	NAMED	SSCDRSKJTAQNNB-DWEQTYCFSA-N	O=C(CCCCCCC/C=C\C/C=C\CCCCC)OC[C@]([H])(COP(OCCN)(O)=O)OC(CCCCCCC/C=C\C/C=C\CCCCC)=O	1,2-dilinoleoyl-GPE (18:2/18:2)*	1,2-dilinoleoyl-GPE (18:2/18:2)*		7825762	HMDB0009093		9546812	Pos Late	-0.872909	-1.72276	0.372614	0.526211	-0.849856
1,2-dioleoyl-GPC (18:1/18:1)	100008905	402	52457	165141	Lipid	Phosphatidylcholine (PC)	2361	NAMED	SNKAWJBJQDLSFF-NVKMUCNASA-N	O=C(CCCCCCC/C=C\CCCCCCCC)OC[C@@]([H])(OC(CCCCCCC/C=C\CCCCCCCC)=O)COP([O-])(OCC[N+](C)(C)C)=O	1,2-dioleoyl-GPC (18:1/18:1)	1,2-dioleoyl-GPC (18:1/18:1)	4235-95-4	8525772	HMDB0000593		10350317	Pos Late	-1.31994	-2.3358	0.0127474	0.0813194	-1.01586
1,2-dioleoyl-GPE (18:1/18:1)	100008906	402	52609	165341	Lipid	Phosphatidylethanolamine (PE)	2460	NAMED	MWRBNPKJOOWZPW-NYVOMTAGSA-N	O=C(CCCCCCC/C=C\CCCCCCCC)OC[C@@]([H])(OC(CCCCCCC/C=C\CCCCCCCC)=O)COP([O-])(OCC[NH3+])=O	1,2-dioleoyl-GPE (18:1/18:1)	1,2-dioleoyl-GPE (18:1/18:1)	4004-05-1	7825707	HMDB0009059		9546757	Pos Late	-1.12827	-2.54055	0.0116303	0.0790549	-1.41228
1,2-dioleoyl-GPG (18:1/18:1)	1541	305	19142	165366	Lipid	Phosphatidylglycerol (PG)	2546	NAMED	DSNRWDQKZIEDDB-GCMPNPAFSA-N	OCC(COP(O)(OC[C@@]([H])(COC(CCCCCCC/C=C\CCCCCCCC)=O)OC(CCCCCCC/C=C\CCCCCCCC)=O)=O)O	1,2-dioleoyl-GPG (18:1/18:1)	1,2-dioleoyl-GPG (18:1/18:1)	67254-28-8	10020702	HMDB0010634		11846228	Polar	-1.37428	-2.52572	0.118097	0.278792	-1.15145
1,2-dipalmitoyl-GPC (16:0/16:0)	100000657	402	19130	164201	Lipid	Phosphatidylcholine (PC)	2295	NAMED	KILNVBDSWZSGLL-KXQOOQHDSA-N	CCCCCCCCCCCCCCCC(OC[C@]([H])(COP([O-])(OCC[N+](C)(C)C)=O)OC(CCCCCCCCCCCCCCC)=O)=O	1,2-dipalmitoyl-GPC (16:0/16:0)	1,2-dipalmitoyl-GPC (16:0/16:0)	63-89-8	398235	HMDB0000564	D03585	452110	Pos Late	-1.59812	-2.81193	8.52741e-06	0.00418418	-1.2138
1,2-dipalmitoyl-GPE (16:0/16:0)*	100009204	402	57341	210842	Lipid	Phosphatidylethanolamine (PE)	2421	NAMED	SLKDGVPOSSLUAI-PGUFJCEWSA-N	O=C(CCCCCCCCCCCCCCC)OC[C@]([H])(COP(OCCN)(O)=O)OC(CCCCCCCCCCCCCCC)=O	1,2-dipalmitoyl-GPE (16:0/16:0)*	1,2-dipalmitoyl-GPE (16:0/16:0)*		393103	HMDB0008923		445468	Pos Late	-1.75509	-2.53057	0.0906089	0.242937	-0.775477
1,2-distearoyl-GPC (18:0/18:0)	100000660	402	19132	164204	Lipid	Phosphatidylcholine (PC)	2338	NAMED	NRJAVPSFFCBXDT-HUESYALOSA-N	CCCCCCCCCCCCCCCCCC(OC[C@]([H])(COP([O-])(OCC[N+](C)(C)C)=O)OC(CCCCCCCCCCCCCCCCC)=O)=O	1,2-distearoyl-GPC (18:0/18:0)	1,2-distearoyl-GPC (18:0/18:0)	816-94-4	85004	HMDB0008036		94190	Pos Late	-1.64691	-2.34994	0.425989	0.566963	-0.703032
10-heptadecenoate (17:1n7)	100001278	209	33971	126129	Lipid	Long Chain Monounsaturated Fatty Acid	1548	NAMED	GDTXICBNEOEPAZ-FPLPWBNLSA-N	O=C(O)CCCCCCCC/C=C\CCCCCC	10-heptadecenoate (17:1n7)	10-heptadecenoate (17:1n7)	29743-97-3	4471860	HMDB0060038		5312435	Neg	-0.794659	-1.66111	0.201793	0.369621	-0.866446
10-nonadecenoate (19:1n9)	100001277	209	33972	126131	Lipid	Long Chain Monounsaturated Fatty Acid	1557	NAMED	BBOWBNGUEWHNQZ-KTKRTIGZSA-N	O=C(O)CCCCCCCC/C=C\CCCCCCCC	10-nonadecenoate (19:1n9)	10-nonadecenoate (19:1n9)	73033-09-7	4471938	HMDB0013622		5312513	Neg	0.0113311	-1.59864	0.0431976	0.165889	-1.60997
13-HODE + 9-HODE	100002196	209	37752	145686	Lipid	Fatty Acid, Monohydroxy	2031	NAMED	HNICUWMFWZBIFP-IRQZEAMPSA-N	OC(CCCCCCC/C=C\C=C\[C@H](CCCCC)O)=O	13-HODE + 9-HODE	13-HODE + 9-HODE			HMDB0004670,HMDB0004667	C14767,C14762	5312830,5282945,1424,5282947,5282944	Neg	-2.38271	-1.00912	0.0175837	0.0973578	1.37358
2'-deoxycytidine	100000125	400	15949	155608	Nucleotide	Pyrimidine Metabolism, Cytidine containing	4281	NAMED	CKTSBUTUHBMZGZ-SHYZEUOFSA-N	[H][C@]1([H])[C@@](O)([H])[C@](CO)([H])O[C@]1(N2C(N=C(N)C=C2)=O)[H]	2'-deoxycytidine	2'-deoxycytidine	951-77-9	13117	HMDB0000014	C00881	13711	Pos Early	-0.165072	-2.69063	0.0293545	0.130425	-2.52556
2'-deoxyuridine	536	209	52602	165330	Nucleotide	Pyrimidine Metabolism, Uracil containing	4254	NAMED	MXHRCPNRJAMMIM-UHFFFAOYSA-N	O=C(NC1=O)N(C=C1)C(CC2O)OC2CO	2'-deoxyuridine	2'-deoxyuridine	951-78-0	13118	HMDB0000012	C00526	13712	Neg	-1.39209	-0.735801	0.022231	0.107289	0.656292
2'-O-methylcytidine	100010895	400	57554	211532	Nucleotide	Pyrimidine Metabolism, Cytidine containing	4283	NAMED	RFCQJGFZUQFYRF-ZOQUXTDFSA-N	O=C1N(C=CC(N)=N1)[C@@H]([C@H](OC)[C@@H]2O)O[C@@H]2CO	2'-O-methylcytidine	2'-O-methylcytidine	2140-72-9	133067			150971	Pos Early	-1.20244	-0.867557	0.224434	0.389253	0.334884
2'-O-methyluridine	100010896	209	57655	212709	Nucleotide	Pyrimidine Metabolism, Uracil containing	4242	NAMED	SXUXMRMBWZCMEN-ZOQUXTDFSA-N	CO[C@@H]1[C@@H]([C@H](O[C@H]1N2C=CC(NC2=O)=O)CO)O	2'-O-methyluridine	2'-O-methyluridine	2140-76-3	92343	HMDB0240328		102212	Neg	-0.762151	-0.713089	0.806185	0.86544	0.0490618
2-hydroxybutyrate/2-hydroxyisobutyrate	100008928	305	52281	164309	Amino Acid	Glutathione Metabolism	590	NAMED	AFENDNXGAFYKQO-UHFFFAOYSA-N	CCC(O)C(O)=O	2-hydroxybutyrate/2-hydroxyisobutyrate	2-hydroxybutyrate/2-hydroxyisobutyrate			HMDB0000729,HMDB00008	C21297,C05984	440864,4277439	Polar	-1.49341	-0.132206	0.107072	0.261784	1.36121
[truncated: 420 more rows]
