# Supplementary material for: The transaminase-ω-amidase pathway senses oxidative stress to control glutamine metabolism and α-ketoglutarate levels in endothelial cells
Source: EMBO J. 2025 Dec 17;45(3):820–55. doi: 10.1038/s44318-025-00642-7 (PMC12864753; doi:10.1038/s44318-025-00642-7)
Supplement: Supplementary file 8 — Source data Fig. 1 [file 44318_2025_642_MOESM8_ESM.zip]

Archive with 4 entries (4 files):
- Figure 1/Fig. 1A.xlsx
- Figure 1/Fig. 1B.xlsx
- Figure 1/Fig. 1D.xlsx
- Figure 1/Fig. 1E.xlsx
