# Supplementary material for: The transaminase-ω-amidase pathway senses oxidative stress to control glutamine metabolism and α-ketoglutarate levels in endothelial cells
Source: EMBO J. 2025 Dec 17;45(3):820–55. doi: 10.1038/s44318-025-00642-7 (PMC12864753; doi:10.1038/s44318-025-00642-7)
Supplement: Supplementary file 8 — Source data Fig. 1 [file 44318_2025_642_MOESM8_ESM.zip › Figure 1/Fig. 1A.xlsx]

## Sheet: Fig. 1A
	Log2(FC)
Minutes	citrate	isocitrate	alpha-ketoglutarate	succinate	fumarate	malate
3	-0.64386	-1.47393	0.028569	-0.08927	-0.16812	-0.25154
10	-0.68966	-1.88897	0.275007	0.226509	0.275007	0.344828
30	-0.66658	-1.05889	0.321928	-0.2863	0	0.263034
90	-0.53533	-0.73697	0.042644	0.137504	-0.12029	-0.074
270	-0.32193	-0.71312	0.111031	0.111031	-0.12029	-0.05889
900	-0.074	-0.074	-0.16812	0.111031	-0.08927	0.163499
