# Supplementary material for: The transaminase-ω-amidase pathway senses oxidative stress to control glutamine metabolism and α-ketoglutarate levels in endothelial cells
Source: EMBO J. 2025 Dec 17;45(3):820–55. doi: 10.1038/s44318-025-00642-7 (PMC12864753; doi:10.1038/s44318-025-00642-7)
Supplement: Supplementary file 8 — Source data Fig. 1 [file 44318_2025_642_MOESM8_ESM.zip › Figure 1/Fig. 1B.xlsx]

## Sheet: Fig. 1B
	Log2(FC)
Minutes	citrate	isocitrate	alpha-ketoglutarate	succinate	fumarate	malate
3	-0.251539	-2	-0.473931	-0.0291463	-0.514573	-0.556393
10	0.443607	-2.32193	-1.08927	-0.217591	-1.64386	-1.68966
30	0	-1.152	-1.55639	-0.37707	-0.761213	-0.736966
90	-0.473931	-0.454032	-1	-0.0291463	-0.136062	-0.0588937
270	0.333424	0.0143553	-0.200913	0.163499	0.356144	0.344828
900	0.163499	0.189034	-0.136062	0.15056	-0.0740006	0.214125
