# Supplementary material for: The transaminase-ω-amidase pathway senses oxidative stress to control glutamine metabolism and α-ketoglutarate levels in endothelial cells
Source: EMBO J. 2025 Dec 17;45(3):820–55. doi: 10.1038/s44318-025-00642-7 (PMC12864753; doi:10.1038/s44318-025-00642-7)
Supplement: Supplementary file 8 — Source data Fig. 1 [file 44318_2025_642_MOESM8_ESM.zip › Figure 1/Fig. 1D.xlsx]

## Sheet: Fig. 1D
	Log2(FC)
Minutes	αKGM	αKG
0	0	0
3	0.799087	0.0285692
10	0.9855	0.275007
30	0.111031	0.321928
90	0.584963	0.0426443
270	-0.234465	0.111031
900	-0.358454	-0.168123
