# Supplementary material for: The transaminase-ω-amidase pathway senses oxidative stress to control glutamine metabolism and α-ketoglutarate levels in endothelial cells
Source: EMBO J. 2025 Dec 17;45(3):820–55. doi: 10.1038/s44318-025-00642-7 (PMC12864753; doi:10.1038/s44318-025-00642-7)
Supplement: Supplementary file 8 — Source data Fig. 1 [file 44318_2025_642_MOESM8_ESM.zip › Figure 1/Fig. 1E.xlsx]

## Sheet: Fig. 1D
	Log2(FC)
	αKGM	αKG
0	0	0
3	1.07039	-0.473931
10	2.23573	-1.08927
30	1.60881	-1.55639
90	0.731183	-1
270	-0.454032	-0.200913
900	0.0565835	-0.136062
