# Supplementary material for: The transaminase-ω-amidase pathway senses oxidative stress to control glutamine metabolism and α-ketoglutarate levels in endothelial cells
Source: EMBO J. 2025 Dec 17;45(3):820–55. doi: 10.1038/s44318-025-00642-7 (PMC12864753; doi:10.1038/s44318-025-00642-7)
Supplement: Supplementary file 9 — Source data Fig. 2 [file 44318_2025_642_MOESM9_ESM.zip › Figure 2/Fig. 2D.xlsx]

## Sheet: Fig. 2D
Normalized expression
NTC	rs277627
1	0.632878
1	0.619854
1	0.61132
1	0.617709
