# Supplementary material for: The transaminase-ω-amidase pathway senses oxidative stress to control glutamine metabolism and α-ketoglutarate levels in endothelial cells
Source: EMBO J. 2025 Dec 17;45(3):820–55. doi: 10.1038/s44318-025-00642-7 (PMC12864753; doi:10.1038/s44318-025-00642-7)
Supplement: Supplementary file 10 — Source data Fig. 3 [file 44318_2025_642_MOESM10_ESM.zip]

Archive with 18 entries (15 files):
- Figure 3/
- Figure 3/Fig. 3A.pptx
- Figure 3/Fig. 3B.pptx
- Figure 3/Fig. 3C.xlsx
- Figure 3/Fig. 3D.xlsx
- Figure 3/Fig. 3F.xlsx
- Figure 3/Fig. 3G.xlsx
- Figure 3/Thumbs.db
- Figure 3/TIFF Files IF/
- Figure 3/TIFF Files IF/GLS1 KO HUVEC 40x 2_TIF_h0b0t0z0c0-2x0-2389y0-2389.tif
- Figure 3/TIFF Files IF/Nit2 KO HUVEC 40x 2_h0b0t0z0c0-2x0-2389y0-2389.tif
- Figure 3/TIFF Files IF/NTC GLS1 40x HUVEC 2_h0b0t0z0c0-2x0-2389y0-2389.tif
- Figure 3/TIFF Files IF/NTC Nit2 HUVEC 40x_h0b0t0z0c0-2x0-2389y0-2389.tif
- Figure 3/TIFF Files WB/
- Figure 3/TIFF Files WB/NM206 actin.tif
- Figure 3/TIFF Files WB/NM206 GLS1.tif
- Figure 3/TIFF Files WB/NM206 NIT2.tif
- Figure 3/TIFF Files WB/Thumbs.db
