# Supplementary material for: The transaminase-ω-amidase pathway senses oxidative stress to control glutamine metabolism and α-ketoglutarate levels in endothelial cells
Source: EMBO J. 2025 Dec 17;45(3):820–55. doi: 10.1038/s44318-025-00642-7 (PMC12864753; doi:10.1038/s44318-025-00642-7)
Supplement: Supplementary file 10 — Source data Fig. 3 [file 44318_2025_642_MOESM10_ESM.zip › Figure 3/Fig. 3C.xlsx]

## Sheet: Fig. 3C
	pg/mg cell pellet
	NTC	NIT2-/-	GLS1-/-	NIT2/GLS1-/-
	0	25379.5	0	30757.9
	0	24109.9	0	42846.8
	0	31770	0	54367.1
	0	52026	0	73233.4
	0	31882.5	0	39624.5
