# Supplementary material for: The transaminase-ω-amidase pathway senses oxidative stress to control glutamine metabolism and α-ketoglutarate levels in endothelial cells
Source: EMBO J. 2025 Dec 17;45(3):820–55. doi: 10.1038/s44318-025-00642-7 (PMC12864753; doi:10.1038/s44318-025-00642-7)
Supplement: Supplementary file 10 — Source data Fig. 3 [file 44318_2025_642_MOESM10_ESM.zip › Figure 3/Fig. 3D.xlsx]

## Sheet: Fig. 3C
	pg/mg cell pellet
	NTC	NIT2-/-	GLS1-/-	NIT2/GLS1-/-
	1244.19	1009.86	813.571	854.322
	1137.66	1117.9	549.661	888.647
	1453.51	1007.41	947.117	713.746
	1310.32	1377.43	915.651
	1658.06	1057.13
