# Supplementary material for: The transaminase-ω-amidase pathway senses oxidative stress to control glutamine metabolism and α-ketoglutarate levels in endothelial cells
Source: EMBO J. 2025 Dec 17;45(3):820–55. doi: 10.1038/s44318-025-00642-7 (PMC12864753; doi:10.1038/s44318-025-00642-7)
Supplement: Supplementary file 10 — Source data Fig. 3 [file 44318_2025_642_MOESM10_ESM.zip › Figure 3/Fig. 3F.xlsx]

## Sheet: Fig. 3F
	Intensity
	NTC	NIT2-/-	GLS1-/-	NIT2/GLS1-/-
	175439	828315	167295	777905
	195437	721741	163901	540345
	186086	563712	164995	490556
	148599	707330	172007	759282
	167072	642643		711981
