# Supplementary material for: The transaminase-ω-amidase pathway senses oxidative stress to control glutamine metabolism and α-ketoglutarate levels in endothelial cells
Source: EMBO J. 2025 Dec 17;45(3):820–55. doi: 10.1038/s44318-025-00642-7 (PMC12864753; doi:10.1038/s44318-025-00642-7)
Supplement: Supplementary file 10 — Source data Fig. 3 [file 44318_2025_642_MOESM10_ESM.zip › Figure 3/Fig. 3G.xlsx]

## Sheet: Fig. 3G
	Intensity
	NTC	NIT2-/-	GLS1-/-	NIT2/GLS1-/-
	2933	2523	720	693
	1969	2582	671	145
	1587	1079	759	120
	2100	2478	546	461
	1356	1980		99
