# Supplementary material for: The transaminase-ω-amidase pathway senses oxidative stress to control glutamine metabolism and α-ketoglutarate levels in endothelial cells
Source: EMBO J. 2025 Dec 17;45(3):820–55. doi: 10.1038/s44318-025-00642-7 (PMC12864753; doi:10.1038/s44318-025-00642-7)
Supplement: Supplementary file 11 — Source data Fig. 4 [file 44318_2025_642_MOESM11_ESM.zip]

Archive with 14 entries (13 files):
- Figure 4/Fig. 4A.pptx
- Figure 4/Fig. 4B.xlsx
- Figure 4/Fig. 4E-G.pptx
- Figure 4/Fig. 4H.xlsx
- Figure 4/Fig. 4I.xlsx
- Figure 4/Fig. 4J.xlsx
- Figure 4/Fig. 4K.xlsx
- Figure 4/Fig. 4L.pptx
- Figure 4/Fig. 4M.xlsx
- Figure 4/Thumbs.db
- Figure 4/TIFF Files WB images/
- Figure 4/TIFF Files WB images/NM276_ecNIT2 KO mouse_aSMCactin antibody 700.tif
- Figure 4/TIFF Files WB images/NM276_ecNIT2 KO mouse_eNOS antibody.tif
- Figure 4/TIFF Files WB images/NM276_ecNIT2 KO mouse_NIT2 antibody.tif
