# Supplementary material for: The transaminase-ω-amidase pathway senses oxidative stress to control glutamine metabolism and α-ketoglutarate levels in endothelial cells
Source: EMBO J. 2025 Dec 17;45(3):820–55. doi: 10.1038/s44318-025-00642-7 (PMC12864753; doi:10.1038/s44318-025-00642-7)
Supplement: Supplementary file 11 — Source data Fig. 4 [file 44318_2025_642_MOESM11_ESM.zip › Figure 4/Fig. 4B.xlsx]

## Sheet: aKGM
	Peak area
αKGM	CTL	ecNit2-/-
	4518778	4374645
	3013259	6420112
	3003632	4601403
	3113096	4213578
	3813812	3203989
	3404959	2521537
	2850149	3055093
	2627455	8022804
	3021256	3864385
		3659347
		2903453

## Sheet: aKG
αKG	CTL	ecNit2-/-
	396209206	257267513
	265821246	304480922
	272881916	307379987
	348765371	176168921
	222706072	185240133
	272577327	200069585
	325474712	271469713
	273713054	211616278
	197011643	255465617
		171185613
		228142997
