# Supplementary material for: The transaminase-ω-amidase pathway senses oxidative stress to control glutamine metabolism and α-ketoglutarate levels in endothelial cells
Source: EMBO J. 2025 Dec 17;45(3):820–55. doi: 10.1038/s44318-025-00642-7 (PMC12864753; doi:10.1038/s44318-025-00642-7)
Supplement: Supplementary file 11 — Source data Fig. 4 [file 44318_2025_642_MOESM11_ESM.zip › Figure 4/Fig. 4H.xlsx]

## Sheet: Fig. 4H
	Vessel area
mm2	CTL	ecNit2-/-
	4.1617	3.51252
	4.28572	3.40966
	4.52841	3.63043
	4.16598	2.35481
	3.18155	2.40165
	3.49261	2.42834
	4.08926	2.41184
