# Supplementary material for: The transaminase-ω-amidase pathway senses oxidative stress to control glutamine metabolism and α-ketoglutarate levels in endothelial cells
Source: EMBO J. 2025 Dec 17;45(3):820–55. doi: 10.1038/s44318-025-00642-7 (PMC12864753; doi:10.1038/s44318-025-00642-7)
Supplement: Supplementary file 11 — Source data Fig. 4 [file 44318_2025_642_MOESM11_ESM.zip › Figure 4/Fig. 4I.xlsx]

## Sheet: Fig. 4 I
	Total vessel length
mm	CTL	ecNit2-/-
	358.135	357.472
	433.079	353.12
	488.81	368.416
	319.623	231.69
	314.945	222.573
	379.383	212.465
	390.187	226.692
