# Supplementary material for: The transaminase-ω-amidase pathway senses oxidative stress to control glutamine metabolism and α-ketoglutarate levels in endothelial cells
Source: EMBO J. 2025 Dec 17;45(3):820–55. doi: 10.1038/s44318-025-00642-7 (PMC12864753; doi:10.1038/s44318-025-00642-7)
Supplement: Supplementary file 11 — Source data Fig. 4 [file 44318_2025_642_MOESM11_ESM.zip › Figure 4/Fig. 4K.xlsx]

## Sheet: Fig. 4K
	Total number of junctions
Counts	CTL	ecNit2-/-
	6485	6782
	8890	6417
	9423	7490
	5056	4152
	6063	3841
	7599	3333
	8100	4367
