# Supplementary material for: The transaminase-ω-amidase pathway senses oxidative stress to control glutamine metabolism and α-ketoglutarate levels in endothelial cells
Source: EMBO J. 2025 Dec 17;45(3):820–55. doi: 10.1038/s44318-025-00642-7 (PMC12864753; doi:10.1038/s44318-025-00642-7)
Supplement: Supplementary file 11 — Source data Fig. 4 [file 44318_2025_642_MOESM11_ESM.zip › Figure 4/Fig. 4M.xlsx]

## Sheet: Fig. 4M
	Isolectin positive area
mm2	CTL	ecNit2-/-
	0.01722	0.007652
	0.019175	0.004335
	0.018292	0.002929
	0.005124	0.01442
	0.036179	0.007217
	0.034054	0.009029
	0.016318	0.009159
	0.018811	0.021126
	0.010577	0.015867
	0.010698	0.012842
	0.023814	0.013992
	0.016383	0.021883
	0.005927	0.003562
	0.023812	0.028245
	0.005929	0.016443
	0.003969	0.008254
	0.009021	0.002478
	0.019032	0.002152
	0.021112	0.008558
		0.007778
	0.014021	0.00753
	0.030249	0.003934
	0.01178	0.003606
	0.007265
