# Supplementary material for: The transaminase-ω-amidase pathway senses oxidative stress to control glutamine metabolism and α-ketoglutarate levels in endothelial cells
Source: EMBO J. 2025 Dec 17;45(3):820–55. doi: 10.1038/s44318-025-00642-7 (PMC12864753; doi:10.1038/s44318-025-00642-7)
Supplement: Supplementary file 12 — Source data Fig. 5 [file 44318_2025_642_MOESM12_ESM.zip]

Archive with 11 entries (10 files):
- Figure 5/
- Figure 5/Fig. 5A.pdf
- Figure 5/Fig. 5F.pdf
- Figure 5/Fig. 5I.pdf
- Figure 5/Fig.5B.xlsx
- Figure 5/Fig.5C.xlsx
- Figure 5/Fig.5D.xlsx
- Figure 5/Fig.5E.xlsx
- Figure 5/Fig.5G.xlsx
- Figure 5/Fig.5H.xlsx
- Figure 5/Fig.5J.xlsx
