# Supplementary material for: The transaminase-ω-amidase pathway senses oxidative stress to control glutamine metabolism and α-ketoglutarate levels in endothelial cells
Source: EMBO J. 2025 Dec 17;45(3):820–55. doi: 10.1038/s44318-025-00642-7 (PMC12864753; doi:10.1038/s44318-025-00642-7)
Supplement: Supplementary file 12 — Source data Fig. 5 [file 44318_2025_642_MOESM12_ESM.zip › Figure 5/Fig.5B.xlsx]

## Sheet: Fig. 5B
	Number of sprouts
	NTC	NTC VEGF	Nit2 KO	Nit2 KO VEGF	GLS1 KO	GLS1 KO VEGF	GLS1 KO/ Nit2 KO	GLS1 KO/ Nit2 KO VEGF
	11	13	6	10	7	12	3	12
	9	18	6	10	8	13	3	12
	11	14	8	12	6	11	3	13
	8	18	6	11	8	11	6	13
	11	18	7	8	6	8	4	11
	9	13	3	10	6	9	3	11
	11	15	7	8	9	11	3	13
	10	9	7	8	8	12	6	13
	11	13	4	8	5	12	3	7
	10	11	8	11	4	7	7	11
	11	14	5	12	6	11	5	7
	9	17	5	11	5	12	4	8
	7	14	4	9	6	8	9	11
	6	14	6	11	6	10	6	11
	8	15	9	8	6	12	5	14
	9	14	7	8	5	10	4	7
	8	15	7	9	4	10	4	11
	8	15	7	11	7	9	2	11
	11	13	4	8	4	7	5	11
	9	12	8	7	5	8	5	12
	7	11	6	12		10		10
	7	15	8	8		10		10
	11	13	3	10		15		10
	9	16	4	8				9
		13		9
		11
		14
		15
