# Supplementary material for: The transaminase-ω-amidase pathway senses oxidative stress to control glutamine metabolism and α-ketoglutarate levels in endothelial cells
Source: EMBO J. 2025 Dec 17;45(3):820–55. doi: 10.1038/s44318-025-00642-7 (PMC12864753; doi:10.1038/s44318-025-00642-7)
Supplement: Supplementary file 12 — Source data Fig. 5 [file 44318_2025_642_MOESM12_ESM.zip › Figure 5/Fig.5C.xlsx]

## Sheet: Fig. 5C
	Cumulative length
	NTC (basal)	NTC + VEGF	Nit2 KO (basal)	Nit2 KO + VEGF	GLS1 KO (basal)	GLS1 KO + VEGF	GLS1 KO/ Nit2 KO (basal)	GLS1 KO/ Nit2 KO + VEGF
	2241.06	3494.57	1879.74	2982.11	1236.14	2663.88	726.85	2877.3
	1717.73	4640.43	1252.11	3090.83	1607.22	2691.62	814.38	1678.5
	2392.3	4207.17	1935.07	2407.64	616.77	2105.34	608.07	3307.26
	1602.75	4110.05	1515.39	2240.91	1405.46	2089.13	1111.13	3150.53
	3084.66	4081.12	1875.55	2076.95	1579.04	2253.71	660.24	1564.94
	2296.08	4145.42	1493.62	2614.98	1044.39	2245.19	301.24	1583.72
	1768.72	3433.12	1695.02	2136.37	1519.1	3093.11	368.42	1629.72
	2195.69	2498.39	1736.6	2373.37	1323.52	2967.47	1164.9	1969.51
	2982.8	3355.66	1073.7	2427.86	613.84	3460.2	632.04	1126.64
	2400.14	2651.03	1420.86	2602.06	591.73	1861.25	1168.61	3211.5
	2619.05	4143.98	1175.45	2402.44	1180.85	3052.4	1014.93	1422.89
	1885.81	4328.28	838.13	2137.94	726.91	2393.94	606.93	1582.77
	1146.77	4026.82	971.64	1680.6	988.77	1844.39	1296.77	2318.45
	1299.48	3408.68	1177.73	2052.36	868.67	2128.96	1231.24	2502.43
	1380.88	3237.7	1695.47	1827.94	900.98	2361.11	996.06	2956.11
	2001.21	2910.02	1678.98	1637.06	771.37	2671.09	605.06	1726.8
	1692.87	3958.42	1402.89	2046.96	571.67	2393.8	749.5	2794.24
	2032.81	3909.19	1094.43	2435.75	1509.12	2079.49	395.38	1861.25
	1558.92	3609.02	840.65	1752.87	517.45	1354.11	895.28	2329.49
	1266.84	2676.11	1509.3	1670.03	596.8	1300.21	863.77	3052.21
	1880.41	3177.02	1112.12	2954.8		2514.24		2023.6
	1675.46	4316.29	1537.49	1636.09		2723.42		1676.41
	1767.23	2154.66	710.58	1975.97		3763.79		3169.5
	2020.34	3715.32	1136.6	2030				1785.04
		2688.23		2548.72
		2689.36
		3327.74
		4967.29
