# Supplementary material for: The transaminase-ω-amidase pathway senses oxidative stress to control glutamine metabolism and α-ketoglutarate levels in endothelial cells
Source: EMBO J. 2025 Dec 17;45(3):820–55. doi: 10.1038/s44318-025-00642-7 (PMC12864753; doi:10.1038/s44318-025-00642-7)
Supplement: Supplementary file 12 — Source data Fig. 5 [file 44318_2025_642_MOESM12_ESM.zip › Figure 5/Fig.5D.xlsx]

## Sheet: Fig. 5D
	Time (h)	NTC					NIT2KO					NTC + BPTES					Nit2 KO + BPTES
	0	0	0	0	0	0	0	0	0	0	0	0	0	0	0	0	0	0	0	0	0
	1	9.33703	13.268	10.8667	11.8459	15.6511	14.0684	17.6234	15.244	14.5309	15.8532	9.35367	16.1685	13.0353	16.6385	16.8186	15.4602	14.3342	16.9565	22.2528	16.8646
	2	24.3791	27.2357	25.6069	25.2911	30.6369	32.9995	31.4103	29.6986	27.306	30.2838	15.7529	29.7128	23.9842	29.4016	24.9732	30.6853	25.7237	30.071	33.2185	24.4353
	3	32.2025	36.0309	35.8194	33.0574	41.4342	44.1755	41.8395	36.6041	34.5303	39.7924	24.8	39.9719	34.9046	41.8822	35.51	42.6412	34.7044	40.6567	42.3909	33.9938
	4	43.0517	43.5476	46.9633	41.5951	52.2097	52.9152	51.4943	43.5208	45.016	45.9048	32.2042	51.9473	46.3761	54.1232	44.5272	50.7499	44.0785	52.12	52.0009	42.9461
	5	49.8757	50.4365	58.9401	50.2409	62.5467	62.6465	59.9419	50.897	51.6654	55.4373	39.8475	61.4927	56.596	64.3097	53.8886	59.3266	52.4539	59.6675	57.712	51.2612
	6	59.1304	59.8104	65.5113	55.6163	73.2461	70.5506	68.8076	56.2143	58.8013	61.9354	47.2336	68.4274	66.0411	74.5597	62.2179	66.1508	62.3102	67.5661	63.2652	57.0351
	7	70.8781	70.5049	76.9855	65.5241	83.2206	81.7864	78.474	64.7098	67.9445	70.8158	55.0695	77.4555	76.3197	81.627	69.0062	73.6343	67.5266	76.1256	70.1179	64.092
	8	78.3542	75.2673	80.886	72.2112	90.8012	83.3481	84.3673	70.9445	74.9531	77.7981	59.8716	84.0974	81.154	85.1415	74.8067	77.6397	73.7519	80.2475	74.9102	69.9714
	9	84.2544	81.764	86.0137	79.1696	93.4588	91.1902	89.1234	78.1787	79.8756	82.5726	65.4998	88.3103	86.4212	87.9378	78.6134	82.4866	78.466	84.1288	77.8198	77.4026
	10	88.1896	86.5242	90.905	85.4416	95.3546	95.6968	94.398	83.4389	84.7909	86.3485	71.8393	92.2689	89.6891	91.1576	82.4714	87.1529	83.9517	87.6706	81.5112	81.7385
	11	90.8298	91.1593	95.3774	90.7132	98.5323	98.8873	96.6336	87.6808	90.1958	89.7322	73.8019	95.4473	92.5999	92.1441	85.0919	90.4056	84.4626	89.8828	82.7987	85.2378
	12	97.5908	94.1831	96.0699	93.9105	98.682	102.814	98.632	90.2349	92.5596	92.6525	78.8985	99.4814	95.2508	93.0385	91.1128	90.0635	87.3029	93.6951	86.3089	87.4545
	13	98.7376	94.317	96.2446	95.6285	98.6132	105.083	99.3203	91.7719	93.2052	95.4315	81.0224	99.9164	96.4246	93.9448	93.1188	91.5405	90.9391	95.9629	85.269	90.5938
	14	99.9179	96.6204	96.6591	96.0172	98.681	101.434	99.4259	95.439	94.884	96.599	84.1995	100.535	96.2672	93.9118	93.1402	94.8979	92.3119	97.3785	88.3292	93.0996
	15	99.9108	98.5825	98.6333	95.9349	99.5964	102.984	99.1997	96.9137	96.4169	96.4309	88.7411	100.549	97.3034	93.4825	94.1026	96.3819	93.5548	98.7193	90.9232	95.36
	16	100.208	99.4442	99.3026	95.8809	98.8713	103.41	100.056	96.6994	96.6773	96.2989	90.0519	100.09	98.8238	95.3268	94.5984	95.5414	97.2295	97.3318	92.53	97.587
	17	99.341	100.744	99.6672	96.7545	98.9916	103.531	100.347	97.1286	96.9709	97.8723	90.6059	101.391	98.3613	95.1734	96.4283	97.3337	98.0098	98.2175	93.9863	98.8735
	18	98.9693	100.1	99.2271	98.1178	99.7304	102.837	100.021	99.1291	96.9996	96.6506	90.0167	100.439	100.311	95.9153	96.2924	96.036	100.045	99.0785	94.9269	99.9585
	19	100.06	99.8857	99.3954	98.8764	99.3298	102.586	100.204	99.5814	97.7834	97.5771	91.9027	101.223	99.9163	96.4899	98.1228	97.541	97.8146	98.7071	95.9849	100.059
	20	100.299	100.211	100.544	98.8023	99.5769	102.122	99.5758	99.8504	97.8478	97.3066	93.834	102.281	100.42	96.6187	96.7677	98.1773	95.8399	99.7264	97.2409	101.08
	21	100.191	101.086	100.285	98.3105	99.6876	102.624	99.3968	100.578	98.6273	98.0537	93.9377	101.664	99.9968	95.7758	98.1508	97.4671	95.4598	98.6184	97.4405	100.989
	22	100.27	100.515	100.306	99.8615	99.8873	100.962	99.6262	100.267	98.454	98.9009	93.5613	102.713	99.7976	96.9294	99.2728	97.1943	98.1686	98.1952	98.1814	100.659
	23											93.5913	102.747	99.6704	97.3731	98.9944	98.3367	98.1112	96.6433	96.525	100.961
