# Supplementary material for: The transaminase-ω-amidase pathway senses oxidative stress to control glutamine metabolism and α-ketoglutarate levels in endothelial cells
Source: EMBO J. 2025 Dec 17;45(3):820–55. doi: 10.1038/s44318-025-00642-7 (PMC12864753; doi:10.1038/s44318-025-00642-7)
Supplement: Supplementary file 12 — Source data Fig. 5 [file 44318_2025_642_MOESM12_ESM.zip › Figure 5/Fig.5E.xlsx]

## Sheet: Fig. 5E
		NTC			Nit2 KO			NTC + BPTES			Nit2 KO + BPTES
	0	213	168	120.5	184	146	127.5	179.5	163	123	165	139	172
	3	247.5	190	134.5	199	164.5	133	189.5	174	143.5	174	162	184.5
	6	269	197.5	143.5	217.5	159	155	203	190	143	195	173.5	200.5
	9	293	221	159.5	244	180.5	179.5	224.5	202	152	205.5	187	214
	12	313.5	246	196	248	197	181	233	220.5	162	218.5	200.5	214.5
	15	346	275	216.5	261.5	212.5	197	246	238.5	180.5	224.5	218	229
	18	385.5	309	248.5	291.5	218.5	223	274.5	259	199.5	233	238	255.5
	21	437	343.5	281	329	231	242	296	280.5	214.5	251.5	260.5	256
	24	472	388	317.5	368	249	253.5	300.5	290.5	238.5	267	284.5	279
	27	521.5	438	360	388.5	265	276.5	321	324	255	284.5	296.5	291
	30	583.5	468	389.5	423.5	279	301	340	345	267	291.5	318	292.5
	33	636	541	428	449.5	297	302	378	373	277	318	336	312.5
	36	715.5	625	490.5	493	319.5	338	403	393.5	295	327.5	362	314
	39	799.5	681	563.5	523.5	342	362	439.5	434	322	341	385	324
	42	925	759	620.5	584.5	378.5	394	479.5	477	334	365	403.5	357.5
	45	1017.5	845	668	628.5	414.5	442	504.5	513.5	370.5	371.5	444.5	371.5
	48	1113	960	774	710	469	493.5	535	557	413.5	419.5	483	397.5
	51	1233.5	1068	859	769	502.5	543	592.5	606	447.5	446	496.5	410
	54	1359.5	1160.5	971	851	545	620	638.5	665	508	487.5	539.5	449
	57	1500	1272.5	1066	904.5	640.5	661.5	677	731	547	490.5	569	491.5
	60	1610	1412.5	1212	986	687.5	726	736.5	798	617	538.5	634	531.5
	63	1704	1502.5	1342	1075.5	781.5	810	814	876	646	592	672.5	572.5
	66	1776.5	1634	1430.5	1116.5	856	915	887	927	723.5	625.5	720	626
	69	1917	1711.5	1561.5	1217	943	971.5	942	1028.5	804	687	772	661.5
	72	2086.5	1835	1726	1314	1029	1059	996.5	1078	899.5	731	828	724.5
	75	2175.5	1937	1749.5	1373.5	1128.5	1123.5	1089	1165.5	997	774	878	757.5
	78	2227	2037	1907.5	1433.5	1169.5	1217.5	1216.5	1278.5	1087	814.5	927	812
	81	2348.5	2100.5	1983.5	1480	1252	1241.5	1314.5	1347.5	1178	897	1029	884.5
	84	2442	2255	2147.5	1568	1323.5	1349	1438	1469	1296.5	968	1109	947
	87	2531.5	2298	2220	1659	1419	1434	1520	1554	1400	1060.5	1170.5	1014.5
	90	2573	2392	2336.5	1723	1529.5	1530	1612.5	1642.5	1539.5	1107	1275	1068.5
	93	2696.5	2460	2448.5	1800.5	1573.5	1561	1714.5	1763	1639	1192	1353.5	1145
	96	2762.5	2511	2489	1845.5	1681	1670.5	1816.5	1851	1734.5	1302.5	1416.5	1204.5
	99	2752.5	2567	2560	1927	1730	1693	1918	1943.5	1807	1372	1501	1243
	102	2811	2569.5	2568	1955	1802.5	1762	1985	2007.5	1931	1394.5	1570	1332.5
	105	2797	2598.5	2610	1979.5	1835.5	1812	2061	1992.5	2029	1444.5	1615.5	1358
	108	2840	2661	2692	2032	1899	1912.5	2104.5	2073	2107	1554	1709.5	1420
	111	2872.5	2673	2653.5	2063.5	1963	1917.5	2177	2126	2183	1583.5	1802	1453
	114	2885	2734.5	2779	2145.5	2038	1984	2232	2232	2293.5	1673	1830.5	1524
	117	2879	2767.5	2726.5	2138	2052	2022.5	2292.5	2249.5	2300	1733	1878.5	1584
	120	2873.5	2800	2789	2153.5	2128	2025	2338	2258	2391.5	1781	1913	1612.5
	123	2878.5	2766.5	2770	2242	2135	2046	2345.5	2244.5	2427.5	1763.5	1975.5	1656
	126	2897.5	2802	2721	2237.5	2141.5	2031	2380	2265	2463	1798.5	2022	1683
	129	2931.5	2814.5	2801.5	2249	2169.5	2113	2457	2295	2489.5	1867.5	2007	1702.5
	132	2910.5	2771.5	2780.5	2294	2207	2087.5	2466	2284.5	2510	1876.5	2059.5	1733
	135	2912.5	2758	2849.5	2329.5	2217	2082	2465	2232.5	2511.5	1884.5	2071	1745
	138	3006.5	2850	2839.5	2291.5	2257	2159.5	2544.5	2278.5	2554	1904.5	2071.5	1761
	141	2939	2771.5	2827	2291.5	2191.5	2090	2454	2127	2448	1837	2005	1689.5
