# Supplementary material for: The transaminase-ω-amidase pathway senses oxidative stress to control glutamine metabolism and α-ketoglutarate levels in endothelial cells
Source: EMBO J. 2025 Dec 17;45(3):820–55. doi: 10.1038/s44318-025-00642-7 (PMC12864753; doi:10.1038/s44318-025-00642-7)
Supplement: Supplementary file 12 — Source data Fig. 5 [file 44318_2025_642_MOESM12_ESM.zip › Figure 5/Fig.5G.xlsx]

## Sheet: Fig. 5G
	NTC (-)	NTC (+)	NIT2 (-)	NIT2 (+)	GLS1 (-)	GLS1 (+)	NIT2/GLS1 (-)	NIT2/GLS1 (+)
	17.3469	16.092	50.7576	26.7442	70.7865	40.8163	88.1188	68.9189
	25.4777	12.3596	48.6301	36.0825	60.4651	42.0561	82.7273	63.2353
	24.1573	17.7083	41.4815	34.7826	64.1791	63.6364	86.7347	69.6429
	21.1111	22.549	45.9854	27.2727	71.4286	56.9106
	23.2558	22.7273	49.4318	22.6804	73.0337	53.271
	25.8333	20.9524	44.2708	23.5294	69.0909	60.9091
	21.6418	12.2449	51.6129		62.7907	34.9398
	22.807	15.9574	41.0072		63.2911	41.573
			45.4545		71.4286	57.6923
	(-) or (+) Nucleosides
