# Supplementary material for: The transaminase-ω-amidase pathway senses oxidative stress to control glutamine metabolism and α-ketoglutarate levels in endothelial cells
Source: EMBO J. 2025 Dec 17;45(3):820–55. doi: 10.1038/s44318-025-00642-7 (PMC12864753; doi:10.1038/s44318-025-00642-7)
Supplement: Supplementary file 12 — Source data Fig. 5 [file 44318_2025_642_MOESM12_ESM.zip › Figure 5/Fig.5H.xlsx]

## Sheet: Fig. 5H
% stained cells	NTC Basal	NTC +ns	NTC +Adenosine	NIT2-/- Basal	NIT2-/- +ns	NIT2-/- +Adenosine
	19.2308	26.6667	24.4898	44.6429	33.8983	33.3333
	22.9508	23.0769	21.7391	47.7273	35.9375	31.5789
	23.6364	18.9655	18.6046	46.4286	33.3333	36.25
	ns: nucleosides
