# Supplementary material for: The transaminase-ω-amidase pathway senses oxidative stress to control glutamine metabolism and α-ketoglutarate levels in endothelial cells
Source: EMBO J. 2025 Dec 17;45(3):820–55. doi: 10.1038/s44318-025-00642-7 (PMC12864753; doi:10.1038/s44318-025-00642-7)
Supplement: Supplementary file 12 — Source data Fig. 5 [file 44318_2025_642_MOESM12_ESM.zip › Figure 5/Fig.5J.xlsx]

## Sheet: Fig. 5J
Cumulative sprout length	Basal	VEGF	+ VEGF/ Adenosine	Basal	VEGF	+ VEGF/ Adenosine
	689.861	1331.02	1415.15	674.702	1139.5	1567.72
	880.549	1730.1	1627.62	663.703	1156.05	1607.69
	800.545	1846.3	1302.06	547.826	1140.72	1497.18
	860.166	1649.78	1375.15	653.747	1158.51	1462.5
	746.851	1496.64	1594.72	649.26	993.486	1410.11
