# Supplementary material for: The transaminase-ω-amidase pathway senses oxidative stress to control glutamine metabolism and α-ketoglutarate levels in endothelial cells
Source: EMBO J. 2025 Dec 17;45(3):820–55. doi: 10.1038/s44318-025-00642-7 (PMC12864753; doi:10.1038/s44318-025-00642-7)
Supplement: Supplementary file 13 — Source data Fig. 6 [file 44318_2025_642_MOESM13_ESM.zip]

Archive with 9 entries (9 files):
- Figure 6/Fig. 6B.xlsx
- Figure 6/Fig. 6B_J.pptx
- Figure 6/Fig. 6C.pptx
- Figure 6/Fig. 6D.pptx
- Figure 6/Fig. 6H.xlsx
- Figure 6/Fig. 6J.xlsx
- Figure 6/Fig. 6K.xlsx
- Figure 6/Fig. 6L.xlsx
- Figure 6/Thumbs.db
