# Supplementary material for: The transaminase-ω-amidase pathway senses oxidative stress to control glutamine metabolism and α-ketoglutarate levels in endothelial cells
Source: EMBO J. 2025 Dec 17;45(3):820–55. doi: 10.1038/s44318-025-00642-7 (PMC12864753; doi:10.1038/s44318-025-00642-7)
Supplement: Supplementary file 13 — Source data Fig. 6 [file 44318_2025_642_MOESM13_ESM.zip › Figure 6/Fig. 6B.xlsx]

## Sheet: Fig. 6B
	CTL	H2O2 300 µM
	1	5.24423
	1	4.28927
	1	3.2153
	1	5.88174
	1	4.13357
