# Supplementary material for: The transaminase-ω-amidase pathway senses oxidative stress to control glutamine metabolism and α-ketoglutarate levels in endothelial cells
Source: EMBO J. 2025 Dec 17;45(3):820–55. doi: 10.1038/s44318-025-00642-7 (PMC12864753; doi:10.1038/s44318-025-00642-7)
Supplement: Supplementary file 13 — Source data Fig. 6 [file 44318_2025_642_MOESM13_ESM.zip › Figure 6/Fig. 6H.xlsx]

## Sheet: Fig. 6H
	NIT2 WT	NIT2 C146A	C44S	NIT2 300µM H2O2	C146A 300µM H2O2	C44S 300µM H2O2	NIT2 100µM H2O2	C146A 100µM H2O2	C44S 100µM H2O2	C153S
	100.532	70.6117	14.4827	11.5691	-3.05851	-15.665	62.633	36.0372	-5.81282	1.99468
	100.532	89.7606	7.09359	11.1702	2.92553	-51.7241	58.6436	39.2287	-8.17735	5.98404
	98.9362	63.4309	10.936	14.3617	-0.265957	-7.68473	72.2074	33.2447	-5.51725	-0.797872
	82.1675
	98.4237
	119.409
