# Supplementary material for: The transaminase-ω-amidase pathway senses oxidative stress to control glutamine metabolism and α-ketoglutarate levels in endothelial cells
Source: EMBO J. 2025 Dec 17;45(3):820–55. doi: 10.1038/s44318-025-00642-7 (PMC12864753; doi:10.1038/s44318-025-00642-7)
Supplement: Supplementary file 13 — Source data Fig. 6 [file 44318_2025_642_MOESM13_ESM.zip › Figure 6/Fig. 6J.xlsx]

## Sheet: Fig. 6J
	no Opz	plus OpZ
	1	2.70605
	1	3.9835
	1	4.08163
