# Supplementary material for: The transaminase-ω-amidase pathway senses oxidative stress to control glutamine metabolism and α-ketoglutarate levels in endothelial cells
Source: EMBO J. 2025 Dec 17;45(3):820–55. doi: 10.1038/s44318-025-00642-7 (PMC12864753; doi:10.1038/s44318-025-00642-7)
Supplement: Supplementary file 13 — Source data Fig. 6 [file 44318_2025_642_MOESM13_ESM.zip › Figure 6/Fig. 6K.xlsx]

## Sheet: Fig. 6K
µM	inactivated pellet	inactivated supernatant	activated pellet	activated supernatant
	4.3	8.1	4.5	31.4
	6	16.7	5.4	18.2
	2.5	7.4	6.3	15.6
	3.4	8.8	9.3	14.7
	1.7	10.6	7.6	16
	2.5	7.6	7.8	14
	2.6	5.1	40.7	15.3
	1.5	2.8	32.9	16.1
	2	3.6	29	15
	3.4	5.5	38	16.3
	2.8	7.6	54	9.6
	2.7	8.28	30.3	13.3
