# Supplementary material for: The transaminase-ω-amidase pathway senses oxidative stress to control glutamine metabolism and α-ketoglutarate levels in endothelial cells
Source: EMBO J. 2025 Dec 17;45(3):820–55. doi: 10.1038/s44318-025-00642-7 (PMC12864753; doi:10.1038/s44318-025-00642-7)
Supplement: Supplementary file 13 — Source data Fig. 6 [file 44318_2025_642_MOESM13_ESM.zip › Figure 6/Fig. 6L.xlsx]

## Sheet: aKGM
	normalized intensity
αKGM	CTL	LPS
	0.0211534	0.0250483
	0.0212806	0.0365536
	0.0156674	0.0443553
	0.0194621	0.028485
		0.0368897

## Sheet: aKG
	normalized intensity
αKG	CTL	LPS
	0.338831	0.0581107
	0.454917	0.0507132
	0.514231	0.0477258
	0.760513	0.0161366
		0.24703
