# Supplementary material for: The transaminase-ω-amidase pathway senses oxidative stress to control glutamine metabolism and α-ketoglutarate levels in endothelial cells
Source: EMBO J. 2025 Dec 17;45(3):820–55. doi: 10.1038/s44318-025-00642-7 (PMC12864753; doi:10.1038/s44318-025-00642-7)
Supplement: Supplementary file 14 — Figure EV1 Source Data [file 44318_2025_642_MOESM14_ESM.zip]

Archive with 2 entries (1 files):
- EV_1/
- EV_1/EV_1B.xlsx
