# Supplementary material for: The transaminase-ω-amidase pathway senses oxidative stress to control glutamine metabolism and α-ketoglutarate levels in endothelial cells
Source: EMBO J. 2025 Dec 17;45(3):820–55. doi: 10.1038/s44318-025-00642-7 (PMC12864753; doi:10.1038/s44318-025-00642-7)
Supplement: Supplementary file 14 — Figure EV1 Source Data [file 44318_2025_642_MOESM14_ESM.zip › EV_1/EV_1B.xlsx]

## Sheet: EV 1B Plasma
αKG	αKGM	µM
17.4	2.85
18	2.34
14.7	8.38
5.87	2.82
9.3	1.89
9.99	1.39
7.95	2.88
12	1.13
9.48	1.48
12.9	1.95
6.99	1.26
9.82	2.08
11.8	14.3
20.8	3.1
17.7	3.87

## Sheet: EV 1B Urine
αKG	αKGM	µM
8.5	3.3
6.5	25.6
2.1	3.9
14.5	20.4
5.3	4.3
9.2	73.4
3.2	2.8
16.2	76.4
2.4	0.9
9.9	6.2
5	20.3
31.1	40.1
4.9	19.5
8.3	9.2
2.3	7.5
20.9	15.7
8.5	4.5
