# Supplementary material for: The transaminase-ω-amidase pathway senses oxidative stress to control glutamine metabolism and α-ketoglutarate levels in endothelial cells
Source: EMBO J. 2025 Dec 17;45(3):820–55. doi: 10.1038/s44318-025-00642-7 (PMC12864753; doi:10.1038/s44318-025-00642-7)
Supplement: Supplementary file 15 — Figure EV4 Source Data [file 44318_2025_642_MOESM15_ESM.zip]

Archive with 20 entries (18 files):
- EV_4/
- EV_4/EV 4D.xlsx
- EV_4/EV 4F/
- EV_4/EV 4F/GlobalNIT2_1_KO.tif
- EV_4/EV 4F/GlobalNIT2_1_WT.tif
- EV_4/EV 4F/GlobalNIT2_2_KO.tif
- EV_4/EV 4F/GlobalNIT2_2_WT.tif
- EV_4/EV 4F/GlobalNIT2_3_KO.tif
- EV_4/EV 4F/GlobalNIT2_3_WT.tif
- EV_4/EV 4F/GlobalNIT2_4_KO.tif
- EV_4/EV 4F/GlobalNIT2_4_WT.tif
- EV_4/EV 4F/GlobalNIT2_5_KO.tif
- EV_4/EV 4F/GlobalNIT2_5_WT.tif
- EV_4/EV 4F/GlobalNIT2_6_KO.tif
- EV_4/EV 4F/GlobalNIT2_6_WT.tif
- EV_4/EV 4F/GlobalNIT2_7_KO.tif
- EV_4/EV 4F/GlobalNIT2_7_WT.tif
- EV_4/EV 4F/GlobalNIT2_8_WT.tif
- EV_4/EV 4G.xlsx
- EV_4/EV4E Nit2 KO mouse.tif
