# Supplementary material for: The transaminase-ω-amidase pathway senses oxidative stress to control glutamine metabolism and α-ketoglutarate levels in endothelial cells
Source: EMBO J. 2025 Dec 17;45(3):820–55. doi: 10.1038/s44318-025-00642-7 (PMC12864753; doi:10.1038/s44318-025-00642-7)
Supplement: Supplementary file 15 — Figure EV4 Source Data [file 44318_2025_642_MOESM15_ESM.zip › EV_4/EV 4D.xlsx]

## Sheet: EV 4D
		without VEGF	with VEGF
	CTR	9.66369	93.3851
		17.3108	103.9
		22.6077	107.578
		21.5811	100.482
		20.6336	92.4458
		11.8976	95.2858
		6.48194	106.922
		13.1707	125.864
		19.1727	68.603
		30.8877	104.376
		17.3167	103.142
		25.8025	144.674
		18.491	53.3413
		15.0108	104.403
		18.2386	67.8514
		28.7319	74.3792
		18.0141	141.946
		63.2374	83.8938
		11.2747	127.527
		16.058	168.89
		22.3959	53.7683
		16.3218	89.3748
		10.1722	129.25
		29.7176	112.524
		24.705	51.4581
		26.5338	116.398
		56.0319	97.8752
		23.5962	86.4566
		12.6826	94.0043
		13.0648
		12.3238
		22.8846
	ecNIT2-/-	10.8025	82.2169
		14.6462	95.3057
		16.6771	104.289
		14.0386	73.8919
		9.87818	85.2359
		17.4107	77.9294
		7.67935
		11.2731	51.5307
			74.9485
		23.1038	57.7135
		15.7744	61.9724
		34.208	30.8502
		43.867	22.8386
		53.3631	52.7016
		37.9878	49.5744
		34.5902
			91.034
		6.2844	56.8822
		15.8033	64.2229
		17.5044	101.355
		28.9662
		4.62706	127.465
		18.0013	133.809
		16.4187
			58.9986
		32.9247	38.6253
		12.3286	38.9258
		21.3118	61.3511
		20.8204
