# Supplementary material for: The transaminase-ω-amidase pathway senses oxidative stress to control glutamine metabolism and α-ketoglutarate levels in endothelial cells
Source: EMBO J. 2025 Dec 17;45(3):820–55. doi: 10.1038/s44318-025-00642-7 (PMC12864753; doi:10.1038/s44318-025-00642-7)
Supplement: Supplementary file 15 — Figure EV4 Source Data [file 44318_2025_642_MOESM15_ESM.zip › EV_4/EV 4G.xlsx]

## Sheet: EV 4G
Nit2wt/wt	Nit2ko/ko
93686.7	80132.9
100734	57209.4
101520	82735.4
91178.1	76621.5
80552.8	68374
81126	87095.4
89696.3	87986.4
129623
