# Supplementary material for: The transaminase-ω-amidase pathway senses oxidative stress to control glutamine metabolism and α-ketoglutarate levels in endothelial cells
Source: EMBO J. 2025 Dec 17;45(3):820–55. doi: 10.1038/s44318-025-00642-7 (PMC12864753; doi:10.1038/s44318-025-00642-7)
Supplement: Supplementary file 16 — Figure EV6 Source Data [file 44318_2025_642_MOESM16_ESM.zip]

Archive with 18 entries (12 files):
- EV_6/
- EV_6/EV 6_C_heatmap r.xlsx
- EV_6/Fig_EV6/
- EV_6/Fig_EV6/EV_6A/
- EV_6/Fig_EV6/EV_6A/Fig. A_CTL.tif
- EV_6/Fig_EV6/EV_6A/Fig. A_ecNIT2_k.o..tif
- EV_6/Fig_EV6/EV_6A/Thumbs.db
- EV_6/Fig_EV6/EV_6B/
- EV_6/Fig_EV6/EV_6B/Aged/
- EV_6/Fig_EV6/EV_6B/Aged/Fig. B_Aged_C575I6J_no_CellEvent.tif
- EV_6/Fig_EV6/EV_6B/Aged/Fig. B_Aged_Nit2_ko_ko.tif
- EV_6/Fig_EV6/EV_6B/Aged/Fig. B_Aged_Nit2_wt_wt.tif
- EV_6/Fig_EV6/EV_6B/Aged/Thumbs.db
- EV_6/Fig_EV6/EV_6B/Young/
- EV_6/Fig_EV6/EV_6B/Young/Fig. B_Young_C575I6J_no_CellEvent.tif
- EV_6/Fig_EV6/EV_6B/Young/Fig. B_Young_Nit2_ko_ko.tif
- EV_6/Fig_EV6/EV_6B/Young/Fig. B_Young_Nit2_wt_wt.tif
- EV_6/Fig_EV6/EV_6B/Young/Thumbs.db
