# Supplementary material for: The transaminase-ω-amidase pathway senses oxidative stress to control glutamine metabolism and α-ketoglutarate levels in endothelial cells
Source: EMBO J. 2025 Dec 17;45(3):820–55. doi: 10.1038/s44318-025-00642-7 (PMC12864753; doi:10.1038/s44318-025-00642-7)
Supplement: Supplementary file 16 — Figure EV6 Source Data [file 44318_2025_642_MOESM16_ESM.zip › EV_6/EV 6_C_heatmap r.xlsx]

## Sheet: Sheet1
Gene	CTL	CTL	CTL	CTL	CTL	ecNit2-/-	ecNit2-/-	ecNit2-/-
Glb1	-0.4665	-0.658838	-0.658838	-0.658838	-0.658838	1.36377	-0.287629	2.02571
Cbx8	-0.524869	-0.599579	-0.599579	-0.536989	-0.599579	-0.599579	1.65338	1.8068
Cebpb	-0.597476	-0.597476	-0.597476	-0.597476	-0.597476	0.922495	2.30371	-0.238825
Serpine2	-0.559156	-0.559156	-0.559156	-0.559156	-0.559156	1.17934	-0.559156	2.1756
Ccl8	-0.564035	-0.564035	-0.564035	-0.564035	-0.564035	2.11916	1.26505	-0.564035
Ccna2	-0.322869	-0.487149	-0.487149	-0.487149	-0.487149	-0.487149	2.58434	0.174272
Rtn4	-0.788003	-0.862665	-1.1731	-0.0110453	-0.0872464	-0.139872	1.00958	2.05235
Jun	-0.687638	0.550849	-0.929967	-0.197919	-1.05131	-0.704744	1.78908	1.23165
Icam1	0.305737	-0.0365558	-0.777281	0.820748	2.03151	-0.124745	-1.00503	-1.21438
Hspa5	-0.264185	1.16662	0.353319	0.657879	1.16075	-0.911424	-0.217077	-1.94587
Anxa5	-0.642789	0.630875	1.59748	0.743985	0.630875	-1.06397	-0.333803	-1.56265
Anapc4	0.640788	0.455309	0.746382	1.10457	0.707537	-0.953119	-0.827797	-1.87367
Acd	0.978391	-0.454748	1.74075	-0.219433	0.819199	-1.17238	-0.471058	-1.22072
Ehmt1	-0.592952	-0.434338	1.08593	1.19823	1.47244	-1.08943	-0.550447	-1.08943
Ntn4	0.288556	0.989309	1.31471	1.2083	-1.02465	-0.630414	-1.0729	-1.0729
Apex1	-0.680568	-0.680568	0.174678	1.14338	2.08478	-0.680568	-0.680568	-0.680568
Cbx4	-0.632141	-0.126118	-0.632141	1.10282	2.184	-0.632141	-0.632141	-0.632141
Vegfc	0.849939	-0.127976	-0.609352	2.3248	-0.609352	-0.609352	-0.609352	-0.609352
Map2k7	0.498173	2.36388	-0.640174	-0.640174	0.338824	-0.640174	-0.640174	-0.640174
Cdc23	-0.724297	2.02073	0.721591	0.879171	-0.724297	-0.724297	-0.724297	-0.724297
Mre11a	-0.0997877	-0.512284	-0.0136941	-0.477726	2.59863	-0.470574	-0.512284	-0.512284
Pbrm1	0.0348167	-0.31598	1.60023	1.63757	-0.174949	-0.926624	-0.774664	-1.08039
E2f2	0.426496	0.11491	-0.706494	-0.122375	2.40695	-0.706494	-0.706494	-0.706494
Crtc1	-0.0507005	-0.553887	2.52517	-0.553887	0.294967	-0.553887	-0.553887	-0.553887
Jak2	1.0205	0.424206	0.543223	1.73655	-0.93112	-0.93112	-0.93112	-0.93112
Rxrb	0.136773	2.19222	0.445847	0.517125	-0.822992	-0.822992	-0.822992	-0.822992
Mmp3	0.146647	-0.536937	2.56153	-0.0490887	-0.536937	-0.511337	-0.536937	-0.536937
Mdm2	0.514865	2.0576	0.474937	0.455708	-0.875778	-0.875778	-0.875778	-0.875778
Bach1	1.97763	1.13733	-0.764195	0.449336	-0.507517	-0.764195	-0.764195	-0.764195
Cdc16	-0.802285	2.16835	0.09551	0.106778	0.838497	-0.802285	-0.802285	-0.802285
Pgd	1.19305	-0.19495	-0.69887	-0.319847	2.11723	-0.69887	-0.69887	-0.69887
Pou2f1	-0.499065	1.12679	1.33407	-0.620947	1.36769	-0.902845	-0.902845	-0.902845
Cxcl16	0.689574	-0.174161	2.40332	-0.476312	-0.610605	-0.610605	-0.610605	-0.610605
