# Supplementary material for: The transaminase-ω-amidase pathway senses oxidative stress to control glutamine metabolism and α-ketoglutarate levels in endothelial cells
Source: EMBO J. 2025 Dec 17;45(3):820–55. doi: 10.1038/s44318-025-00642-7 (PMC12864753; doi:10.1038/s44318-025-00642-7)
Supplement: Supplementary file 17 — Figure EV7 Source Data [file 44318_2025_642_MOESM17_ESM.zip]

Archive with 10 entries (9 files):
- EV_7/
- EV_7/EV 7 D and E_NM284 SMC Fib GAPDH.tif
- EV_7/EV 7A and F_NM284 HEK HUVEC GAPDH.tif
- EV_7/EV 7B.tif
- EV_7/EV 7B_NM290 hCAEC.tif
- EV_7/EV 7C_NM290 huvec haec nit2.tif
- EV_7/EV 7G.tif
- EV_7/EV 7H.tif
- EV_7/EV7 D and E_NM284 SMC Fib NIT2.tif
- EV_7/Thumbs.db
