# Supplementary material for: The transaminase-ω-amidase pathway senses oxidative stress to control glutamine metabolism and α-ketoglutarate levels in endothelial cells
Source: EMBO J. 2025 Dec 17;45(3):820–55. doi: 10.1038/s44318-025-00642-7 (PMC12864753; doi:10.1038/s44318-025-00642-7)
Supplement: Supplementary file 18 — Figure EV9 Source Data [file 44318_2025_642_MOESM18_ESM.zip]

Archive with 5 entries (4 files):
- EV_9/
- EV_9/EV 9A_beta actin_NM237_NIT2 mutants.tif
- EV_9/EV 9A_NM233_his tag AB.tif
- EV_9/EV 9B.xlsx
- EV_9/EV 9C.xlsx
