# Supplementary material for: The transaminase-ω-amidase pathway senses oxidative stress to control glutamine metabolism and α-ketoglutarate levels in endothelial cells
Source: EMBO J. 2025 Dec 17;45(3):820–55. doi: 10.1038/s44318-025-00642-7 (PMC12864753; doi:10.1038/s44318-025-00642-7)
Supplement: Supplementary file 18 — Figure EV9 Source Data [file 44318_2025_642_MOESM18_ESM.zip › EV_9/EV 9B.xlsx]

## Sheet: EV 9B
Nit2 WT basal	Nit2 C146A basal
55.91	53.79
55.77	53.43
56.83	54.03
