# Supplementary material for: The transaminase-ω-amidase pathway senses oxidative stress to control glutamine metabolism and α-ketoglutarate levels in endothelial cells
Source: EMBO J. 2025 Dec 17;45(3):820–55. doi: 10.1038/s44318-025-00642-7 (PMC12864753; doi:10.1038/s44318-025-00642-7)
Supplement: Supplementary file 18 — Figure EV9 Source Data [file 44318_2025_642_MOESM18_ESM.zip › EV_9/EV 9C.xlsx]

## Sheet: Sheet1
Temp	Nit2-WT			Nit2C146A
22	107.39	107.08	104.59	161.51	172.01	167.8
22.2	107.06	105.49	105.85	162.04	171.42	169.29
22.4	106.14	105.07	105.75	162.13	171.19	169.54
22.6	107.01	104.64	104.97	161.79	171.17	169.56
22.8	107.1	103.56	104.91	160.71	170.32	169.21
23	107.16	103.58	103.58	158.59	169.77	168.37
23.2	107.78	103.72	103.26	158.24	169.8	167.42
23.4	106.38	103.9	103.37	158.68	170	167.24
23.6	106.33	105.21	103.44	159.53	170.65	168.32
23.8	106.17	104.57	103.13	160.3	170.73	169.07
24	106.96	104.49	102.88	160.05	171.31	170.38
24.2	108.47	104.38	103.12	159.95	170.68	169.97
24.4	107.53	103.32	103.67	160.07	169.66	169.33
24.6	107.16	103.39	104.4	160.14	169.69	168.82
24.8	106.08	102.86	104.45	159.77	168.48	168.68
25	104.8	102.56	104.42	159.45	168.04	169.16
25.2	104.23	101.52	103.06	158.42	169.35	169.78
25.4	105.12	101.57	102.55	158.1	169.4	170.08
25.6	104.37	101.37	102.29	158.48	168.84	169.9
25.8	104.9	100.86	101.72	157.62	168.37	170
26	104.95	101.3	102.66	157.8	167.13	169.69
26.2	103.49	101.8	102.76	158.28	166.84	169.65
26.4	104.44	102.33	103.77	157.7	167.71	169.55
26.6	103.51	102.56	104.61	157.62	167.96	169.24
26.8	103.84	102.54	103.85	157.6	167.86	169.22
27	103.45	101.52	104.4	156.79	167.79	168.62
27.2	103.39	100.8	103.81	157.18	167.3	169.08
27.4	104.22	100.31	103.53	156.61	167.37	169.27
27.6	105.61	101.02	104.36	156.86	166.99	169.36
27.8	105.72	101.18	104.52	157.48	166.54	169.68
28	104.33	101.35	104.62	156.08	166.29	169.08
28.2	103.6	102.44	105.73	156.73	166.22	169.36
28.4	102.84	101.03	105.44	156.29	167.38	168.93
28.6	103.41	101.5	105.28	157	167.12	169.4
28.8	104.67	101.53	105.69	157.8	165.87	169.61
29	103.88	100.55	103.98	157.48	165.15	169.56
29.2	102.81	100.63	104.42	157.8	163.8	169.96
29.4	102.37	100.01	104.66	156.81	163.89	169.73
29.6	101.03	99.28	103.97	157.21	165.35	169.77
29.8	101.74	98.97	104.4	157.91	166.24	169.62
30	101.08	98.9	103.56	157.93	166.57	169.54
30.2	100.64	98.75	103.83	158.13	167.3	169.4
30.4	100.9	98.87	104.09	158.25	166.71	168.92
30.6	100.74	98.89	104.56	157.49	166	168.85
30.8	100.61	98.49	104.77	157.35	165.99	168.74
31	99.88	97.82	103.92	157.18	164.91	168.57
31.2	99.04	97.14	104.43	157.02	164.44	169.07
31.4	98.16	96.96	104.26	157.21	164.23	169.36
31.6	97.53	96.86	104.01	157.01	164.02	170.16
31.8	98.45	96.73	104.02	157.05	163.68	171.03
32	98.31	97.33	103.74	157.16	164.62	170.17
32.2	97.91	97.24	103.18	157.43	165.01	170.14
32.4	99.41	97.37	103.31	157.57	165.07	169.46
32.6	98.94	97.53	103.1	157.07	166.36	168.98
32.8	99.5	97.34	103.3	157.17	165.21	169.84
33	99.33	97.77	104.08	156.47	164.65	169.13
33.2	98.99	98.05	104.52	156.41	164.17	169.59
33.4	98.11	98.1	104.95	157.71	163.36	169.73
33.6	97.84	96.57	104.32	157.17	164.1	169.68
33.8	98.16	95.84	104.22	156.9	164.45	170
34	96.79	94.97	103.63	156.6	164.01	170.17
34.2	97.48	94.26	103.67	156.17	162.88	170.06
34.4	96.82	94.79	103.97	156.55	162.02	169.83
34.6	96.13	94.07	102.86	156.8	161.48	170.89
34.8	96.64	93.96	102.7	156.52	161.36	170.59
35	97	94.12	102.83	155.3	162.32	170.79
35.2	96.79	93.42	102.61	154.1	162.92	172.08
35.4	96.68	94.37	103.52	155.12	162.53	171.03
35.6	97.16	93.43	103.44	156.5	162.75	171.25
35.8	96.55	93.49	103.44	157.04	162.86	171.39
36	96.88	94.21	103.13	157.63	162.32	170.52
36.2	95.92	93.26	103.31	156.91	162.61	170.52
36.4	95.53	93.99	103.99	156.31	163.18	170.54
36.6	95.08	93.69	103.98	156.53	161.62	170.25
36.8	94.84	93.11	103.98	156.67	162.48	169.86
37	94.56	92.55	103.96	155.32	162.99	170.68
37.2	93.06	91.92	104.6	154.98	161.42	170.28
37.4	92.66	92.11	105.12	154.71	162.44	170.38
37.6	92.36	92.11	105.27	154.49	161.44	170.97
37.8	92.7	91.89	105.03	155.71	160.42	169.8
38	92.8	91.95	104.22	155.38	160.44	169.4
38.2	92.03	91.09	103.77	155.47	159.77	168.86
38.4	90.28	90.67	104.8	155.46	159.78	168.71
38.6	91.39	90.88	104.98	155.42	160.29	169.63
38.8	91.35	91.13	106.16	154.48	160.96	169.99
39	92.31	90.8	107.16	153.68	161.22	170.31
39.2	93.68	90.92	107.22	151.91	160.84	170
39.4	92.92	90.83	107.79	152.38	160.71	169.85
39.6	92.44	90.54	107.67	152.71	160.58	169.28
39.8	90.9	90.83	106.78	152.8	160.16	169.9
40	90.18	90.33	106.54	153.94	159.87	169.69
40.2	89.87	90.49	106.92	153.27	159.37	169.88
40.4	89.23	89.96	107.64	153.28	159.51	170.62
40.6	89.25	89.35	108.16	153.05	159.6	170.21
40.8	89.26	90.11	108.75	152.49	159.42	169.56
41	88.81	89.12	108.49	151.19	159.13	169.1
41.2	89.56	89.36	108.19	151.64	158.26	168.38
41.4	89.59	90.21	108.51	151.93	158.13	168.17
41.6	89.18	89.7	109.08	152.48	158.54	168.58
41.8	88.77	90.03	109.49	152.2	159.03	168.62
42	89.36	89.95	109.62	151.26	159.55	169.29
42.2	89.62	89.2	109.62	149.79	159.38	168.62
42.4	89.04	89.37	109.51	150.25	159.69	169.2
42.6	88.77	89.55	110.43	151.77	159.43	169.09
42.8	87.93	89.09	110.69	150.94	159.94	169.2
43	87.38	88.98	111.55	151.07	161.03	170.07
43.2	86.17	88.27	112.07	148.8	160.91	169.61
43.4	85.72	87.74	111.29	147.45	161.43	169.37
43.6	85.94	87.01	111.46	147.25	161.24	168.87
43.8	85.5	87.35	110.22	147.65	160.53	169.29
44	86.52	87.69	109.26	148.2	160.5	169.5
44.2	86.87	87.83	110.07	147.67	160.51	169.44
44.4	86.74	89.05	109.68	148.41	161.76	169.71
44.6	86.27	88.32	110.14	148.21	162.14	169.03
44.8	86.35	87.57	109.52	147.95	161.2	169.69
45	85.32	87.26	108.73	148.14	161.06	170.4
45.2	84.91	87.17	108.03	147.83	160.16	171.11
45.4	84.69	87.68	108.15	148.28	160.52	172.1
45.6	84.54	87.94	108.44	148.14	162.34	172.38
45.8	84.56	87.13	108.53	147.49	163.27	173.05
46	82.79	87.05	109.45	146.9	164.41	173.47
46.2	82.21	86.96	110.1	145.43	164.64	173.51
46.4	82.39	88.06	110.87	145.93	165.46	173.51
46.6	83.07	89.45	111	146.49	165.85	174.64
46.8	83.98	89.56	111.16	146.76	165.87	175.32
47	84.41	89.74	110.92	146.78	166.42	176.82
47.2	83.69	89.66	111.54	146.72	166.91	178.17
47.4	82.23	89.24	112.45	146.02	167.63	178.18
47.6	82.64	89.63	113.04	145.95	168.98	178.73
47.8	84.55	90.24	113.6	146.08	170.05	179.14
48	85.3	90.39	113.51	146.1	170.89	180.99
48.2	85.84	91.96	114.27	145.96	172.97	182.51
48.4	85.06	92	115.42	145.85	174.49	184.7
48.6	83.65	92.44	116.29	146.29	177.19	186.76
48.8	83.19	93.97	117.67	146.02	177.94	187.35
49	85.17	95.52	118.87	147.16	178.73	188.78
49.2	86.06	97.43	119.43	148.26	179.9	190.26
49.4	86.9	99.34	121.15	149.73	181.19	191.9
49.6	88.21	100.04	122.05	150.23	183.39	194.94
49.8	88.38	101.44	122.65	150.56	185.44	196.42
50	88.38	103.21	124.3	150.82	186.81	197.99
50.2	88.13	104.51	125.6	150.36	188.38	199.38
50.4	88.57	106.37	128.17	151.73	190.66	200.12
50.6	87.97	107.56	129.66	152.3	192.24	201.75
50.8	90.78	108.93	131.92	152.8	193.95	203.41
51	91.79	111.19	133.76	154.07	195.07	204.24
51.2	93.01	113.67	135.43	153.88	196.13	205.9
51.4	95.54	116.52	138.03	154.69	198.24	207.8
51.6	95.09	119.62	139.05	155.9	200.07	208.84
51.8	96.48	122.34	141.81	157.16	202.73	210.89
52	97.49	124.96	143.35	158.92	204.53	212.01
52.2	97.79	127.82	145.91	160.2	205.67	213.2
52.4	98.39	130.41	148.59	161.37	208.21	214.7
52.6	99.3	132.38	150.53	162.57	208.36	215.23
52.8	100.83	135.14	153.75	163.85	210.05	215.69
53	102.7	137.67	155.22	166.44	210.92	217.22
53.2	105.98	140.14	158.11	168.27	211.33	217.81
53.4	108.27	143.89	160.7	170.3	213.01	218.97
53.6	110.12	146.52	161.97	172.83	213.84	218.5
53.8	112.98	149.87	164.91	173.67	214.15	218.26
54	115.54	152.93	166.62	175.99	214.16	217.4
54.2	118.9	155.57	168.84	177.88	214.31	216.75
54.4	120.98	158.13	171.01	179.18	213.87	217.33
54.6	121.74	159.9	173.16	181.14	214.54	215.59
54.8	124.56	162.9	174.12	182.12	214.17	215.77
55	127.05	165.28	175.52	183.19	213.94	215.9
55.2	131.19	168.03	176.89	183.91	212.9	215.7
55.4	135.73	170.06	177.26	186.09	213.33	216.44
55.6	138.42	171.58	179.17	186.9	213.75	215.48
55.8	140.62	172.79	179.58	188.12	213.17	214.15
56	143.35	173.95	180.85	191.16	213.61	212.84
56.2	145.58	176.21	181.63	191.43	212.87	212.21
56.4	148.19	177.04	182.32	192.84	211.95	211.66
56.6	152.02	178.21	182.5	194	210.7	211.12
56.8	154.77	178.54	182.28	192.12	209.6	210.47
57	159.34	177.33	182.46	191.76	207.28	209.56
57.2	162.7	177.48	182.45	191.6	206.34	208.89
57.4	167	177.14	181.93	190.32	205.54	207.9
57.6	169.24	177.46	181.91	191.26	205.08	206.93
57.8	171.79	178.01	181.1	190.58	204.82	205.85
58	174.8	177.83	180.74	190.53	203.71	204.79
58.2	176.21	177.89	180.72	191.15	202.52	204.65
58.4	179.55	177.78	180.34	190.51	201.07	204.21
58.6	181.31	177.5	180.72	190.47	200.45	203.71
58.8	182.77	177.46	179.77	189.86	199.19	203.59
59	184.67	177.17	179.73	187.25	198.48	202.41
59.2	185.36	176.9	179.7	187	197.65	201.58
59.4	184.78	176.22	178.94	187.16	196.59	199.8
59.6	185.36	175.84	179.24	186.65	195.67	198.33
59.8	185.48	175.22	178.65	187.8	194.62	196.44
60	184.99	174.33	177.37	187.09	193.94	195.93
60.2	186.36	174.32	176.72	185.53	192.46	195.47
60.4	185.03	173.6	175.1	183.91	191.08	193.94
60.6	185.14	173.59	174.06	182.7	190.19	193.85
60.8	185.76	173.42	173.78	181.29	189.33	192.14
61	186.24	172.72	173.3	181.68	188.42	191.12
61.2	187.61	172.54	173.01	181.62	187.37	191.23
61.4	187.12	172.03	172.52	180.99	186.76	190.37
61.6	187.61	171.58	172.02	180.78	185.45	190.24
61.8	186.58	171.59	171.72	178.69	184.33	189.58
62	185.71	171.04	170.93	177.62	183.36	188.25
62.2	185.65	170.27	170.89	176.86	182.19	187.6
62.4	184.24	169.52	169.92	176.19	181.68	186.45
62.6	184.28	168.91	169.07	176.56	180.83	186.23
62.8	183.93	168.61	168.6	175.64	180.32	185.04
63	183.53	168.43	167.42	174.92	178.83	184.03
63.2	183.47	167.87	167.04	173.48	177.84	183.04
63.4	182.95	167.61	165.87	172.09	176.38	181.23
63.6	181.91	166.75	165.21	170.88	175.65	180.38
63.8	179.98	165.49	164.57	169.96	175.82	179.27
64	178.91	165.07	163.53	168.85	174.48	177.68
64.2	177.91	163.59	162.75	167.62	174.11	176.56
64.4	177.65	163.02	161.61	167.36	172.44	175.86
64.6	177.98	163.1	160.64	166.26	170.68	174.94
64.8	178.6	162.94	159.78	166.1	169.16	174.48
65	178.48	163.01	159	165.87	167.38	173.64
65.2	177.83	162.42	158.25	164.81	165.89	172.64
65.4	177.01	161.59	157.32	163.59	165.09	171.99
65.6	175.99	160.57	156.13	161.53	163.88	171.12
65.8	175.21	159.76	155.18	159.61	163.59	170.63
66	174.42	158.67	154.57	158.14	162.95	170.41
66.2	174.03	158.04	153.76	157.29	162.43	168.55
66.4	172.83	157.1	152.6	156.93	162.28	167.56
66.6	171.75	156.53	151.89	156.29	160.99	166.37
66.8	171.75	156.25	150.73	155.4	160.46	164.83
67	170.62	154.93	149.65	154	158.98	164.33
67.2	169.36	154.04	149.3	153.56	157.54	163.64
67.4	168.74	153.41	148.55	152.37	156.79	163.01
67.6	167.72	152.64	147.34	151.9	156.25	161.77
67.8	166.25	151.7	146.51	150.92	155.14	160.92
68	165.78	150.8	145.61	148.87	154.13	159.86
68.2	164.22	149.42	144.08	147.82	152.75	158.67
68.4	162.58	147.92	143.08	146.12	151.48	158.02
68.6	161.51	147	141.79	145.07	150.11	157.07
68.8	160.27	146.47	140.36	145.14	148.99	156.11
69	159.81	145.19	139.51	143.93	148.48	155.4
69.2	158.94	143.93	138.57	143.44	147.08	154.06
69.4	158.76	143.05	137.54	142.99	146.59	153.17
69.6	157.78	140.97	136.81	141.44	145.94	152.24
69.8	156.37	140.12	135.69	140.95	144.74	150.63
70	155.02	138.77	134.59	139.85	143.39	150.22
70.2	152.53	136.97	133.69	138.39	141.9	149.39
70.4	152.22	136.68	132.64	137.41	140.62	148.29
70.6	151.58	135.42	131.65	136.35	139.67	147.74
70.8	150.02	134.59	131.1	135.14	139.14	146.95
71	150.42	133.54	130.26	134.99	138.38	146.22
71.2	148.24	131.59	129.3	134.29	137.73	145.1
71.4	146.34	130.37	128.55	133.64	136.33	144.05
71.6	145.57	128.84	127.5	133.38	135.17	142.74
71.8	144.1	127.57	126.44	132.29	134.33	141.45
72	143.61	126.2	125.95	131.06	132.7	141.07
72.2	141.85	124.11	124.95	130.08	132.33	140.76
72.4	141.4	122.96	123.86	128.79	131.58	139.68
72.6	140.83	121.66	122.98	127.34	130.64	138.54
72.8	139.41	120.65	121.08	126.65	130.03	137.47
73	139.3	120.1	120.54	125.15	128.52	136.05
73.2	137.55	119.36	119.6	124.29	127.38	135.42
73.4	135.81	118.4	118.81	123.11	126.62	134.62
73.6	134.58	117.27	118.42	121.74	125.71	134.12
73.8	132.54	115.97	117.54	120.66	125.18	133.54
74	131.46	114.62	116.31	118.97	124.32	132.53
74.2	130.17	113.75	115.27	118.06	123.74	131.94
74.4	129.36	113.03	114.66	116.9	123.13	130.26
74.6	128.88	111.57	113.07	115.88	122.39	129.39
74.8	128.58	110.21	112.56	114.94	122.23	128.46
75	125.93	108.68	111.86	114.36	120.89	127.44
75.2	124.48	107.69	110.79	113.27	119.64	126.65
75.4	123.42	106.9	110.45	112.52	118.42	125.4
75.6	120.64	105.73	109.46	111.86	117.23	124.57
75.8	121.75	104.82	108.56	110.35	116.37	123.8
76	120.2	103.41	107.69	109.47	115.62	122.8
76.2	117.79	102.06	106.7	108.42	114.93	121.9
76.4	117.29	101.25	105.68	107.64	113.95	120.65
76.6	115.26	100.4	105.24	106.6	113.03	119.83
76.8	114.6	99.57	104.58	105.97	112.7	118.93
77	113.86	98.65	103.58	105.29	111.19	117.93
77.2	112.55	98.16	103.01	104.18	110.4	117.21
77.4	111.47	97.21	101.64	102.98	109.97	115.73
77.6	109.79	96.42	100.79	101.72	108.36	114.98
77.8	108.27	96.15	100.31	100.22	107.89	114.27
78	107.03	95.45	99.71	99.48	107.12	113.38
78.2	104.96	95.2	99.26	99.58	105.83	112.31
78.4	103.55	94.65	98.4	98.03	105.36	111.54
78.6	103.21	93.85	97.7	97.64	104.85	110.78
78.8	101.3	92.46	96.97	96.75	104.21	110.42
79	100.01	91.14	96.05	95.47	103.48	110.11
79.2	98.02	89.38	94.9	95.68	102.7	109.66
79.4	96.15	88.27	94.32	94.78	101.77	109.27
79.6	95.07	87.23	93.43	93.57	100.92	108.04
79.8	94.56	86.51	92.78	92.11	99.86	107.48
80	94.35	86.28	92.59	91.23	99.11	106.19
80.2	93.38	85.53	91.43	90.11	98.15	104.8
80.4	92.33	85.23	90.17	89.04	97.05	103.84
80.6	90.6	84.24	89.21	88.87	96.36	102.99
80.8	89.52	83.12	88.18	87.82	95.5	102.22
81	88.24	81.57	87.27	86.94	94.89	101.66
81.2	88.06	81	86.76	86.73	93.61	101
81.4	87.01	79.83	85.98	85.78	92.28	99.84
81.6	86.34	78.82	85.4	84.66	91.13	99.49
81.8	85.44	78.95	84.82	84.48	89.67	98.19
82	84.1	77.46	84.09	83.32	89.51	97.3
82.2	83.42	77.06	83.52	83	89.21	96.52
82.4	81.95	76.87	82.67	82.15	88.21	94.96
82.6	80.82	75.46	81.28	81.37	87.88	94.16
82.8	79.91	74.55	80.55	80.65	86.62	93.39
83	78.97	74.22	79.78	79.62	85.1	92.51
83.2	77.67	73.17	78.93	79.18	84.38	91.63
83.4	77.01	72.85	78.43	78.27	83.83	90.84
83.6	75.73	72.37	77.73	77.94	83.61	90.27
83.8	75.7	71.47	77.18	76.95	83.97	89.14
84	75.27	70.99	76.53	76.4	83.91	88.24
84.2	74.87	69.62	76.21	75.48	83.67	87.77
84.4	74.13	68.63	75.37	74.51	82.47	87.4
84.6	73.08	68.46	74.76	73.82	81.71	87.28
84.8	72.29	67.61	74.41	72.54	80.46	86.78
85	71.11	66.84	73.4	72.74	79.85	85.71
85.2	70.77	66.19	72.54	72.83	78.72	83.87
85.4	70.05	64.88	71.25	72.71	78.06	83.07
85.6	69.64	64.19	70.07	72.51	77.55	82.13
85.8	69.53	64.01	69.48	71.55	75.93	81.22
86	69.25	63.96	69.44	70.46	75.53	80.82
86.2	67.56	63.31	69.24	69.99	74.23	79.67
86.4	66.56	62.08	68.65	69.35	73.54	79.31
86.6	65.39	61.58	68.46	68.59	72.33	78.89
86.8	64.05	59.4	67.72	67.42	72.42	78.52
87	63.84	58.51	66.62	66.88	71.76	77.67
87.2	63.27	57.94	65.9	66.75	70.92	77.09
87.4	62.33	57.04	65.24	65.91	70.31	76.39
87.6	61.33	56.99	64.02	65.33	68.67	75.71
87.8	61.44	56.11	63.59	64.5	67.62	74.62
88	61.05	54.74	62.79	63.84	67.16	73.94
88.2	60.59	53.93	61.91	63.53	66.58	73.05
88.4	60.43	53.09	61.45	63.34	66.28	72.34
88.6	58.99	52.18	60.98	62.79	65.91	72.72
88.8	57.26	51.54	60.78	62.21	65.22	72.29
89	56.41	50.13	60.51	61.19	64.57	71.84
89.2	55.54	49.99	60.49	60.43	64	70.78
89.4	54.72	49.04	59.95	59.81	63.19	69.69
89.6	54.36	49.1	59.25	58.63	61.9	69.28
89.8	54.67	49.03	58.13	58.45	61.56	68.44
